# Supplementary material for: Local Fungi Promote Plant Growth by Positively Affecting Rhizosphere Metabolites to Drive Beneficial Microbial Assembly
Source: Microorganisms. 2025 Jul 26;13(8):1752. doi: 10.3390/microorganisms13081752 (PMC12388802; doi:10.3390/microorganisms13081752)
Supplement: Supplementary file 1 [file microorganisms-13-01752-s001.zip]

Archive with 2 entries (2 files):
- microorganisms-3725481-supplementary.xlsx
- Supplementary Figures.pdf
