# Supplementary material for: Local Fungi Promote Plant Growth by Positively Affecting Rhizosphere Metabolites to Drive Beneficial Microbial Assembly
Source: Microorganisms. 2025 Jul 26;13(8):1752. doi: 10.3390/microorganisms13081752 (PMC12388802; doi:10.3390/microorganisms13081752)
Supplement: Supplementary file 1 [file microorganisms-13-01752-s001.zip › microorganisms-3725481-supplementary.xlsx]

## Sheet: Table S1
Table S1 Information of tested plant growth promoting microorganisms
Type	Genera	Species name	Strain number	Source	NCBI accession	CGMCC
Fungi	Trichoderma	Trichoderma sp2.	DK	Kobresia humilis	KR995112.1	CGMCC No. 40932
	Floccularia luteovirens	Floccularia luteovirens	F18-3	Floccularia luteovirens	MK955328	CGMCC No. 40991
Bacteria	Bacillus	Bacillus cereus	B0	Purchased	-	-

## Sheet: Table S2
Table S2 Information of tested forage seed
Pasture number	Pasture	Thousand-grain weight
P1	Elymus breviaristatuscv.Tongde	4.412 g
P2	Festuca sinensis Keng cv.Qinghai	1.398 g
P3	Poa crymophila Keng cv.Qinghai	0.194 g
P4	Poa pratensis L cv.Qinghai	0.215 g

## Sheet: Table S3
Table S3 Soil nutrient content before experiment
Treatment	TN (g/kg)	TP (g/kg)	AN (mg/kg)	AP (mg/kg)	AK (mg/kg)	SOC (g/kg)
Original soil	6.50 ± 0.05	2.99 ± 0.04	348.67 ± 4.62	76.77 ± 0.45	335.33 ± 6.11	108.43 ± 3.36

## Sheet: Table S4
Table S4 Taxonomic classification of fungal OTUs
OTU	Domain	Phylum	Class	Order	Family	Genus	Species	RB0-1	RB0-2	RB0-3	RDK-1	RDK-2	RDK-3	RF18-3-1	RF18-3-2	RF18-3-3	RCK-1	RCK-2	RCK-3	SB0-1	SB0-2	SB0-3	SDK-1	SDK-2	SDK-3	SF18-3-1	SF18-3-2	SF18-3-3	SCK-1	SCK-2	SCK-3	Total
OTU000823	Fungi							0	0	0	0	0	0	0	0	0	0	0	0	0	0	1	0	0	0	0	0	0	0	0	0	1
OTU001107	Fungi	Ascomycota	Dothideomycetes	Pleosporales	Leptosphaeriaceae	Leptosphaeria		0	0	0	0	0	0	0	0	0	0	1	0	0	0	0	0	0	0	0	0	0	0	0	0	1
OTU001315	Fungi	Ascomycota	Laboulbeniomycetes	Pyxidiophorales				0	0	0	0	0	0	0	0	0	0	0	0	0	0	0	1	0	0	0	0	0	0	0	0	1
OTU001434	Fungi	Ascomycota	Sordariomycetes	Hypocreales	Hypocreaceae	Monocillium	Monocillium_indicum	0	0	0	0	0	0	0	1	0	0	0	0	0	0	0	0	0	0	0	0	0	0	0	0	1
OTU001579	Fungi							0	0	0	0	0	0	0	0	0	0	0	0	0	0	0	1	0	0	0	0	0	0	0	0	1
OTU001582	Fungi							0	0	0	0	0	0	0	0	0	0	0	0	0	0	0	0	0	1	0	0	0	0	0	0	1
OTU001625	Fungi	Ascomycota	Leotiomycetes	Erysiphales	Erysiphaceae	Erysiphe	Erysiphe_cruciferarum	0	0	0	0	0	0	0	0	0	0	1	0	0	0	0	0	0	0	0	0	0	0	0	0	1
OTU001638	Fungi	Ascomycota	Sordariomycetes	Hypocreales	Hypocreales_fam_Incertae_sedis	Ustilaginoidea	Ustilaginoidea_virens	0	0	0	0	0	0	1	0	0	0	0	0	0	0	0	0	0	0	0	0	0	0	0	0	1
OTU001650	Fungi	Basidiomycota	Agaricomycetes	Sebacinales				0	0	0	0	0	0	0	0	0	0	0	0	0	0	0	1	0	0	0	0	0	0	0	0	1
OTU001676	Fungi	Ascomycota	Leotiomycetes	Helotiales				0	0	0	0	0	0	0	0	0	0	0	0	0	0	0	0	1	0	0	0	0	0	0	0	1
OTU001743	Fungi	Ascomycota	Dothideomycetes					0	0	0	0	0	0	0	0	0	0	0	0	0	0	1	0	0	0	0	0	0	0	0	0	1
OTU001762	Fungi	Ascomycota	Sordariomycetes					0	0	0	0	0	1	0	0	0	0	0	0	0	0	0	0	0	0	0	0	0	0	0	0	1
OTU001775	Fungi							0	0	0	0	0	0	0	0	0	0	0	0	0	0	0	1	0	0	0	0	0	0	0	0	1
OTU001780	Fungi	Basidiomycota	Cystobasidiomycetes	Cystobasidiales	Cystobasidiaceae			0	0	0	0	0	0	0	0	0	0	0	0	0	0	0	0	0	0	0	0	0	1	0	0	1
OTU001791	Fungi							0	0	0	0	0	0	0	0	0	0	0	0	0	0	0	0	1	0	0	0	0	0	0	0	1
OTU001795	Fungi							0	0	0	0	0	1	0	0	0	0	0	0	0	0	0	0	0	0	0	0	0	0	0	0	1
OTU001824	Fungi							0	0	0	0	0	0	0	0	0	0	0	0	0	0	0	0	0	0	0	1	0	0	0	0	1
OTU001831	Fungi							0	0	0	0	0	0	0	0	0	0	0	0	0	0	0	0	1	0	0	0	0	0	0	0	1
OTU001839	Fungi	Ascomycota	Sordariomycetes					0	0	0	0	0	0	0	0	0	0	0	0	0	0	0	0	1	0	0	0	0	0	0	0	1
OTU001847	Fungi							0	0	0	0	0	0	0	0	0	0	0	0	0	0	0	0	0	0	0	1	0	0	0	0	1
OTU001860	Fungi	Ascomycota	Sordariomycetes					0	0	0	1	0	0	0	0	0	0	0	0	0	0	0	0	0	0	0	0	0	0	0	0	1
OTU001867	Fungi	Basidiomycota	Agaricomycetes	Agaricales	Psathyrellaceae	Psathyrella		0	0	0	0	0	0	0	0	0	0	0	0	0	0	0	0	0	1	0	0	0	0	0	0	1
OTU001895	Fungi							0	0	0	0	0	0	0	0	0	0	0	0	0	0	0	0	0	1	0	0	0	0	0	0	1
OTU001932	Fungi							0	0	0	1	0	0	0	0	0	0	0	0	0	0	0	0	0	0	0	0	0	0	0	0	1
OTU001934	Fungi	Ascomycota	Sordariomycetes	Melanosporales				0	0	0	0	0	0	0	0	0	0	0	0	0	0	0	0	0	1	0	0	0	0	0	0	1
OTU001938	Fungi	Ascomycota	Leotiomycetes	Helotiales				0	0	0	0	0	0	0	0	0	0	0	0	0	0	1	0	0	0	0	0	0	0	0	0	1
OTU001939	Fungi	Ascomycota	Leotiomycetes					0	1	0	0	0	0	0	0	0	0	0	0	0	0	0	0	0	0	0	0	0	0	0	0	1
OTU001945	Fungi	Ascomycota						0	0	0	0	0	0	0	0	0	0	0	0	0	0	0	0	1	0	0	0	0	0	0	0	1
OTU001951	Fungi	Basidiomycota	Agaricomycetes	Cantharellales	Ceratobasidiaceae			0	0	0	0	0	0	0	0	0	0	0	0	1	0	0	0	0	0	0	0	0	0	0	0	1
OTU001966	Fungi							0	0	0	0	0	0	0	0	0	0	0	1	0	0	0	0	0	0	0	0	0	0	0	0	1
OTU001972	Fungi	Ascomycota	Leotiomycetes	Helotiales				0	0	0	0	0	0	0	0	1	0	0	0	0	0	0	0	0	0	0	0	0	0	0	0	1
OTU002086	Fungi							0	0	0	0	0	0	0	0	0	0	0	0	0	0	0	0	0	0	0	1	0	0	0	0	1
OTU002106	Fungi	Ascomycota	Sordariomycetes	Chaetosphaeriales	Chaetosphaeriaceae			0	0	0	0	0	0	0	0	0	0	0	0	0	1	0	0	0	0	0	0	0	0	0	0	1
OTU002108	Fungi							0	0	0	0	0	0	0	0	0	0	0	0	0	0	0	0	0	0	0	0	0	1	0	0	1
OTU002109	Fungi							0	1	0	0	0	0	0	0	0	0	0	0	0	0	0	0	0	0	0	0	0	0	0	0	1
OTU002111	Fungi							0	0	0	0	0	0	0	0	0	0	0	0	0	0	0	0	0	0	1	0	0	0	0	0	1
OTU002142	Fungi	Basidiomycota	Tremellomycetes	Trichosporonales	Trichosporonaceae	Apiotrichum	Apiotrichum_gracile	0	0	0	0	0	0	0	1	0	0	0	0	0	0	0	0	0	0	0	0	0	0	0	0	1
OTU002150	Fungi							0	0	0	0	0	0	0	0	0	0	0	0	0	0	0	0	0	0	0	0	1	0	0	0	1
OTU002151	Fungi							0	0	0	0	0	0	0	0	1	0	0	0	0	0	0	0	0	0	0	0	0	0	0	0	1
OTU002226	Fungi							0	0	0	0	0	0	0	0	0	0	0	0	0	0	0	1	0	0	0	0	0	0	0	0	1
OTU002234	Fungi							0	0	0	0	0	0	0	0	0	0	0	0	0	0	0	0	0	0	0	0	0	0	0	1	1
OTU002237	Fungi							0	0	0	0	0	0	0	0	0	0	0	0	0	0	0	0	0	1	0	0	0	0	0	0	1
OTU002239	Fungi	Ascomycota	Sordariomycetes	Hypocreales	Cordycipitaceae	Lecanicillium		0	0	0	0	0	0	0	0	0	0	0	0	0	0	0	0	0	0	1	0	0	0	0	0	1
OTU002245	Fungi							0	0	0	0	0	0	0	0	0	0	0	0	0	0	0	0	0	1	0	0	0	0	0	0	1
OTU002276	Fungi	Ascomycota	Sordariomycetes	Hypocreales	Nectriaceae	Volutella		0	0	0	0	0	0	0	0	0	0	0	0	0	0	0	0	0	0	0	0	0	1	0	0	1
OTU002278	Fungi							0	0	0	0	0	0	0	0	0	0	0	0	1	0	0	0	0	0	0	0	0	0	0	0	1
OTU001291	Fungi	Basidiomycota	Microbotryomycetes	Leucosporidiales	Leucosporidiaceae	Leucosporidium		0	0	0	0	0	0	0	0	0	0	0	0	0	0	1	0	0	0	0	0	0	0	0	1	2
OTU001310	Fungi							0	0	2	0	0	0	0	0	0	0	0	0	0	0	0	0	0	0	0	0	0	0	0	0	2
OTU001312	Fungi							0	0	0	0	0	0	0	0	0	0	0	0	0	2	0	0	0	0	0	0	0	0	0	0	2
OTU001333	Fungi	Ascomycota	Dothideomycetes	Pleosporales	Occultibambusaceae	Brunneofusispora	Brunneofusispora_sinensis	0	0	0	0	0	0	0	0	0	1	0	0	0	0	0	0	0	0	1	0	0	0	0	0	2
OTU001336	Fungi							1	0	0	0	0	0	0	0	0	1	0	0	0	0	0	0	0	0	0	0	0	0	0	0	2
OTU001339	Fungi	Basidiomycota	Agaricomycetes	Agaricales	Psathyrellaceae	Coprinellus		0	0	0	0	0	0	0	0	0	0	0	0	0	0	0	2	0	0	0	0	0	0	0	0	2
OTU001432	Fungi	Ascomycota						0	2	0	0	0	0	0	0	0	0	0	0	0	0	0	0	0	0	0	0	0	0	0	0	2
OTU001443	Fungi							0	0	0	0	0	0	0	0	0	0	0	0	2	0	0	0	0	0	0	0	0	0	0	0	2
OTU001458	Fungi							0	0	0	0	0	0	0	0	0	0	0	0	0	0	0	0	0	2	0	0	0	0	0	0	2
OTU001482	Fungi							0	0	0	0	0	0	0	0	0	0	0	0	1	0	0	0	0	0	1	0	0	0	0	0	2
OTU001556	Fungi	Chytridiomycota	Rhizophydiomycetes	Rhizophydiales				0	0	0	0	0	0	0	0	0	1	0	0	1	0	0	0	0	0	0	0	0	0	0	0	2
OTU001583	Fungi	Ascomycota						0	0	2	0	0	0	0	0	0	0	0	0	0	0	0	0	0	0	0	0	0	0	0	0	2
OTU001616	Fungi							0	0	0	0	0	0	0	0	0	0	0	0	0	0	0	0	1	0	0	0	0	0	0	1	2
OTU001667	Fungi	Ascomycota	Dothideomycetes	Pleosporales				0	0	0	0	0	0	0	0	0	1	0	0	0	0	0	0	0	0	0	0	1	0	0	0	2
OTU001747	Fungi	Basidiomycota	Agaricomycetes	Agaricales	Strophariaceae	Galerina	Galerina_marginata	0	0	0	0	0	0	0	0	0	0	0	1	1	0	0	0	0	0	0	0	0	0	0	0	2
OTU001748	Fungi	Ascomycota						0	2	0	0	0	0	0	0	0	0	0	0	0	0	0	0	0	0	0	0	0	0	0	0	2
OTU001751	Fungi							0	2	0	0	0	0	0	0	0	0	0	0	0	0	0	0	0	0	0	0	0	0	0	0	2
OTU001774	Fungi							0	0	0	0	0	0	0	0	0	0	0	0	0	0	0	0	1	1	0	0	0	0	0	0	2
OTU001804	Fungi	Ascomycota	Sordariomycetes					0	0	0	0	0	0	0	0	0	2	0	0	0	0	0	0	0	0	0	0	0	0	0	0	2
OTU001848	Fungi	Basidiomycota	Agaricomycetes	Cantharellales	Ceratobasidiaceae			0	0	0	0	0	0	0	0	0	0	0	0	0	0	0	0	0	0	0	0	0	1	1	0	2
OTU001865	Fungi							0	0	0	0	0	0	0	0	0	0	0	0	0	0	0	1	0	1	0	0	0	0	0	0	2
OTU001886	Fungi							0	0	0	0	0	0	0	0	2	0	0	0	0	0	0	0	0	0	0	0	0	0	0	0	2
OTU001888	Fungi	Ascomycota	Sordariomycetes					0	0	0	0	0	0	0	0	0	0	0	0	1	0	0	0	0	1	0	0	0	0	0	0	2
OTU001889	Fungi							0	0	0	0	0	0	0	0	0	0	0	0	1	0	0	0	0	0	0	0	0	1	0	0	2
OTU001890	Fungi	Ascomycota	Dothideomycetes	Pleosporales	Sporormiaceae	Preussia	Preussia_terricola	0	0	0	0	0	0	0	0	0	0	2	0	0	0	0	0	0	0	0	0	0	0	0	0	2
OTU001904	Fungi							0	0	0	0	0	0	0	0	0	0	0	0	0	0	0	0	0	2	0	0	0	0	0	0	2
OTU001925	Fungi	Ascomycota	Pezizomycetes	Pezizales	Pyronemataceae	Scutellinia	Scutellinia_vitreola	0	0	0	0	0	0	0	0	0	0	0	0	0	0	2	0	0	0	0	0	0	0	0	0	2
OTU001931	Fungi	Basidiomycota	Agaricomycetes	Sebacinales	Serendipitaceae	Serendipita		0	0	0	0	0	0	0	0	0	0	0	0	0	2	0	0	0	0	0	0	0	0	0	0	2
OTU001936	Fungi							0	0	0	0	0	0	0	0	0	0	0	0	0	0	0	0	0	0	1	1	0	0	0	0	2
OTU001941	Fungi	Ascomycota	Sordariomycetes	Savoryellales	Savoryellaceae	Savoryella	Savoryella_paucispora	0	0	0	0	0	0	0	2	0	0	0	0	0	0	0	0	0	0	0	0	0	0	0	0	2
OTU001947	Fungi	Ascomycota	Sordariomycetes					0	0	0	0	0	0	0	0	0	0	0	0	0	0	2	0	0	0	0	0	0	0	0	0	2
OTU001962	Fungi	Ascomycota	Sordariomycetes					0	0	0	0	0	0	0	0	0	0	0	0	0	0	0	0	0	0	2	0	0	0	0	0	2
OTU001981	Fungi							0	0	0	2	0	0	0	0	0	0	0	0	0	0	0	0	0	0	0	0	0	0	0	0	2
OTU001999	Fungi	Ascomycota						0	0	0	0	0	0	0	0	0	0	0	0	0	0	0	0	0	0	0	0	0	0	0	2	2
OTU002002	Fungi	Basidiomycota	Agaricomycetes	Corticiales	Corticiaceae	Limonomyces		0	0	0	0	0	0	0	0	0	0	0	0	0	0	0	0	0	0	0	0	0	0	0	2	2
OTU002013	Fungi	Ascomycota						0	0	0	0	0	0	0	0	0	0	0	0	0	0	0	0	0	0	2	0	0	0	0	0	2
OTU002026	Fungi							0	0	0	0	0	0	0	0	0	0	0	0	0	0	0	0	0	0	2	0	0	0	0	0	2
OTU002037	Fungi	Ascomycota	Saccharomycetes	Saccharomycetales	Saccharomycetales_fam_Incertae_sedis	Candida	Candida_solani	1	1	0	0	0	0	0	0	0	0	0	0	0	0	0	0	0	0	0	0	0	0	0	0	2
OTU002060	Fungi							0	0	0	0	0	0	0	0	0	0	0	0	0	2	0	0	0	0	0	0	0	0	0	0	2
OTU002061	Fungi	Ascomycota	Sordariomycetes	Sordariales	Lasiosphaeriaceae			0	0	0	0	0	0	0	0	0	0	0	0	0	0	0	0	0	0	0	0	2	0	0	0	2
OTU002073	Fungi	Ascomycota	Sordariomycetes					0	0	0	1	0	0	0	0	0	0	0	0	0	0	0	0	0	1	0	0	0	0	0	0	2
OTU002076	Fungi	Ascomycota	Leotiomycetes	Helotiales				0	0	0	0	0	0	0	0	0	0	0	0	0	0	0	0	0	0	2	0	0	0	0	0	2
OTU002079	Fungi	Ascomycota	Leotiomycetes					0	1	0	0	0	0	0	0	0	1	0	0	0	0	0	0	0	0	0	0	0	0	0	0	2
OTU002081	Fungi	Ascomycota						0	0	0	0	0	0	0	0	0	0	0	0	2	0	0	0	0	0	0	0	0	0	0	0	2
OTU002082	Fungi	Ascomycota	Dothideomycetes	Pleosporales	Phaeosphaeriaceae	Neosetophoma		0	0	0	0	0	0	0	0	0	0	0	0	0	2	0	0	0	0	0	0	0	0	0	0	2
OTU002083	Fungi	Ascomycota	Dothideomycetes	Pleosporales	Leptosphaeriaceae	Plenodomus		0	0	0	0	0	0	0	0	0	0	0	0	2	0	0	0	0	0	0	0	0	0	0	0	2
OTU002087	Fungi	Ascomycota						0	0	0	0	0	0	0	0	0	2	0	0	0	0	0	0	0	0	0	0	0	0	0	0	2
OTU002088	Fungi	Chytridiomycota	Rhizophlyctidomycetes	Rhizophlyctidales	Rhizophlyctidaceae	Rhizophlyctis	Rhizophlyctis_rosea	0	0	0	0	0	0	0	0	2	0	0	0	0	0	0	0	0	0	0	0	0	0	0	0	2
OTU002090	Fungi	Ascomycota	Dothideomycetes	Acrospermales	Acrospermaceae	Oomyces	Oomyces_carneoalbus	0	0	0	0	0	0	0	0	0	0	0	0	0	2	0	0	0	0	0	0	0	0	0	0	2
OTU002092	Fungi							0	0	0	0	0	0	0	0	0	0	0	0	0	0	0	0	0	2	0	0	0	0	0	0	2
OTU002096	Fungi	Ascomycota	Eurotiomycetes	Eurotiales	Trichocomaceae	Thermomyces	Thermomyces_stellatus	0	0	0	0	0	0	0	0	0	0	0	0	0	0	0	0	0	0	0	0	2	0	0	0	2
OTU002099	Fungi	Ascomycota						0	0	0	0	0	0	0	0	0	0	0	0	0	0	2	0	0	0	0	0	0	0	0	0	2
OTU002101	Fungi	Neocallimastigomycota	Neocallimastigomycetes	Neocallimastigales	Neocallimastigaceae			0	0	0	0	0	0	0	0	0	0	0	0	0	0	0	0	0	0	0	0	0	0	0	2	2
OTU002102	Fungi	Ascomycota						0	0	0	0	0	0	0	0	0	1	0	1	0	0	0	0	0	0	0	0	0	0	0	0	2
OTU002103	Fungi	Ascomycota	Sordariomycetes					0	0	0	0	0	0	0	0	0	0	0	0	0	0	0	0	2	0	0	0	0	0	0	0	2
OTU002105	Fungi							0	0	0	0	0	0	2	0	0	0	0	0	0	0	0	0	0	0	0	0	0	0	0	0	2
OTU002110	Fungi							0	0	0	0	0	0	0	0	0	0	0	0	0	0	0	1	0	1	0	0	0	0	0	0	2
OTU002112	Fungi	Ascomycota	Sordariomycetes	Hypocreales	Hypocreaceae	Trichoderma		0	0	0	0	0	0	0	0	0	0	2	0	0	0	0	0	0	0	0	0	0	0	0	0	2
OTU002114	Fungi	Basidiomycota	Agaricomycetes	Agaricales	Tricholomataceae	Omphalina	Omphalina_rivulicola	0	0	0	0	0	0	0	0	0	0	0	0	0	0	0	2	0	0	0	0	0	0	0	0	2
OTU002115	Fungi							0	0	0	0	0	0	0	0	0	0	0	0	2	0	0	0	0	0	0	0	0	0	0	0	2
OTU002116	Fungi	Ascomycota						0	0	0	0	0	0	0	0	0	2	0	0	0	0	0	0	0	0	0	0	0	0	0	0	2
OTU002117	Fungi	Ascomycota	Dothideomycetes	Pleosporales	Lentitheciaceae			0	0	0	0	0	0	0	0	0	0	0	1	0	0	0	0	0	0	0	0	1	0	0	0	2
OTU002120	Fungi	Basidiomycota						0	0	0	0	0	0	0	0	0	0	0	0	0	0	2	0	0	0	0	0	0	0	0	0	2
OTU002121	Fungi							0	0	0	0	0	0	0	0	0	0	0	0	0	0	0	0	0	0	2	0	0	0	0	0	2
OTU002124	Fungi							0	0	0	0	0	0	0	0	0	0	0	0	0	0	2	0	0	0	0	0	0	0	0	0	2
OTU002125	Fungi							0	0	0	0	0	0	0	0	0	0	0	0	0	0	1	0	0	0	0	0	0	0	0	1	2
OTU002128	Fungi	Ascomycota	Sordariomycetes					0	0	0	0	0	0	0	0	0	0	0	0	2	0	0	0	0	0	0	0	0	0	0	0	2
OTU002129	Fungi	Ascomycota	Sordariomycetes					0	0	0	0	0	0	0	0	0	0	0	0	0	0	0	0	0	0	2	0	0	0	0	0	2
OTU002130	Fungi	Ascomycota						0	0	0	1	0	0	0	0	0	1	0	0	0	0	0	0	0	0	0	0	0	0	0	0	2
OTU002131	Fungi	Ascomycota	Sordariomycetes	Sordariales	Chaetomiaceae			0	0	0	0	0	0	0	0	0	0	0	0	0	2	0	0	0	0	0	0	0	0	0	0	2
OTU002132	Fungi	Ascomycota	Sordariomycetes					0	0	0	0	0	0	0	0	0	0	0	0	0	0	0	0	2	0	0	0	0	0	0	0	2
OTU002133	Fungi							1	1	0	0	0	0	0	0	0	0	0	0	0	0	0	0	0	0	0	0	0	0	0	0	2
OTU002135	Fungi	Ascomycota	Sordariomycetes					0	0	0	0	0	0	0	0	0	0	0	0	0	0	0	0	2	0	0	0	0	0	0	0	2
OTU002136	Fungi	Ascomycota	Dothideomycetes	Capnodiales	Cladosporiaceae	Cladosporium		0	0	0	0	0	0	0	0	0	0	0	0	0	0	0	0	0	0	0	0	0	2	0	0	2
OTU002138	Fungi							0	0	0	0	0	0	0	0	0	0	0	0	0	0	0	0	0	2	0	0	0	0	0	0	2
OTU002139	Fungi							0	0	0	0	0	0	0	0	0	0	0	0	2	0	0	0	0	0	0	0	0	0	0	0	2
OTU002141	Fungi	Ascomycota	Sordariomycetes					0	0	0	0	0	0	0	0	0	0	0	2	0	0	0	0	0	0	0	0	0	0	0	0	2
OTU002143	Fungi							0	0	0	0	0	0	0	0	0	0	0	0	0	0	2	0	0	0	0	0	0	0	0	0	2
OTU002144	Fungi	Ascomycota						2	0	0	0	0	0	0	0	0	0	0	0	0	0	0	0	0	0	0	0	0	0	0	0	2
OTU002145	Fungi	Ascomycota	Sordariomycetes					0	0	1	0	0	0	0	0	0	0	0	0	0	0	0	0	0	0	0	0	1	0	0	0	2
OTU002147	Fungi	Ascomycota						0	0	0	0	0	0	0	0	0	0	0	0	0	0	0	0	0	0	0	0	2	0	0	0	2
OTU002148	Fungi							0	0	0	0	0	0	0	0	0	0	0	0	0	0	0	2	0	0	0	0	0	0	0	0	2
OTU002149	Fungi	Ascomycota	Sordariomycetes	Diaporthales	Valsaceae	Valsa	Valsa_nivea	0	0	0	0	0	0	0	0	0	0	0	0	0	0	0	0	0	0	0	0	2	0	0	0	2
OTU002152	Fungi	Ascomycota	Sordariomycetes					2	0	0	0	0	0	0	0	0	0	0	0	0	0	0	0	0	0	0	0	0	0	0	0	2
OTU002156	Fungi	Basidiomycota	Tremellomycetes	Tremellales	Bulleribasidiaceae	Hannaella	Hannaella_sinensis	0	0	0	0	0	0	0	0	0	1	0	1	0	0	0	0	0	0	0	0	0	0	0	0	2
OTU002157	Fungi	Ascomycota						0	0	0	0	0	0	0	0	0	0	0	0	2	0	0	0	0	0	0	0	0	0	0	0	2
OTU002158	Fungi	Ascomycota	Dothideomycetes	Capnodiales	Mycosphaerellaceae	Mycocentrospora		0	0	0	0	0	0	0	0	0	0	0	0	0	0	0	0	0	0	0	0	0	0	0	2	2
OTU002160	Fungi							0	0	0	0	0	0	0	0	0	0	0	0	0	0	0	0	2	0	0	0	0	0	0	0	2
OTU002163	Fungi	Ascomycota						0	0	0	0	0	0	0	0	0	0	0	0	0	0	0	2	0	0	0	0	0	0	0	0	2
OTU002165	Fungi							0	0	0	0	0	0	0	0	0	0	0	0	0	0	0	0	2	0	0	0	0	0	0	0	2
OTU002166	Fungi	Basidiomycota	Agaricomycetes	Trechisporales				0	0	0	0	0	0	0	0	0	0	0	0	0	2	0	0	0	0	0	0	0	0	0	0	2
OTU002167	Fungi							0	0	0	0	0	0	0	0	0	0	0	0	0	2	0	0	0	0	0	0	0	0	0	0	2
OTU002168	Fungi	Ascomycota	Leotiomycetes	Helotiales	Dermateaceae	Mollisia	Mollisia_dilutella	0	0	0	0	0	0	0	0	0	0	0	0	0	0	0	0	0	0	0	0	0	0	2	0	2
OTU002169	Fungi	Ascomycota	Dothideomycetes	Pleosporales	Didymosphaeriaceae	Pseudopithomyces	Pseudopithomyces_rosae	0	0	0	0	0	0	0	0	0	0	0	0	0	0	0	0	0	0	1	0	0	0	0	1	2
OTU002171	Fungi	Ascomycota	Leotiomycetes					0	0	0	0	0	0	0	0	0	0	0	0	0	0	0	2	0	0	0	0	0	0	0	0	2
OTU002172	Fungi							0	0	0	0	0	0	0	0	0	0	0	0	1	0	0	1	0	0	0	0	0	0	0	0	2
OTU002173	Fungi							0	0	0	0	0	0	0	0	0	0	0	0	0	0	0	2	0	0	0	0	0	0	0	0	2
OTU002174	Fungi							0	0	0	0	0	0	0	0	0	0	0	0	0	2	0	0	0	0	0	0	0	0	0	0	2
OTU002175	Fungi	Ascomycota	Sordariomycetes	Hypocreales				0	0	0	0	0	0	0	0	0	0	0	0	0	0	2	0	0	0	0	0	0	0	0	0	2
OTU002176	Fungi	Basidiomycota	Agaricomycetes	Auriculariales				0	0	0	0	0	0	0	0	0	0	1	0	1	0	0	0	0	0	0	0	0	0	0	0	2
OTU002178	Fungi							0	0	0	0	0	0	0	0	0	0	0	0	0	2	0	0	0	0	0	0	0	0	0	0	2
OTU002180	Fungi							0	0	0	0	0	0	0	0	0	0	2	0	0	0	0	0	0	0	0	0	0	0	0	0	2
OTU002182	Fungi							0	0	0	0	0	0	0	0	0	0	0	0	0	0	0	0	0	0	2	0	0	0	0	0	2
OTU002183	Fungi	Ascomycota						0	0	0	0	0	0	0	0	0	0	0	0	0	2	0	0	0	0	0	0	0	0	0	0	2
OTU002186	Fungi							0	0	0	0	0	0	0	0	0	2	0	0	0	0	0	0	0	0	0	0	0	0	0	0	2
OTU002189	Fungi	Ascomycota	Sordariomycetes					0	0	0	0	0	0	0	0	0	0	0	0	0	0	0	0	0	0	2	0	0	0	0	0	2
OTU002190	Fungi	Ascomycota	Sordariomycetes					0	0	0	0	0	0	0	0	0	0	0	0	0	2	0	0	0	0	0	0	0	0	0	0	2
OTU002191	Fungi	Ascomycota	Leotiomycetes	Helotiales	Helotiales_fam_Incertae_sedis			0	0	0	0	0	0	0	0	0	0	0	0	0	0	0	0	0	0	0	0	0	0	2	0	2
OTU002192	Fungi							0	0	0	0	0	0	0	0	0	0	0	0	0	0	0	0	0	0	0	0	2	0	0	0	2
OTU002193	Fungi	Ascomycota	Sordariomycetes					0	0	0	0	0	0	0	0	0	0	0	0	0	2	0	0	0	0	0	0	0	0	0	0	2
OTU002194	Fungi	Ascomycota	Sordariomycetes					0	0	0	0	0	2	0	0	0	0	0	0	0	0	0	0	0	0	0	0	0	0	0	0	2
OTU002195	Fungi	Ascomycota						0	0	0	0	0	0	0	0	0	0	0	0	0	0	0	0	1	0	0	0	0	0	1	0	2
OTU002198	Fungi	Ascomycota	Sordariomycetes					0	0	0	0	0	0	0	0	0	0	0	0	2	0	0	0	0	0	0	0	0	0	0	0	2
OTU002201	Fungi	Ascomycota	Leotiomycetes	Helotiales	Helotiaceae	Scytalidium	Scytalidium_circinatum	0	0	0	0	0	0	0	0	1	0	0	0	0	1	0	0	0	0	0	0	0	0	0	0	2
OTU002202	Fungi	Ascomycota	Sordariomycetes					0	0	0	0	0	0	0	0	0	0	0	0	0	0	0	0	2	0	0	0	0	0	0	0	2
OTU002203	Fungi							0	0	0	0	0	0	0	0	0	0	0	0	0	0	2	0	0	0	0	0	0	0	0	0	2
OTU002205	Fungi							0	0	0	0	0	0	0	0	0	0	0	0	0	0	0	0	2	0	0	0	0	0	0	0	2
OTU002208	Fungi							0	0	0	0	0	2	0	0	0	0	0	0	0	0	0	0	0	0	0	0	0	0	0	0	2
OTU002210	Fungi	Ascomycota	Sordariomycetes					0	0	0	0	0	0	0	0	0	0	0	0	0	0	0	0	0	0	0	0	0	0	0	2	2
OTU002211	Fungi	Ascomycota	Leotiomycetes	Helotiales	Helotiales_fam_Incertae_sedis	Xenopolyscytalum		0	0	0	0	0	0	1	0	0	0	0	1	0	0	0	0	0	0	0	0	0	0	0	0	2
OTU002215	Fungi							0	0	0	0	0	0	0	0	0	0	0	0	0	0	0	0	0	0	0	0	0	1	1	0	2
OTU002216	Fungi							0	0	0	0	0	0	0	0	0	0	0	0	0	0	0	0	0	0	0	0	2	0	0	0	2
OTU002218	Fungi	Basidiomycota	Agaricomycetes	Agaricales	Tricholomataceae	Melanoleuca		0	0	0	0	0	0	0	0	0	0	0	0	0	0	0	0	0	0	1	0	0	1	0	0	2
OTU002221	Fungi	Ascomycota	Dothideomycetes	Pleosporales	Pleosporaceae	Alternaria		0	2	0	0	0	0	0	0	0	0	0	0	0	0	0	0	0	0	0	0	0	0	0	0	2
OTU002222	Fungi							0	0	0	0	0	0	0	0	0	0	0	0	0	0	0	0	0	0	0	0	2	0	0	0	2
OTU002223	Fungi	Ascomycota	Dothideomycetes	Capnodiales	Cladosporiaceae			0	0	0	0	0	0	0	0	0	0	0	1	0	0	1	0	0	0	0	0	0	0	0	0	2
OTU002225	Fungi							0	0	0	0	0	0	0	0	0	0	0	0	0	0	0	0	0	0	0	0	0	2	0	0	2
OTU002227	Fungi	Ascomycota						0	0	0	0	0	0	0	0	0	0	0	0	0	0	0	0	0	0	0	0	0	2	0	0	2
OTU002230	Fungi							0	0	0	0	0	0	0	0	0	0	0	0	0	2	0	0	0	0	0	0	0	0	0	0	2
OTU002231	Fungi	Ascomycota	Sordariomycetes	Hypocreales				0	0	0	0	0	0	0	0	0	2	0	0	0	0	0	0	0	0	0	0	0	0	0	0	2
OTU002233	Fungi	Ascomycota	Sordariomycetes	Microascales	Microascaceae			0	0	0	0	0	0	0	0	0	0	0	0	0	0	0	0	0	0	0	0	0	2	0	0	2
OTU002235	Fungi	Ascomycota	Sordariomycetes					0	0	0	0	0	0	0	0	0	0	0	0	0	0	0	0	2	0	0	0	0	0	0	0	2
OTU002238	Fungi	Basidiomycota	Agaricomycetes	Trechisporales	Hydnodontaceae	Trechispora		0	0	0	0	0	0	0	0	0	0	0	0	0	2	0	0	0	0	0	0	0	0	0	0	2
OTU002240	Fungi	Ascomycota						0	0	0	0	0	0	0	0	0	0	0	0	0	0	0	0	0	0	0	0	0	0	0	2	2
OTU002241	Fungi							0	0	0	0	0	0	0	0	0	0	0	0	2	0	0	0	0	0	0	0	0	0	0	0	2
OTU002242	Fungi							0	0	0	0	0	0	0	0	0	0	0	0	0	0	2	0	0	0	0	0	0	0	0	0	2
OTU002243	Fungi							0	0	0	0	0	0	0	0	0	0	0	0	0	0	0	0	0	2	0	0	0	0	0	0	2
OTU002244	Fungi	Ascomycota	Sordariomycetes	Hypocreales				0	0	0	0	0	0	0	0	0	0	0	0	0	0	0	2	0	0	0	0	0	0	0	0	2
OTU002246	Fungi							0	0	0	0	0	0	0	0	0	0	0	0	0	0	0	0	0	2	0	0	0	0	0	0	2
OTU002248	Fungi	Ascomycota	Saccharomycetes	Saccharomycetales	Trigonopsidaceae	Tortispora	Tortispora_sangerardonensis	0	0	0	0	0	0	0	0	0	0	0	0	0	0	0	0	0	2	0	0	0	0	0	0	2
OTU002249	Fungi							0	0	0	0	0	0	0	0	0	0	0	0	0	0	0	0	0	0	1	0	1	0	0	0	2
OTU002251	Fungi	Ascomycota	Sordariomycetes					0	0	0	0	0	0	0	0	0	0	0	0	0	0	0	0	0	0	0	0	0	0	2	0	2
OTU002252	Fungi	Ascomycota	Dothideomycetes	Capnodiales	Teratosphaeriaceae	Devriesia	Devriesia_pseudoamericana	0	0	0	0	0	0	0	0	0	0	0	0	0	0	0	0	0	0	2	0	0	0	0	0	2
OTU002253	Fungi							0	0	0	0	0	0	0	0	0	0	0	0	2	0	0	0	0	0	0	0	0	0	0	0	2
OTU002254	Fungi	Ascomycota	Pezizomycetes	Pezizales	Ascobolaceae	Ascobolus	Ascobolus_furfuraceus	0	0	0	0	0	0	0	0	0	0	0	0	0	0	0	0	2	0	0	0	0	0	0	0	2
OTU002255	Fungi	Ascomycota						0	0	0	0	0	0	0	0	0	0	0	0	1	1	0	0	0	0	0	0	0	0	0	0	2
OTU002256	Fungi	Rozellomycota	Rozellomycotina_cls_Incertae_sedis	GS08				0	0	0	0	0	0	0	0	0	0	0	0	0	0	0	0	0	2	0	0	0	0	0	0	2
OTU002257	Fungi	Ascomycota	Dothideomycetes	Pleosporales	Phaeosphaeriaceae	Wojnowiciella	Wojnowiciella_leptocarpi	0	0	0	0	0	0	0	0	0	0	0	0	0	1	0	0	0	0	0	0	0	0	0	1	2
OTU002260	Fungi	Ascomycota						0	0	0	0	0	0	0	0	0	0	0	0	0	0	0	0	0	0	0	1	0	0	1	0	2
OTU002261	Fungi							0	0	0	0	0	0	0	0	0	0	0	0	0	2	0	0	0	0	0	0	0	0	0	0	2
OTU002262	Fungi							0	0	0	0	0	0	0	0	0	0	0	0	0	0	2	0	0	0	0	0	0	0	0	0	2
OTU002265	Fungi							0	0	0	0	0	0	0	0	0	0	0	0	0	0	1	0	0	0	0	0	0	0	0	1	2
OTU002268	Fungi							0	0	0	0	0	0	0	0	0	0	0	0	2	0	0	0	0	0	0	0	0	0	0	0	2
OTU002269	Fungi							0	0	0	0	0	0	0	0	0	0	0	0	2	0	0	0	0	0	0	0	0	0	0	0	2
OTU002270	Fungi	Ascomycota	Sordariomycetes					0	0	0	0	0	0	0	0	0	0	0	0	0	0	0	2	0	0	0	0	0	0	0	0	2
OTU002272	Fungi							0	0	2	0	0	0	0	0	0	0	0	0	0	0	0	0	0	0	0	0	0	0	0	0	2
OTU002273	Fungi							0	0	0	0	0	0	0	0	0	0	0	0	0	1	1	0	0	0	0	0	0	0	0	0	2
OTU002277	Fungi							0	0	0	0	0	0	0	0	0	0	0	0	0	0	0	0	0	0	2	0	0	0	0	0	2
OTU002283	Fungi	Ascomycota	Dothideomycetes	Pleosporales				0	0	0	0	0	0	0	0	0	0	0	0	2	0	0	0	0	0	0	0	0	0	0	0	2
OTU001064	Fungi	Ascomycota	Orbiliomycetes	Orbiliales	Orbiliaceae	Dactylella	Dactylella_arnaudii	0	0	0	0	0	0	0	0	2	0	0	0	1	0	0	0	0	0	0	0	0	0	0	0	3
OTU001217	Fungi							0	0	0	0	0	0	0	0	0	0	0	0	0	0	0	0	3	0	0	0	0	0	0	0	3
OTU001245	Fungi	Basidiomycota	Agaricomycetes	Agaricales	Pluteaceae	Pluteus	Pluteus_plautus	0	0	0	0	0	0	0	0	0	0	0	0	0	0	0	0	0	3	0	0	0	0	0	0	3
OTU001335	Fungi	Chytridiomycota	Spizellomycetes	Spizellomycetales	Powellomycetaceae	Powellomyces		0	0	0	1	0	0	0	0	0	0	0	0	0	0	0	0	2	0	0	0	0	0	0	0	3
OTU001391	Fungi							0	0	0	0	0	0	0	0	0	0	0	0	0	3	0	0	0	0	0	0	0	0	0	0	3
OTU001439	Fungi							0	0	0	0	0	0	0	0	0	0	0	0	0	0	0	0	0	0	2	1	0	0	0	0	3
OTU001455	Fungi							1	0	0	0	0	0	0	0	0	0	0	0	0	0	0	0	2	0	0	0	0	0	0	0	3
OTU001456	Fungi							0	0	0	0	0	0	0	0	0	0	0	0	1	0	0	2	0	0	0	0	0	0	0	0	3
OTU001467	Fungi	Ascomycota	Leotiomycetes	Thelebolales	Pseudeurotiaceae	Pseudeurotium		0	0	0	0	0	0	0	0	0	0	0	0	0	0	0	0	2	0	0	0	0	0	1	0	3
OTU001474	Fungi	Ascomycota	Sordariomycetes	Sordariales	Lasiosphaeriaceae	Podospora	Podospora_communis	0	0	0	0	0	0	0	0	0	0	0	1	0	0	0	0	0	0	0	0	0	0	0	2	3
OTU001483	Fungi	Ascomycota	Dothideomycetes	Pleosporales	Pleosporaceae	Alternaria		0	0	0	0	0	0	0	0	1	0	0	0	2	0	0	0	0	0	0	0	0	0	0	0	3
OTU001491	Fungi							0	0	0	0	0	0	0	0	0	0	0	0	0	0	0	0	0	3	0	0	0	0	0	0	3
OTU001576	Fungi	Basidiomycota	Agaricomycetes	Polyporales	Meruliaceae	Scopuloides		0	0	0	0	0	0	0	0	0	1	0	0	0	0	2	0	0	0	0	0	0	0	0	0	3
OTU001588	Fungi							0	0	0	0	0	0	0	0	0	0	0	0	2	0	0	1	0	0	0	0	0	0	0	0	3
OTU001605	Fungi	Ascomycota	Leotiomycetes	Erysiphales	Erysiphaceae	Podosphaera		0	0	0	0	0	0	0	0	0	0	0	0	0	0	1	0	1	0	0	0	1	0	0	0	3
OTU001641	Fungi							0	1	0	0	0	0	0	0	0	0	0	0	2	0	0	0	0	0	0	0	0	0	0	0	3
OTU001642	Fungi	Ascomycota	Dothideomycetes	Pleosporales	Pleosporaceae			0	1	0	0	1	0	0	0	0	0	0	0	0	0	0	0	0	0	0	1	0	0	0	0	3
OTU001647	Fungi	Ascomycota						1	0	0	0	0	0	0	0	0	0	0	0	0	0	1	0	0	1	0	0	0	0	0	0	3
OTU001661	Fungi							0	0	0	0	0	0	0	0	0	0	0	0	0	0	2	0	0	0	0	0	1	0	0	0	3
OTU001665	Fungi	Ascomycota	Sordariomycetes	Hypocreales				0	0	0	0	0	0	0	0	0	0	0	0	0	0	0	0	0	1	1	0	0	1	0	0	3
OTU001673	Fungi	Ascomycota	Sordariomycetes	Microascales	Microascaceae			0	0	0	0	0	0	0	2	0	0	0	0	0	0	0	0	0	0	0	0	1	0	0	0	3
OTU001675	Fungi	Ascomycota	Sordariomycetes	Sordariales	Lasiosphaeriaceae	Apodus	Apodus_deciduus	2	0	0	1	0	0	0	0	0	0	0	0	0	0	0	0	0	0	0	0	0	0	0	0	3
OTU001682	Fungi	Ascomycota	Leotiomycetes					0	1	0	0	0	0	0	0	0	0	2	0	0	0	0	0	0	0	0	0	0	0	0	0	3
OTU001696	Fungi	Ascomycota	Dothideomycetes	Venturiales	Sympoventuriaceae	Ochroconis	Ochroconis_bacilliformis	0	0	0	0	0	0	0	0	0	0	0	0	3	0	0	0	0	0	0	0	0	0	0	0	3
OTU001717	Fungi	Ascomycota	Sordariomycetes	Coniochaetales	Coniochaetaceae	Coniochaeta	Coniochaeta_polysperma	0	0	0	0	0	0	0	0	0	0	0	0	0	0	0	0	0	3	0	0	0	0	0	0	3
OTU001765	Fungi	Ascomycota						0	0	1	0	0	0	0	1	0	0	0	0	0	0	0	0	1	0	0	0	0	0	0	0	3
OTU001772	Fungi	Basidiomycota	Tremellomycetes	Tremellales	Bulleribasidiaceae	Vishniacozyma	Vishniacozyma_tephrensis	0	0	0	0	0	0	1	0	2	0	0	0	0	0	0	0	0	0	0	0	0	0	0	0	3
OTU001778	Fungi	Ascomycota	Sordariomycetes					0	0	0	0	0	3	0	0	0	0	0	0	0	0	0	0	0	0	0	0	0	0	0	0	3
OTU001787	Fungi							0	0	0	0	0	0	0	0	0	0	0	0	0	0	0	0	0	0	2	0	0	1	0	0	3
OTU001794	Fungi	Basidiomycota	Agaricomycetes	Agaricales	Tricholomataceae	Melanoleuca	Melanoleuca_exscissa	0	0	0	0	0	0	0	0	0	0	0	0	0	0	1	0	0	2	0	0	0	0	0	0	3
OTU001798	Fungi							0	0	0	0	0	0	0	0	0	0	0	0	0	0	0	0	0	0	0	0	3	0	0	0	3
OTU001800	Fungi	Ascomycota	Eurotiomycetes	Onygenales	Arachnomycetaceae			0	0	0	0	0	0	0	0	0	0	0	0	0	0	0	0	0	0	3	0	0	0	0	0	3
OTU001823	Fungi							0	0	0	0	0	0	0	0	0	0	0	0	0	0	0	3	0	0	0	0	0	0	0	0	3
OTU001829	Fungi							0	0	0	0	0	0	0	0	0	0	0	0	0	0	0	1	0	2	0	0	0	0	0	0	3
OTU001851	Fungi	Rozellomycota	Rozellomycotina_cls_Incertae_sedis	GS05				0	0	0	0	0	0	0	0	0	0	0	0	0	0	0	3	0	0	0	0	0	0	0	0	3
OTU001882	Fungi							0	0	0	0	0	0	0	0	0	0	0	0	1	0	0	2	0	0	0	0	0	0	0	0	3
OTU001907	Fungi							0	0	0	0	0	0	0	0	0	0	0	0	0	0	0	0	3	0	0	0	0	0	0	0	3
OTU001909	Fungi							0	0	0	0	0	0	0	0	0	0	0	0	0	0	2	0	0	1	0	0	0	0	0	0	3
OTU001911	Fungi							0	0	0	0	0	0	0	0	0	0	0	0	0	0	0	0	0	3	0	0	0	0	0	0	3
OTU001912	Fungi	Ascomycota	Sordariomycetes					0	0	0	0	0	0	0	0	0	0	0	0	0	0	0	2	0	0	0	0	0	1	0	0	3
OTU001916	Fungi	Ascomycota	Eurotiomycetes					0	0	0	0	0	0	0	0	1	0	0	1	0	0	1	0	0	0	0	0	0	0	0	0	3
OTU001918	Fungi							0	0	0	0	0	0	0	0	0	0	0	0	1	0	0	2	0	0	0	0	0	0	0	0	3
OTU001921	Fungi	Ascomycota						0	0	0	0	0	0	0	0	0	0	0	0	3	0	0	0	0	0	0	0	0	0	0	0	3
OTU001922	Fungi	Ascomycota	Dothideomycetes	Pleosporales	Didymosphaeriaceae			0	0	0	0	0	0	0	0	0	0	0	0	0	0	0	0	0	0	0	0	2	1	0	0	3
OTU001924	Fungi	Ascomycota	Dothideomycetes	Pleosporales	Phaeosphaeriaceae	Chaetosphaeronema		0	0	0	0	0	0	0	0	0	0	0	0	0	0	3	0	0	0	0	0	0	0	0	0	3
OTU001926	Fungi	Ascomycota						0	0	0	0	0	0	0	0	0	0	0	0	3	0	0	0	0	0	0	0	0	0	0	0	3
OTU001928	Fungi	Ascomycota	Sordariomycetes					0	0	0	0	0	0	0	0	0	0	0	0	0	1	0	0	0	0	0	1	0	1	0	0	3
OTU001929	Fungi							0	0	0	0	0	0	0	0	0	0	0	0	0	0	1	0	0	2	0	0	0	0	0	0	3
OTU001930	Fungi	Basidiomycota	Agaricomycetes	Agaricales	Entolomataceae	Entoloma		0	0	0	0	0	0	0	0	0	0	0	0	0	1	0	0	0	0	0	0	0	0	2	0	3
OTU001933	Fungi							0	0	0	0	0	0	0	0	0	0	0	0	0	3	0	0	0	0	0	0	0	0	0	0	3
OTU001935	Fungi	Ascomycota	Sordariomycetes					0	0	0	0	0	0	0	0	0	0	0	0	0	0	0	0	3	0	0	0	0	0	0	0	3
OTU001937	Fungi							0	0	0	0	0	0	0	0	0	0	0	0	0	0	3	0	0	0	0	0	0	0	0	0	3
OTU001940	Fungi	Ascomycota	Sordariomycetes	Coniochaetales	Coniochaetaceae	Coniochaeta	Coniochaeta_fodinicola	0	3	0	0	0	0	0	0	0	0	0	0	0	0	0	0	0	0	0	0	0	0	0	0	3
OTU001943	Fungi	Ascomycota	Dothideomycetes	Pleosporales	Didymosphaeriaceae	Kalmusia		0	0	0	0	0	0	0	0	0	0	0	0	3	0	0	0	0	0	0	0	0	0	0	0	3
OTU001944	Fungi	Ascomycota	Eurotiomycetes	Chaetothyriales	Herpotrichiellaceae	Cladophialophora		0	0	0	0	1	1	0	0	1	0	0	0	0	0	0	0	0	0	0	0	0	0	0	0	3
OTU001949	Fungi	Mortierellomycota	Mortierellomycetes	Mortierellales	Mortierellaceae	Mortierella		0	0	0	0	0	0	0	0	0	1	0	0	0	0	0	0	0	0	1	0	0	0	0	1	3
OTU001950	Fungi	Ascomycota	Sordariomycetes					0	0	0	0	0	0	0	0	0	0	1	0	0	0	0	0	0	0	1	1	0	0	0	0	3
OTU001952	Fungi	Ascomycota	Sordariomycetes	Coniochaetales	Coniochaetaceae			0	0	0	0	0	0	0	0	0	0	0	0	3	0	0	0	0	0	0	0	0	0	0	0	3
OTU001953	Fungi							0	0	0	0	0	0	0	0	0	0	0	0	0	0	0	0	0	1	0	0	2	0	0	0	3
OTU001954	Fungi							0	0	0	0	0	0	0	0	0	0	0	0	0	0	0	0	0	0	0	0	3	0	0	0	3
OTU001955	Fungi	Basidiomycota						0	0	0	0	0	0	0	0	0	0	0	0	0	0	0	0	0	0	0	0	0	0	3	0	3
OTU001957	Fungi							0	0	0	0	0	0	0	0	0	0	0	0	0	0	0	0	0	0	0	0	0	3	0	0	3
OTU001958	Fungi	Ascomycota	Sordariomycetes	Hypocreales	Stachybotryaceae			0	0	0	0	0	0	0	0	0	0	0	0	0	0	3	0	0	0	0	0	0	0	0	0	3
OTU001959	Fungi							0	1	0	0	0	0	0	2	0	0	0	0	0	0	0	0	0	0	0	0	0	0	0	0	3
OTU001960	Fungi	Ascomycota	Eurotiomycetes	Chaetothyriales	Herpotrichiellaceae	Exophiala	Exophiala_crusticola	0	0	0	0	0	0	0	0	0	0	0	0	0	0	0	3	0	0	0	0	0	0	0	0	3
OTU001961	Fungi							0	0	0	0	0	0	0	0	0	0	0	0	0	0	0	0	0	0	0	0	0	0	0	3	3
OTU001963	Fungi	Ascomycota	Dothideomycetes	Pleosporales	Didymosphaeriaceae			0	0	0	0	0	0	0	0	0	0	0	1	0	0	1	0	0	1	0	0	0	0	0	0	3
OTU001964	Fungi	Basidiomycota	Agaricomycetes	Agaricales	Clavariaceae			0	0	0	0	0	0	0	0	0	0	1	0	0	0	0	0	0	0	0	2	0	0	0	0	3
OTU001965	Fungi	Ascomycota	Sordariomycetes					0	0	0	0	0	0	0	0	0	0	0	0	2	0	1	0	0	0	0	0	0	0	0	0	3
OTU001969	Fungi	Ascomycota	Leotiomycetes	Helotiales				0	0	0	0	0	3	0	0	0	0	0	0	0	0	0	0	0	0	0	0	0	0	0	0	3
OTU001973	Fungi							0	0	0	0	0	0	0	0	0	0	0	0	0	0	0	0	0	0	0	0	3	0	0	0	3
OTU001975	Fungi	Ascomycota	Sordariomycetes					0	0	0	0	0	0	0	0	0	0	0	0	0	0	0	0	0	0	0	0	0	3	0	0	3
OTU001977	Fungi	Ascomycota	Sordariomycetes	Xylariales	Sporocadaceae			0	0	0	0	0	0	0	0	0	3	0	0	0	0	0	0	0	0	0	0	0	0	0	0	3
OTU001979	Fungi	Basidiomycota	Agaricomycetes	Thelephorales	Thelephoraceae			0	0	0	0	0	0	0	0	0	0	0	0	0	0	3	0	0	0	0	0	0	0	0	0	3
OTU001982	Fungi	Ascomycota	Sordariomycetes					0	0	0	0	0	0	0	0	0	0	2	0	0	1	0	0	0	0	0	0	0	0	0	0	3
OTU001983	Fungi	Ascomycota	Sordariomycetes	Melanosporales	Melanosporaceae	Melanospora	Melanospora_verrucispora	0	0	0	0	0	0	0	0	0	0	0	0	0	3	0	0	0	0	0	0	0	0	0	0	3
OTU001986	Fungi	Ascomycota	Dothideomycetes	Capnodiales	Teratosphaeriaceae			0	0	0	0	0	0	0	0	0	0	0	0	0	0	0	0	0	0	0	0	0	0	0	3	3
OTU001987	Fungi	Ascomycota	Dothideomycetes	Pleosporales				0	0	0	0	0	0	0	0	0	0	1	0	0	0	2	0	0	0	0	0	0	0	0	0	3
OTU001988	Fungi	Ascomycota	Sordariomycetes	Sordariales				0	0	0	0	0	0	0	0	0	0	0	0	0	0	0	0	0	0	0	0	0	0	0	3	3
OTU001989	Fungi	Ascomycota	Dothideomycetes	Venturiales				0	0	0	0	0	0	0	0	0	0	0	0	2	0	0	0	0	0	0	0	0	1	0	0	3
OTU001990	Fungi							0	0	0	0	0	0	0	0	0	0	0	0	0	0	0	0	0	0	0	1	0	2	0	0	3
OTU001991	Fungi							0	0	0	0	0	0	0	0	0	0	0	0	0	3	0	0	0	0	0	0	0	0	0	0	3
OTU001992	Fungi	Basidiomycota	Agaricomycetes	Agaricales	Psathyrellaceae	Psathyrella	Psathyrella_saponacea	0	0	0	0	0	0	0	0	0	0	0	0	0	0	0	0	0	0	0	0	0	0	0	3	3
OTU001993	Fungi							0	0	0	0	0	0	0	0	0	0	0	0	3	0	0	0	0	0	0	0	0	0	0	0	3
OTU001995	Fungi							0	0	0	0	0	0	0	0	0	0	0	0	0	3	0	0	0	0	0	0	0	0	0	0	3
OTU001997	Fungi							0	0	0	0	0	0	0	0	0	0	0	0	0	0	0	0	0	3	0	0	0	0	0	0	3
OTU001998	Fungi	Basidiomycota	Tremellomycetes	Tremellales	Bulleribasidiaceae	Bulleribasidium	Bulleribasidium_variabile	0	0	0	0	0	0	0	0	0	0	0	2	0	0	0	0	0	1	0	0	0	0	0	0	3
OTU002000	Fungi	Ascomycota						0	0	0	0	0	0	0	0	0	0	0	0	0	0	0	0	0	0	0	0	0	0	3	0	3
OTU002003	Fungi	Basidiomycota	Agaricomycetes	Agaricales	Psathyrellaceae	Parasola		0	0	0	0	0	0	0	0	0	0	0	0	3	0	0	0	0	0	0	0	0	0	0	0	3
OTU002007	Fungi							0	0	0	0	0	0	0	0	0	0	0	0	1	2	0	0	0	0	0	0	0	0	0	0	3
OTU002009	Fungi	Ascomycota	Leotiomycetes	Helotiales				0	0	0	0	0	0	0	0	0	0	0	0	0	0	0	0	3	0	0	0	0	0	0	0	3
OTU002012	Fungi	Ascomycota	Pezizomycetes	Pezizales	Pezizaceae	Peziza	Peziza_buxea	0	0	0	0	0	0	0	0	0	0	0	0	0	0	3	0	0	0	0	0	0	0	0	0	3
OTU002015	Fungi	Ascomycota	Eurotiomycetes	Chaetothyriales				0	0	0	0	0	0	0	0	0	0	0	0	0	0	3	0	0	0	0	0	0	0	0	0	3
OTU002019	Fungi							0	0	0	0	0	0	0	0	0	0	0	0	0	0	0	0	0	0	0	0	0	0	0	3	3
OTU002021	Fungi	Ascomycota	Sordariomycetes					0	0	0	0	0	0	0	0	0	0	0	0	0	0	0	0	0	1	2	0	0	0	0	0	3
OTU002023	Fungi	Ascomycota	Dothideomycetes	Capnodiales	Mycosphaerellaceae			0	1	0	0	0	0	0	0	0	0	0	0	0	0	0	0	0	0	0	2	0	0	0	0	3
OTU002024	Fungi	Ascomycota	Dothideomycetes	Pleosporales	Leptosphaeriaceae	Leptosphaeria		0	0	0	0	0	0	0	0	0	0	0	0	0	0	0	0	3	0	0	0	0	0	0	0	3
OTU002027	Fungi	Ascomycota	Sordariomycetes					0	0	3	0	0	0	0	0	0	0	0	0	0	0	0	0	0	0	0	0	0	0	0	0	3
OTU002029	Fungi							0	0	0	0	0	0	0	0	0	0	0	0	0	0	0	1	0	0	0	2	0	0	0	0	3
OTU002030	Fungi	Ascomycota	Sordariomycetes	Sordariales	Lasiosphaeriaceae	Apodus	Apodus_deciduus	0	0	0	0	0	0	0	0	0	0	2	0	0	0	0	0	0	0	1	0	0	0	0	0	3
OTU002034	Fungi	Ascomycota	Eurotiomycetes	Chaetothyriales				1	0	2	0	0	0	0	0	0	0	0	0	0	0	0	0	0	0	0	0	0	0	0	0	3
OTU002035	Fungi							0	0	0	0	0	0	0	1	0	0	0	0	0	0	0	2	0	0	0	0	0	0	0	0	3
OTU002036	Fungi	Basidiomycota	Agaricomycetes	Agaricales	Clavariaceae			0	0	0	0	0	0	0	1	0	0	0	0	0	0	0	0	2	0	0	0	0	0	0	0	3
OTU002038	Fungi	Ascomycota	Sordariomycetes	Glomerellales	Plectosphaerellaceae	Lectera	Lectera_longa	0	0	0	0	0	0	0	0	0	0	0	0	0	0	0	0	3	0	0	0	0	0	0	0	3
OTU002040	Fungi	Ascomycota						0	0	0	0	0	0	0	0	0	0	0	0	0	0	0	0	0	3	0	0	0	0	0	0	3
OTU002042	Fungi	Ascomycota						0	0	0	0	0	0	0	0	0	0	0	0	1	0	0	0	2	0	0	0	0	0	0	0	3
OTU002043	Fungi							0	0	0	0	0	0	0	0	0	0	0	0	0	0	0	0	2	0	0	0	1	0	0	0	3
OTU002045	Fungi							0	0	0	0	0	0	0	0	0	0	0	0	0	0	0	0	0	0	3	0	0	0	0	0	3
OTU002047	Fungi							0	0	0	0	0	0	0	0	0	0	0	0	1	0	0	0	0	0	0	0	0	0	2	0	3
OTU002048	Fungi							0	0	0	0	0	0	0	0	0	0	0	0	0	0	0	0	0	0	0	0	0	3	0	0	3
OTU002049	Fungi	Ascomycota	Sordariomycetes	Coniochaetales	Coniochaetaceae	Coniochaeta	Coniochaeta_verticillata	0	0	0	0	0	0	0	0	0	0	0	0	0	0	3	0	0	0	0	0	0	0	0	0	3
OTU002052	Fungi	Ascomycota	Sordariomycetes					0	0	0	0	0	0	0	0	0	0	0	0	0	3	0	0	0	0	0	0	0	0	0	0	3
OTU002057	Fungi	Basidiomycota	Agaricomycetes	Agaricales				0	0	0	0	0	0	0	0	0	0	0	0	1	0	0	0	0	0	0	0	0	2	0	0	3
OTU002059	Fungi							0	0	0	0	0	0	0	0	0	0	0	0	0	0	0	3	0	0	0	0	0	0	0	0	3
OTU002062	Fungi	Ascomycota	Dothideomycetes	Pleosporales				0	0	0	0	0	0	0	0	0	0	0	0	0	0	0	0	0	0	0	0	0	0	0	3	3
OTU002063	Fungi							0	0	0	0	0	0	0	0	0	0	0	0	1	2	0	0	0	0	0	0	0	0	0	0	3
OTU002066	Fungi							0	0	0	0	0	0	0	0	0	0	0	0	3	0	0	0	0	0	0	0	0	0	0	0	3
OTU002067	Fungi	Ascomycota	Leotiomycetes	Thelebolales	Thelebolaceae	Thelebolus		0	0	0	0	0	0	0	0	0	0	0	0	0	2	0	0	0	0	0	0	1	0	0	0	3
OTU002068	Fungi	Ascomycota	Sordariomycetes	Microascales	Microascaceae	Scedosporium	Scedosporium_prolificans	0	0	0	0	0	0	0	0	0	0	0	0	0	0	0	1	0	0	0	0	0	0	2	0	3
OTU002069	Fungi							0	0	0	0	0	0	0	0	0	0	0	0	0	3	0	0	0	0	0	0	0	0	0	0	3
OTU002070	Fungi	Chytridiomycota	Rhizophydiomycetes	Rhizophydiales	Rhizophydiaceae	Rhizophydium	Rhizophydium_globosum	0	0	0	0	0	0	0	3	0	0	0	0	0	0	0	0	0	0	0	0	0	0	0	0	3
OTU002071	Fungi	Ascomycota	Sordariomycetes	Hypocreales	Hypocreaceae	Trichoderma	Trichoderma_delicatulum	0	0	0	0	0	0	0	0	0	0	0	0	0	0	0	3	0	0	0	0	0	0	0	0	3
OTU002072	Fungi	Ascomycota	Sordariomycetes					0	0	0	0	0	0	0	0	0	1	0	0	0	0	1	0	0	0	1	0	0	0	0	0	3
OTU002075	Fungi	Ascomycota	Eurotiomycetes	Eurotiales	Aspergillaceae	Penicillium		0	0	0	0	0	0	0	0	0	0	0	0	0	2	0	0	0	0	0	0	0	1	0	0	3
OTU002078	Fungi							0	0	0	0	0	2	1	0	0	0	0	0	0	0	0	0	0	0	0	0	0	0	0	0	3
OTU000898	Fungi	Ascomycota	Dothideomycetes	Dothideales	Dothideales_fam_Incertae_sedis	Hortaea	Hortaea_werneckii	0	0	0	0	0	0	0	0	0	0	0	0	0	0	0	0	0	3	0	0	0	0	0	1	4
OTU001001	Fungi	Basidiomycota	Tremellomycetes	Tremellales	Tremellaceae	Filobasidiella		1	0	0	1	0	0	0	0	0	0	0	0	0	0	0	0	0	0	2	0	0	0	0	0	4
OTU001077	Fungi	Basidiomycota	Microbotryomycetes	Kriegeriales	Camptobasidiaceae	Glaciozyma	Glaciozyma_martinii	2	0	0	0	0	0	0	0	0	0	0	0	0	0	1	0	0	1	0	0	0	0	0	0	4
OTU001129	Fungi							0	0	0	0	0	0	0	0	0	2	0	0	0	0	0	0	0	0	0	2	0	0	0	0	4
OTU001285	Fungi	Ascomycota	Leotiomycetes	Helotiales	Helotiaceae	Articulospora		0	0	0	0	0	0	0	0	0	0	0	1	0	0	0	0	0	0	0	0	3	0	0	0	4
OTU001319	Fungi							0	0	0	0	0	0	0	0	0	0	0	0	2	0	0	1	1	0	0	0	0	0	0	0	4
OTU001390	Fungi	Basidiomycota	Microbotryomycetes					0	1	0	0	0	0	0	1	0	0	0	0	0	0	0	0	0	2	0	0	0	0	0	0	4
OTU001468	Fungi	Ascomycota	Dothideomycetes	Pleosporales				0	0	0	0	0	0	0	0	0	0	2	0	0	0	0	0	2	0	0	0	0	0	0	0	4
OTU001494	Fungi							0	0	0	0	0	0	0	0	0	0	0	0	0	0	0	0	0	0	4	0	0	0	0	0	4
OTU001528	Fungi	Ascomycota	Sordariomycetes					0	0	0	0	0	0	0	0	0	1	0	0	0	0	1	0	0	0	2	0	0	0	0	0	4
OTU001529	Fungi	Ascomycota	Sordariomycetes	Hypocreales	Nectriaceae	Fusarium		0	0	0	0	0	1	0	1	0	0	0	1	0	0	0	0	1	0	0	0	0	0	0	0	4
OTU001531	Fungi							0	0	0	0	0	0	0	0	0	0	0	0	0	2	0	0	0	1	0	0	1	0	0	0	4
OTU001533	Fungi							0	0	0	0	0	0	0	0	0	0	0	0	0	0	0	0	4	0	0	0	0	0	0	0	4
OTU001536	Fungi	Neocallimastigomycota	Neocallimastigomycetes	Neocallimastigales	Neocallimastigaceae	Caecomyces	Caecomyces_communis	0	0	0	0	0	0	0	0	0	0	0	0	0	0	0	0	0	0	1	0	2	0	1	0	4
OTU001589	Fungi	Ascomycota	Sordariomycetes					0	0	0	0	0	0	0	0	0	0	0	0	0	1	0	0	3	0	0	0	0	0	0	0	4
OTU001655	Fungi	Ascomycota						0	0	0	0	0	0	0	1	0	0	0	0	0	2	0	0	0	0	0	0	0	0	1	0	4
OTU001672	Fungi							0	0	0	0	0	0	1	0	0	0	0	0	0	0	1	0	0	0	0	0	0	0	2	0	4
OTU001677	Fungi	Ascomycota						0	0	0	0	0	0	0	0	0	0	0	0	0	0	0	0	0	4	0	0	0	0	0	0	4
OTU001680	Fungi							0	0	0	0	0	0	0	0	0	0	0	0	0	0	0	0	0	0	0	1	3	0	0	0	4
OTU001685	Fungi	Mucoromycota	Mucoromycetes	Mucorales	Mucoraceae	Mucor	Mucor_hiemalis	0	0	0	0	0	0	0	0	0	0	1	0	2	0	0	0	0	0	0	0	0	0	0	1	4
OTU001688	Fungi							0	0	0	0	0	0	0	0	0	0	0	0	0	0	0	0	1	2	0	0	1	0	0	0	4
OTU001699	Fungi	Ascomycota	Leotiomycetes	Thelebolales				0	0	0	0	0	0	0	0	0	0	0	0	0	0	0	0	0	0	0	0	4	0	0	0	4
OTU001706	Fungi	Ascomycota	Pezizomycetes	Pezizales	Pyronemataceae	Pyronema	Pyronema_domesticum	0	0	0	0	0	0	0	0	0	0	0	0	0	0	4	0	0	0	0	0	0	0	0	0	4
OTU001711	Fungi	Ascomycota						0	0	0	0	0	0	0	0	0	0	0	0	0	0	0	2	2	0	0	0	0	0	0	0	4
OTU001718	Fungi							0	0	0	0	0	0	1	0	0	0	0	0	0	0	1	1	1	0	0	0	0	0	0	0	4
OTU001727	Fungi	Ascomycota	Pezizomycetes	Pezizales	Pyronemataceae	Paurocotylis		0	0	2	0	0	0	0	0	0	0	0	0	0	0	0	0	0	0	0	0	0	0	2	0	4
OTU001731	Fungi							0	0	0	0	0	0	0	1	0	0	0	0	0	1	0	2	0	0	0	0	0	0	0	0	4
OTU001732	Fungi	Ascomycota	Dothideomycetes	Pleosporales				0	0	0	0	0	0	0	0	0	0	0	0	0	0	0	0	0	4	0	0	0	0	0	0	4
OTU001736	Fungi							0	0	0	0	0	0	0	0	0	0	0	0	0	0	0	0	2	0	0	0	0	0	1	1	4
OTU001752	Fungi							0	0	0	0	0	0	0	0	0	0	0	0	4	0	0	0	0	0	0	0	0	0	0	0	4
OTU001753	Fungi	Ascomycota						0	0	0	0	0	0	0	1	0	0	0	0	0	2	0	0	0	0	0	0	0	0	1	0	4
OTU001754	Fungi	Ascomycota	Leotiomycetes					0	1	0	0	0	0	0	0	0	0	0	0	0	0	0	0	0	0	0	1	0	2	0	0	4
OTU001755	Fungi							0	0	0	0	2	0	0	0	2	0	0	0	0	0	0	0	0	0	0	0	0	0	0	0	4
OTU001757	Fungi	Ascomycota	Sordariomycetes					0	0	0	0	0	0	3	0	0	0	0	0	0	0	0	1	0	0	0	0	0	0	0	0	4
OTU001761	Fungi							0	0	0	0	0	0	0	0	0	0	0	0	0	0	0	0	0	4	0	0	0	0	0	0	4
OTU001763	Fungi	Ascomycota						0	0	0	0	0	0	0	0	0	0	1	0	0	0	3	0	0	0	0	0	0	0	0	0	4
OTU001766	Fungi	Ascomycota	Leotiomycetes	Helotiales				0	0	0	0	0	0	0	0	0	0	0	0	0	0	0	0	0	0	0	0	4	0	0	0	4
OTU001768	Fungi							0	0	0	0	0	0	0	0	0	0	0	0	0	0	0	0	3	0	0	0	1	0	0	0	4
OTU001777	Fungi							0	0	0	0	0	0	0	0	0	0	0	0	0	0	0	0	0	2	0	0	0	0	0	2	4
OTU001781	Fungi							0	0	0	0	0	0	0	0	0	1	0	2	0	1	0	0	0	0	0	0	0	0	0	0	4
OTU001782	Fungi	Basidiomycota	Tremellomycetes	Filobasidiales	Filobasidiaceae	Naganishia		0	0	0	0	0	0	0	0	0	0	0	0	0	1	0	0	0	0	0	0	0	2	1	0	4
OTU001783	Fungi	Basidiomycota	Agaricomycetes	Agaricales	Strophariaceae	Protostropharia		0	0	0	0	0	0	0	0	0	0	0	0	0	0	0	0	0	2	0	0	0	0	2	0	4
OTU001785	Fungi	Ascomycota						0	0	0	0	0	0	0	0	0	0	0	0	0	0	0	0	0	1	0	0	0	3	0	0	4
OTU001789	Fungi	Basidiomycota	Agaricomycetes	Agaricales	Psathyrellaceae	Coprinopsis	Coprinopsis_nivea	0	0	0	0	0	0	0	0	0	0	0	0	0	0	0	0	0	1	0	3	0	0	0	0	4
OTU001792	Fungi	Basidiomycota	Tremellomycetes	Trichosporonales	Trichosporonaceae	Trichosporon		0	0	0	0	0	0	0	0	0	0	0	1	0	0	3	0	0	0	0	0	0	0	0	0	4
OTU001796	Fungi							0	0	0	0	0	0	0	0	0	0	0	0	0	0	0	0	0	1	3	0	0	0	0	0	4
OTU001797	Fungi							0	0	0	0	0	0	0	0	0	0	0	0	4	0	0	0	0	0	0	0	0	0	0	0	4
OTU001801	Fungi							0	0	0	0	0	0	1	0	0	0	0	0	0	0	0	0	0	0	0	0	0	0	0	3	4
OTU001803	Fungi	Ascomycota	Sordariomycetes	Microascales	Microascaceae			0	0	0	0	0	0	0	0	0	0	0	0	0	1	0	0	2	0	0	1	0	0	0	0	4
OTU001805	Fungi	Basidiomycota	Agaricomycetes	Sebacinales	Sebacinaceae	Sebacina		0	0	0	0	0	0	0	0	0	0	0	0	0	0	0	0	4	0	0	0	0	0	0	0	4
OTU001806	Fungi	Ascomycota	Dothideomycetes	Pleosporales	Cucurbitariaceae			0	0	0	0	0	0	1	0	0	0	0	0	1	0	0	2	0	0	0	0	0	0	0	0	4
OTU001807	Fungi	Ascomycota	Dothideomycetes					0	4	0	0	0	0	0	0	0	0	0	0	0	0	0	0	0	0	0	0	0	0	0	0	4
OTU001808	Fungi							0	0	0	0	0	0	0	0	0	0	0	0	0	0	0	0	2	0	0	0	2	0	0	0	4
OTU001810	Fungi							0	0	0	0	0	0	0	0	0	0	0	0	0	0	0	0	0	0	0	0	4	0	0	0	4
OTU001811	Fungi	Aphelidiomycota	Aphelidiomycetes	GS16				0	0	0	0	0	0	0	0	0	0	0	0	0	0	0	1	0	0	0	0	2	0	0	1	4
OTU001812	Fungi	Ascomycota						0	0	0	0	0	0	0	0	0	0	0	0	2	1	0	1	0	0	0	0	0	0	0	0	4
OTU001813	Fungi	Ascomycota						0	0	0	0	0	0	0	0	0	0	0	0	0	4	0	0	0	0	0	0	0	0	0	0	4
OTU001814	Fungi							0	0	0	0	0	0	0	0	0	0	0	0	0	0	0	0	1	0	0	0	0	0	3	0	4
OTU001815	Fungi							0	0	0	0	0	1	0	0	0	0	0	0	0	0	0	0	0	0	0	2	1	0	0	0	4
OTU001816	Fungi	Basidiomycota	Ustilaginomycetes	Ustilaginales	Ustilaginaceae	Tranzscheliella	Tranzscheliella_williamsii	0	0	0	0	0	0	0	0	0	0	0	0	0	4	0	0	0	0	0	0	0	0	0	0	4
OTU001819	Fungi							0	0	0	0	0	0	0	0	0	0	0	0	0	0	0	0	1	0	3	0	0	0	0	0	4
OTU001820	Fungi	Glomeromycota	Glomeromycetes	Glomerales	Claroideoglomeraceae			0	0	0	0	0	4	0	0	0	0	0	0	0	0	0	0	0	0	0	0	0	0	0	0	4
OTU001822	Fungi	Ascomycota	Sordariomycetes	Microascales	Microascaceae			0	0	0	0	0	0	0	0	0	0	0	0	0	0	0	0	0	0	0	4	0	0	0	0	4
OTU001826	Fungi	Ascomycota	Archaeorhizomycetes	Archaeorhizomycetales	Archaeorhizomycetaceae	Archaeorhizomyces		0	0	0	1	0	0	0	0	0	0	0	0	0	0	0	0	0	0	3	0	0	0	0	0	4
OTU001827	Fungi							0	0	0	0	0	0	0	0	0	0	0	0	1	3	0	0	0	0	0	0	0	0	0	0	4
OTU001828	Fungi							0	0	0	0	0	0	0	0	0	0	0	0	1	3	0	0	0	0	0	0	0	0	0	0	4
OTU001830	Fungi	Basidiomycota	Agaricomycetes	Cantharellales	Ceratobasidiaceae	Ceratorhiza		0	0	0	4	0	0	0	0	0	0	0	0	0	0	0	0	0	0	0	0	0	0	0	0	4
OTU001833	Fungi	Ascomycota	Sordariomycetes	Hypocreales	Ophiocordycipitaceae			0	0	0	0	0	0	0	0	0	0	0	0	0	0	0	0	1	0	0	0	0	0	3	0	4
OTU001834	Fungi	Ascomycota	Eurotiomycetes	Onygenales	Arthrodermataceae			0	0	0	0	0	0	0	0	0	0	0	1	2	0	0	0	1	0	0	0	0	0	0	0	4
OTU001841	Fungi							0	0	0	0	0	0	0	0	0	0	0	0	0	0	0	0	0	0	2	0	0	0	2	0	4
OTU001842	Fungi							0	0	0	0	0	0	0	0	0	0	0	0	0	0	0	0	0	0	0	4	0	0	0	0	4
OTU001843	Fungi	Ascomycota	Leotiomycetes	Helotiales	Helotiaceae			0	0	0	0	0	0	0	0	0	1	0	0	2	0	0	0	0	0	0	0	0	1	0	0	4
OTU001845	Fungi	Ascomycota						0	0	0	0	0	0	0	0	0	0	0	0	0	0	0	1	0	1	0	0	0	2	0	0	4
OTU001846	Fungi	Mucoromycota	Mucoromycetes	Mucorales	Mucoraceae	Actinomucor	Actinomucor_elegans	0	0	0	0	0	0	2	0	1	0	0	0	0	0	0	0	0	0	0	0	1	0	0	0	4
OTU001849	Fungi	Ascomycota	Sordariomycetes					0	0	0	0	0	0	0	0	0	0	0	0	1	3	0	0	0	0	0	0	0	0	0	0	4
OTU001850	Fungi							0	0	0	0	0	0	0	0	0	1	0	0	0	0	0	0	0	0	3	0	0	0	0	0	4
OTU001853	Fungi	Ascomycota	Eurotiomycetes	Eurotiales	Aspergillaceae	Aspergillus	Aspergillus_sydowii	0	0	0	0	0	0	0	0	1	0	0	0	0	0	0	2	0	0	0	0	0	0	0	1	4
OTU001854	Fungi	Ascomycota						0	0	0	0	0	0	0	0	0	0	0	0	3	1	0	0	0	0	0	0	0	0	0	0	4
OTU001855	Fungi							0	0	0	0	0	0	0	0	0	0	0	0	0	0	0	0	1	3	0	0	0	0	0	0	4
OTU001856	Fungi							0	0	0	0	0	0	0	0	0	0	0	0	0	0	0	0	2	0	0	0	0	0	0	2	4
OTU001857	Fungi							0	0	0	0	0	0	0	0	0	1	0	0	0	3	0	0	0	0	0	0	0	0	0	0	4
OTU001858	Fungi	Ascomycota	Sordariomycetes	Microascales	Microascaceae	Scedosporium	Scedosporium_prolificans	0	2	0	0	0	0	0	0	0	0	0	0	0	0	0	0	0	0	0	1	0	1	0	0	4
OTU001859	Fungi	Ascomycota						0	0	0	0	0	0	0	0	0	0	0	0	0	0	0	0	0	0	0	0	0	4	0	0	4
OTU001861	Fungi	Mortierellomycota	Mortierellomycetes	Mortierellales	Mortierellaceae	Mortierella		0	0	0	0	0	0	0	0	0	0	0	0	0	0	0	0	0	0	0	0	4	0	0	0	4
OTU001863	Fungi	Basidiomycota	Agaricomycetes					0	0	0	1	0	0	1	0	2	0	0	0	0	0	0	0	0	0	0	0	0	0	0	0	4
OTU001864	Fungi	Ascomycota	Pezizomycetes	Pezizales	Pezizaceae	Peziza		0	0	0	0	0	0	0	0	0	0	0	0	0	3	1	0	0	0	0	0	0	0	0	0	4
OTU001868	Fungi	Basidiomycota	Agaricomycetes	Agaricales	Hymenogastraceae	Hebeloma	Hebeloma_crustuliniforme	0	0	0	0	0	0	0	0	0	0	0	0	0	0	0	0	0	0	4	0	0	0	0	0	4
OTU001869	Fungi							0	0	0	0	0	0	0	0	0	0	0	0	0	0	0	0	0	2	0	0	2	0	0	0	4
OTU001871	Fungi							0	0	0	0	0	0	0	0	0	0	0	0	1	0	0	0	1	0	0	0	0	2	0	0	4
OTU001873	Fungi							0	0	0	0	0	0	0	0	0	0	0	0	4	0	0	0	0	0	0	0	0	0	0	0	4
OTU001874	Fungi							0	0	0	0	0	0	0	0	0	0	0	0	0	0	0	0	1	3	0	0	0	0	0	0	4
OTU001877	Fungi	Basidiomycota	Agaricomycetes	Hymenochaetales	Schizoporaceae	Xylodon	Xylodon_sambuci	0	0	0	0	0	0	0	0	0	0	0	0	0	0	4	0	0	0	0	0	0	0	0	0	4
OTU001878	Fungi	Ascomycota	Dothideomycetes	Venturiales	Sympoventuriaceae	Ochroconis	Ochroconis_bacilliformis	0	0	0	0	0	3	0	0	0	0	0	0	1	0	0	0	0	0	0	0	0	0	0	0	4
OTU001879	Fungi	Mortierellomycota	Mortierellomycetes	Mortierellales	Mortierellaceae	Mortierella		0	0	0	0	1	1	0	0	0	0	0	0	0	2	0	0	0	0	0	0	0	0	0	0	4
OTU001880	Fungi	Basidiomycota	Agaricomycetes	Agaricales	Strophariaceae	Deconica		0	0	0	0	0	0	0	0	0	0	0	0	0	0	4	0	0	0	0	0	0	0	0	0	4
OTU001881	Fungi	Basidiomycota	Cystobasidiomycetes					0	0	0	0	0	0	0	0	0	0	0	0	0	0	0	0	0	0	3	0	1	0	0	0	4
OTU001883	Fungi	Ascomycota						0	0	0	0	0	0	0	0	2	0	2	0	0	0	0	0	0	0	0	0	0	0	0	0	4
OTU001884	Fungi	Ascomycota	Sordariomycetes					0	0	0	0	0	0	0	0	0	0	0	0	0	0	0	0	0	0	0	3	0	0	1	0	4
OTU001885	Fungi							0	0	0	0	0	0	0	0	0	0	0	0	0	4	0	0	0	0	0	0	0	0	0	0	4
OTU001892	Fungi	Ascomycota	Sordariomycetes	Microascales	Microascaceae	Microascus		0	0	0	0	0	0	0	0	0	0	0	0	0	0	2	0	1	0	0	0	0	0	0	1	4
OTU001893	Fungi	Ascomycota	Sordariomycetes					0	0	0	0	0	0	0	0	0	0	0	0	0	0	0	0	0	0	0	4	0	0	0	0	4
OTU001894	Fungi	Ascomycota	Sordariomycetes	Hypocreales				0	0	0	0	0	0	0	0	0	0	0	0	0	0	1	3	0	0	0	0	0	0	0	0	4
OTU001896	Fungi							0	0	0	0	0	0	0	0	0	0	0	0	0	1	3	0	0	0	0	0	0	0	0	0	4
OTU001897	Fungi							0	0	0	0	0	0	0	0	0	0	1	0	0	3	0	0	0	0	0	0	0	0	0	0	4
OTU001898	Fungi	Ascomycota	Sordariomycetes					0	0	0	0	0	0	0	0	0	0	0	0	0	0	0	0	1	0	0	0	0	3	0	0	4
OTU001899	Fungi	Ascomycota						0	0	0	0	0	0	0	0	1	0	0	0	0	0	3	0	0	0	0	0	0	0	0	0	4
OTU001902	Fungi							0	0	0	0	0	0	0	0	0	0	0	0	0	0	0	0	0	0	1	0	2	1	0	0	4
OTU000695	Fungi	Chytridiomycota	Spizellomycetes	Spizellomycetales	Powellomycetaceae	Powellomyces		0	0	0	0	0	0	0	0	0	0	0	0	0	1	0	0	1	1	0	1	0	0	0	1	5
OTU000804	Fungi	Chytridiomycota	Spizellomycetes	Spizellomycetales	Powellomycetaceae			3	0	0	1	0	0	0	0	0	0	0	0	0	0	0	0	0	0	1	0	0	0	0	0	5
OTU001155	Fungi	Basidiomycota	Agaricomycetes	Thelephorales	Thelephoraceae	Tomentella		0	1	0	0	0	0	0	0	0	0	0	0	0	0	0	2	0	0	0	2	0	0	0	0	5
OTU001158	Fungi							0	0	0	0	0	0	0	0	0	0	0	0	0	0	0	0	5	0	0	0	0	0	0	0	5
OTU001187	Fungi	Ascomycota	Leotiomycetes	Helotiales	Myxotrichaceae	Oidiodendron		0	0	0	0	0	0	0	0	0	0	0	0	0	0	0	0	0	1	0	1	1	2	0	0	5
OTU001201	Fungi							0	1	0	0	0	0	0	0	0	0	0	0	1	0	0	0	1	1	0	1	0	0	0	0	5
OTU001230	Fungi	Ascomycota	Dothideomycetes	Pleosporales	Phaeosphaeriaceae	Parastagonospora		1	0	0	0	0	0	0	0	0	0	0	0	1	1	0	0	0	0	0	0	0	1	1	0	5
OTU001255	Fungi							0	0	0	0	0	0	0	0	0	0	0	0	0	0	0	0	4	0	0	1	0	0	0	0	5
OTU001345	Fungi	Basidiomycota	Agaricomycetes	Phallales	Gastrosporiaceae	Gastrosporium	Gastrosporium_simplex	1	0	0	0	0	0	0	0	0	0	0	0	0	0	0	1	0	0	0	1	0	0	0	2	5
OTU001351	Fungi	Basidiomycota	Microbotryomycetes	Leucosporidiales				0	2	0	0	0	0	0	0	0	0	0	0	0	0	0	0	0	0	1	1	0	1	0	0	5
OTU001377	Fungi							0	0	0	0	0	0	0	0	0	0	0	0	4	0	1	0	0	0	0	0	0	0	0	0	5
OTU001378	Fungi	Ascomycota	Sordariomycetes	Sordariales	Cephalothecaceae	Phialemonium	Phialemonium_inflatum	0	0	0	0	0	0	0	0	0	0	0	0	0	0	0	0	3	2	0	0	0	0	0	0	5
OTU001392	Fungi	Basidiomycota	Agaricomycetes	Agaricales	Typhulaceae	Typhula	Typhula_micans	0	0	0	0	0	0	0	0	0	2	0	0	2	0	0	0	0	0	0	0	0	1	0	0	5
OTU001402	Fungi	Ascomycota	Sordariomycetes					0	0	0	0	0	0	0	0	0	1	0	0	0	1	0	0	0	0	1	2	0	0	0	0	5
OTU001417	Fungi	Basidiomycota	Cystobasidiomycetes	Erythrobasidiales	Erythrobasidiales_fam_Incertae_sedis	Sakaguchia	Sakaguchia_lamellibrachiae	0	0	0	0	0	0	0	0	0	0	0	0	0	0	5	0	0	0	0	0	0	0	0	0	5
OTU001418	Fungi							0	0	0	0	0	0	0	0	0	0	0	0	0	0	0	0	0	5	0	0	0	0	0	0	5
OTU001419	Fungi	Basidiomycota	Agaricomycetes	Sebacinales	Serendipitaceae			0	0	0	0	0	0	0	1	0	0	0	0	0	0	2	1	0	0	0	1	0	0	0	0	5
OTU001440	Fungi	Chytridiomycota	Chytridiomycetes	Chytridiales	Chytridiaceae	Phlyctochytrium	Phlyctochytrium_californicum	0	0	0	0	0	0	0	0	0	0	0	0	0	2	2	0	0	0	0	0	0	0	0	1	5
OTU001449	Fungi							0	0	0	0	0	0	0	0	0	2	0	0	0	0	3	0	0	0	0	0	0	0	0	0	5
OTU001480	Fungi	Basidiomycota	Ustilaginomycetes	Urocystidales	Glomosporiaceae	Thecaphora	Thecaphora_schwarzmaniana	0	0	0	0	0	0	0	0	0	0	0	0	2	0	1	0	0	2	0	0	0	0	0	0	5
OTU001492	Fungi	Basidiomycota	Agaricomycetes	Thelephorales	Thelephoraceae			0	0	0	0	0	0	0	0	0	0	0	0	0	0	0	0	0	0	0	0	0	0	5	0	5
OTU001495	Fungi	Ascomycota	Sordariomycetes	Xylariales				0	0	0	0	0	0	0	0	0	0	0	0	0	0	0	0	0	0	0	0	0	5	0	0	5
OTU001496	Fungi							0	0	0	0	0	0	0	0	0	0	0	0	0	0	0	0	1	0	4	0	0	0	0	0	5
OTU001505	Fungi							3	0	0	2	0	0	0	0	0	0	0	0	0	0	0	0	0	0	0	0	0	0	0	0	5
OTU001509	Fungi	Ascomycota						0	0	0	0	0	1	0	0	0	1	0	0	3	0	0	0	0	0	0	0	0	0	0	0	5
OTU001518	Fungi							0	0	0	0	0	0	0	0	0	0	0	0	0	2	0	0	0	0	2	1	0	0	0	0	5
OTU001519	Fungi	Basidiomycota	Agaricomycetes	Agaricales	Strophariaceae			0	0	0	0	0	0	0	0	0	0	0	0	0	3	0	2	0	0	0	0	0	0	0	0	5
OTU001532	Fungi							0	0	0	0	0	0	0	0	0	0	0	0	0	0	0	1	3	0	0	0	0	1	0	0	5
OTU001535	Fungi	Basidiomycota	Ustilaginomycetes	Ustilaginales	Ustilaginaceae	Schizonella	Schizonella_caricis-atratae	0	0	0	0	0	0	0	0	0	0	0	0	0	1	0	0	0	0	0	0	0	4	0	0	5
OTU001540	Fungi	Ascomycota	Sordariomycetes	Sordariales	Lasiosphaeriaceae			0	2	0	0	0	0	0	0	0	0	0	0	0	0	0	0	0	3	0	0	0	0	0	0	5
OTU001544	Fungi	Basidiomycota	Agaricomycetes	Agaricales	Psathyrellaceae	Coprinellus		0	0	0	0	0	0	0	0	0	0	0	0	0	0	0	0	4	1	0	0	0	0	0	0	5
OTU001546	Fungi	Ascomycota	Sordariomycetes	Sordariales	Chaetomiaceae			0	0	0	0	0	0	0	0	0	0	1	3	0	0	0	1	0	0	0	0	0	0	0	0	5
OTU001549	Fungi	Chytridiomycota	Spizellomycetes	Spizellomycetales				0	0	0	0	0	0	0	0	0	0	0	0	0	0	3	0	0	2	0	0	0	0	0	0	5
OTU001552	Fungi	Neocallimastigomycota	Neocallimastigomycetes	Neocallimastigales	Neocallimastigaceae			0	0	0	0	0	0	0	0	0	0	0	0	1	0	0	2	0	0	2	0	0	0	0	0	5
OTU001553	Fungi	Ascomycota						0	0	0	0	0	0	0	0	0	0	0	0	0	1	4	0	0	0	0	0	0	0	0	0	5
OTU001555	Fungi	Basidiomycota	Agaricomycetes	Agaricales	Crepidotaceae	Simocybe		0	0	0	0	0	0	0	0	0	0	0	1	1	3	0	0	0	0	0	0	0	0	0	0	5
OTU001557	Fungi	Ascomycota						0	0	0	0	0	0	0	0	0	0	1	0	3	1	0	0	0	0	0	0	0	0	0	0	5
OTU001561	Fungi	Basidiomycota	Tremellomycetes	Cystofilobasidiales	Mrakiaceae	Udeniomyces	Udeniomyces_puniceus	0	0	0	0	0	0	0	0	4	0	0	0	0	0	1	0	0	0	0	0	0	0	0	0	5
OTU001562	Fungi	Ascomycota						0	0	0	0	0	0	0	0	0	0	0	1	4	0	0	0	0	0	0	0	0	0	0	0	5
OTU001573	Fungi	Basidiomycota	Agaricomycetes	Agaricales				0	0	0	0	0	0	0	0	0	0	0	0	0	0	0	0	0	0	0	0	5	0	0	0	5
OTU001580	Fungi	Ascomycota	Sordariomycetes					0	1	0	0	0	0	0	1	0	0	0	0	0	0	0	0	0	0	3	0	0	0	0	0	5
OTU001581	Fungi							0	0	0	0	0	0	0	0	0	0	0	0	5	0	0	0	0	0	0	0	0	0	0	0	5
OTU001587	Fungi							0	0	0	0	0	0	0	0	0	0	0	0	0	1	0	0	2	0	2	0	0	0	0	0	5
OTU001595	Fungi							0	0	0	2	0	0	0	0	0	0	0	0	1	0	0	2	0	0	0	0	0	0	0	0	5
OTU001603	Fungi	Basidiomycota	Agaricomycetes	Agaricales	Psathyrellaceae	Coprinopsis	Coprinopsis_stercorea	0	0	0	0	0	0	0	0	0	0	0	0	1	0	0	4	0	0	0	0	0	0	0	0	5
OTU001606	Fungi							0	0	0	0	0	0	0	0	0	0	0	0	0	0	0	0	0	0	1	0	0	4	0	0	5
OTU001611	Fungi							0	0	0	0	0	0	0	0	0	0	0	0	0	0	0	0	0	2	0	0	1	1	1	0	5
OTU001618	Fungi	Ascomycota						0	0	0	0	0	0	0	0	0	0	0	0	2	0	0	3	0	0	0	0	0	0	0	0	5
OTU001628	Fungi							0	0	0	0	0	0	0	0	0	0	0	0	0	0	0	0	0	0	0	0	5	0	0	0	5
OTU001629	Fungi	Basidiomycota	Agaricomycetes	Agaricales	Lyophyllaceae			0	0	0	0	0	0	0	0	0	0	0	0	0	1	1	0	0	0	0	0	0	0	3	0	5
OTU001630	Fungi	Ascomycota						0	0	0	0	0	0	0	0	0	0	0	0	5	0	0	0	0	0	0	0	0	0	0	0	5
OTU001631	Fungi	Basidiomycota	Agaricomycetes	Agaricales	Hymenogastraceae	Hebeloma	Hebeloma_mesophaeum	0	0	0	0	0	0	0	0	0	0	0	0	0	1	4	0	0	0	0	0	0	0	0	0	5
OTU001632	Fungi	Basidiomycota						0	0	0	0	0	0	0	0	0	0	0	0	0	0	5	0	0	0	0	0	0	0	0	0	5
OTU001633	Fungi							0	0	0	0	0	0	0	0	0	0	0	1	0	4	0	0	0	0	0	0	0	0	0	0	5
OTU001634	Fungi							0	0	0	0	0	0	0	0	0	0	0	0	0	0	0	1	0	0	0	0	0	4	0	0	5
OTU001635	Fungi	Ascomycota	Dothideomycetes	Pleosporales	Lophiostomataceae	Lophiostoma	Lophiostoma_rosae	0	0	0	0	0	0	0	1	0	0	0	0	0	0	0	0	4	0	0	0	0	0	0	0	5
OTU001636	Fungi	Basidiomycota	Tremellomycetes	Tremellales	Bulleribasidiaceae	Dioszegia		0	0	0	0	0	0	0	0	0	0	0	0	0	0	0	1	0	0	0	3	0	1	0	0	5
OTU001637	Fungi	Mortierellomycota	Mortierellomycetes	Mortierellales	Mortierellaceae	Mortierella		0	0	0	0	0	0	0	0	0	0	0	0	0	0	0	0	0	0	0	0	4	0	1	0	5
OTU001639	Fungi							0	0	0	0	0	0	0	0	0	1	0	0	3	1	0	0	0	0	0	0	0	0	0	0	5
OTU001643	Fungi							0	0	0	0	0	0	0	0	0	1	0	4	0	0	0	0	0	0	0	0	0	0	0	0	5
OTU001644	Fungi	Ascomycota	Sordariomycetes					0	0	1	0	0	0	0	0	0	0	0	0	0	1	0	0	0	0	0	0	3	0	0	0	5
OTU001645	Fungi	Basidiomycota	Tremellomycetes	Tremellales	Tremellaceae	Cryptococcus	Cryptococcus_aspenensis	0	0	0	0	0	0	0	0	0	0	0	0	0	0	5	0	0	0	0	0	0	0	0	0	5
OTU001646	Fungi							0	0	0	0	0	0	0	0	0	0	0	0	0	0	0	0	5	0	0	0	0	0	0	0	5
OTU001648	Fungi							0	0	0	0	0	0	0	0	0	0	0	0	0	5	0	0	0	0	0	0	0	0	0	0	5
OTU001649	Fungi	Ascomycota	Pezizomycetes	Pezizales	Pyronemataceae	Boubovia		0	0	0	0	0	0	0	0	0	0	0	0	5	0	0	0	0	0	0	0	0	0	0	0	5
OTU001653	Fungi	Ascomycota						3	0	0	0	0	0	0	0	0	0	0	0	0	0	1	0	0	1	0	0	0	0	0	0	5
OTU001657	Fungi							0	0	0	0	0	0	0	0	0	0	0	0	4	0	0	0	0	0	0	0	1	0	0	0	5
OTU001659	Fungi							1	0	0	3	0	1	0	0	0	0	0	0	0	0	0	0	0	0	0	0	0	0	0	0	5
OTU001660	Fungi	Basidiomycota	Ustilaginomycetes	Ustilaginales	Ustilaginaceae	Ustilago	Ustilago_hordei	0	0	1	2	0	0	0	0	0	1	0	0	0	0	0	0	0	0	0	1	0	0	0	0	5
OTU001663	Fungi							0	0	0	0	0	0	0	0	0	0	0	0	4	0	0	0	0	0	0	0	0	1	0	0	5
OTU001666	Fungi							0	0	0	0	0	0	0	0	0	0	0	0	0	2	2	1	0	0	0	0	0	0	0	0	5
OTU001668	Fungi	Ascomycota	Leotiomycetes	Helotiales				0	0	0	0	0	0	0	0	0	0	0	0	0	0	0	0	0	0	0	5	0	0	0	0	5
OTU001670	Fungi	Basidiomycota	Ustilaginomycetes	Ustilaginales	Ustilaginaceae			0	0	0	0	0	0	0	0	0	0	0	0	0	0	0	0	5	0	0	0	0	0	0	0	5
OTU001674	Fungi							0	0	0	0	0	0	0	0	0	4	1	0	0	0	0	0	0	0	0	0	0	0	0	0	5
OTU001678	Fungi	Ascomycota	Sordariomycetes	Hypocreales				0	0	0	0	0	0	0	0	0	0	0	0	0	0	0	0	0	0	4	0	0	1	0	0	5
OTU001679	Fungi	Ascomycota	Leotiomycetes	Erysiphales	Erysiphaceae	Blumeria	Blumeria_graminis	2	0	1	0	0	0	0	0	0	0	0	0	0	2	0	0	0	0	0	0	0	0	0	0	5
OTU001683	Fungi	Ascomycota	Sordariomycetes					0	0	0	0	0	0	0	0	0	0	0	0	0	0	1	0	0	0	0	0	2	0	0	2	5
OTU001684	Fungi							0	0	0	0	0	0	0	0	0	5	0	0	0	0	0	0	0	0	0	0	0	0	0	0	5
OTU001687	Fungi							0	0	0	0	0	0	0	0	0	0	0	0	5	0	0	0	0	0	0	0	0	0	0	0	5
OTU001689	Fungi							0	0	0	0	0	0	0	0	0	0	0	0	1	1	0	3	0	0	0	0	0	0	0	0	5
OTU001691	Fungi	Ascomycota						0	0	0	0	0	0	0	0	0	0	0	0	0	0	1	1	0	0	0	3	0	0	0	0	5
OTU001692	Fungi	Ascomycota	Sordariomycetes					0	0	0	0	0	0	0	0	0	0	0	0	0	0	0	0	0	0	4	0	0	1	0	0	5
OTU001695	Fungi	Ascomycota	Pezizomycetes	Pezizales	Pyronemataceae			0	0	0	0	0	0	0	0	0	0	0	0	0	3	0	0	0	0	0	0	0	0	2	0	5
OTU001697	Fungi	Basidiomycota	Agaricomycetes	Hymenochaetales	Schizoporaceae			0	1	0	0	0	0	4	0	0	0	0	0	0	0	0	0	0	0	0	0	0	0	0	0	5
OTU001703	Fungi	Mucoromycota	Mucoromycetes	Mucorales	Mucoraceae	Mucor	Mucor_racemosus	0	0	0	0	0	0	5	0	0	0	0	0	0	0	0	0	0	0	0	0	0	0	0	0	5
OTU001704	Fungi	Ascomycota	Pezizomycetes	Pezizales	Pyronemataceae			0	0	0	0	0	0	0	0	0	0	0	0	0	0	0	0	0	0	0	0	5	0	0	0	5
OTU001705	Fungi							0	0	0	0	0	0	0	1	0	0	0	0	0	4	0	0	0	0	0	0	0	0	0	0	5
OTU001709	Fungi							0	0	0	0	0	0	0	0	0	0	0	0	0	0	0	0	0	0	0	0	0	4	0	1	5
OTU001710	Fungi							0	0	0	0	0	0	0	0	0	0	0	0	1	4	0	0	0	0	0	0	0	0	0	0	5
OTU001712	Fungi	Basidiomycota	Agaricomycetes	Polyporales	Podoscyphaceae	Hypochnicium		0	0	0	0	0	0	0	0	0	0	0	0	0	1	1	1	0	0	0	0	1	1	0	0	5
OTU001713	Fungi	Ascomycota						0	0	0	0	0	0	0	0	0	0	0	0	0	0	1	0	0	0	0	0	0	4	0	0	5
OTU001714	Fungi							0	0	0	0	0	0	0	0	0	0	0	0	0	0	0	0	0	0	0	0	5	0	0	0	5
OTU001716	Fungi							0	0	0	0	0	0	0	0	0	0	0	0	0	3	0	0	0	0	0	0	0	1	0	1	5
OTU001719	Fungi	Basidiomycota	Agaricomycetes	Agaricales	Tricholomataceae	Floccularia	Floccularia_luteovirens	0	0	0	0	0	0	0	0	0	0	0	0	0	0	0	0	0	0	0	0	0	5	0	0	5
OTU001720	Fungi	Ascomycota						0	0	0	0	0	0	0	0	0	0	0	0	0	0	0	4	0	0	0	0	0	0	1	0	5
OTU001721	Fungi	Ascomycota	Sordariomycetes	Xylariales	Xylariaceae	Annulohypoxylon	Annulohypoxylon_multiforme	0	0	1	0	0	0	0	0	0	0	0	0	0	0	0	0	0	0	0	0	2	0	2	0	5
OTU001722	Fungi							0	0	0	0	0	5	0	0	0	0	0	0	0	0	0	0	0	0	0	0	0	0	0	0	5
OTU001723	Fungi	Ascomycota	Eurotiomycetes	Onygenales	Gymnoascaceae	Gymnoascus	Gymnoascus_dugwayensis	0	0	0	0	0	0	0	0	0	0	0	0	0	0	0	0	0	0	0	0	0	0	5	0	5
OTU001724	Fungi	Neocallimastigomycota	Neocallimastigomycetes	Neocallimastigales	Neocallimastigaceae			0	0	0	0	0	0	0	0	0	0	0	0	0	2	0	0	0	3	0	0	0	0	0	0	5
OTU001725	Fungi	Ascomycota	Dothideomycetes	Pleosporales	Didymosphaeriaceae	Paraphaeosphaeria		0	0	1	0	0	0	1	0	0	1	0	0	0	0	0	0	0	0	0	2	0	0	0	0	5
OTU001726	Fungi							0	0	0	0	0	0	0	0	0	1	0	0	0	3	1	0	0	0	0	0	0	0	0	0	5
OTU001728	Fungi							0	0	0	0	0	0	0	0	0	0	0	0	0	0	0	0	0	0	0	0	0	5	0	0	5
OTU001729	Fungi							0	0	0	0	0	0	0	0	0	0	0	0	1	2	2	0	0	0	0	0	0	0	0	0	5
OTU001737	Fungi	Ascomycota	Dothideomycetes	Pleosporales	Dictyosporiaceae	Pseudocoleophoma		0	0	0	0	0	0	0	0	0	1	0	0	4	0	0	0	0	0	0	0	0	0	0	0	5
OTU001739	Fungi	Ascomycota	Sordariomycetes	Hypocreales	Hypocreales_fam_Incertae_sedis	Sarocladium	Sarocladium_summerbellii	0	0	0	0	0	0	0	0	0	0	0	0	5	0	0	0	0	0	0	0	0	0	0	0	5
OTU001740	Fungi	Ascomycota						0	0	0	0	0	0	2	0	0	0	0	0	0	0	0	0	0	0	2	0	0	1	0	0	5
OTU001741	Fungi	Ascomycota	Sordariomycetes	Xylariales				0	0	0	0	0	0	0	0	0	0	2	0	0	0	0	0	0	0	0	2	0	0	0	1	5
OTU001742	Fungi							0	0	0	0	0	0	0	0	0	0	0	0	5	0	0	0	0	0	0	0	0	0	0	0	5
OTU001744	Fungi	Ascomycota	Leotiomycetes	Helotiales				0	0	0	0	0	0	0	0	0	0	0	0	0	0	5	0	0	0	0	0	0	0	0	0	5
OTU001745	Fungi	Ascomycota						0	0	0	0	0	0	0	0	0	0	0	0	0	0	0	0	0	0	0	5	0	0	0	0	5
OTU001749	Fungi							0	0	0	0	0	0	0	0	0	0	0	0	0	0	4	0	0	0	0	0	0	0	0	1	5
OTU000712	Fungi	Basidiomycota	Malasseziomycetes	Malasseziales	Malasseziaceae	Malassezia	Malassezia_globosa	0	0	2	0	0	0	0	2	2	0	0	0	0	0	0	0	0	0	0	0	0	0	0	0	6
OTU000864	Fungi	Basidiomycota	Agaricomycetes					0	0	0	1	0	0	0	0	0	0	0	0	0	0	0	0	3	0	0	0	1	0	1	0	6
OTU000986	Fungi							0	0	0	0	0	0	0	0	1	0	0	0	0	0	0	0	0	5	0	0	0	0	0	0	6
OTU001153	Fungi							0	0	0	0	0	0	0	0	0	0	0	0	0	3	1	0	0	0	0	0	0	2	0	0	6
OTU001251	Fungi							0	0	0	0	0	0	0	0	0	0	0	0	0	1	0	0	0	0	2	3	0	0	0	0	6
OTU001268	Fungi							0	0	0	0	0	0	2	0	3	0	0	0	0	0	1	0	0	0	0	0	0	0	0	0	6
OTU001269	Fungi	Ascomycota	Dothideomycetes	Pleosporales	Phaeosphaeriaceae			0	0	0	0	0	0	4	0	0	0	0	0	0	0	0	0	0	1	1	0	0	0	0	0	6
OTU001272	Fungi							0	0	0	0	0	0	0	0	0	0	0	0	0	0	0	0	0	0	0	1	3	2	0	0	6
OTU001325	Fungi							0	0	0	0	0	0	0	0	0	0	0	0	1	0	0	0	1	1	0	3	0	0	0	0	6
OTU001326	Fungi	Ascomycota	Dothideomycetes	Acrospermales	Acrospermaceae	Oomyces	Oomyces_carneoalbus	0	0	0	0	0	0	0	0	0	0	0	2	3	0	1	0	0	0	0	0	0	0	0	0	6
OTU001344	Fungi							0	0	0	0	0	0	0	0	0	0	0	0	0	6	0	0	0	0	0	0	0	0	0	0	6
OTU001349	Fungi	Ascomycota	Sordariomycetes	Sordariales	Lasiosphaeriaceae	Schizothecium	Schizothecium_inaequale	0	0	0	0	0	0	0	0	1	0	0	0	2	2	1	0	0	0	0	0	0	0	0	0	6
OTU001352	Fungi	Ascomycota	Sordariomycetes	Sordariales	Lasiosphaeriaceae			3	2	0	0	1	0	0	0	0	0	0	0	0	0	0	0	0	0	0	0	0	0	0	0	6
OTU001406	Fungi	Basidiomycota	Agaricomycetes	Agaricales	Entolomataceae	Entoloma		0	0	0	0	0	0	0	0	0	0	0	0	0	0	4	0	0	0	0	0	0	0	0	2	6
OTU001416	Fungi							0	0	0	0	0	0	0	0	0	0	0	0	4	0	0	2	0	0	0	0	0	0	0	0	6
OTU001435	Fungi							0	0	0	0	0	0	0	1	0	0	0	0	0	0	0	0	0	5	0	0	0	0	0	0	6
OTU001448	Fungi	Ascomycota	Sordariomycetes	Magnaporthales	Magnaporthaceae	Gaeumannomyces	Gaeumannomyces_oryzicola	0	0	0	0	0	0	0	0	0	2	0	0	3	0	0	1	0	0	0	0	0	0	0	0	6
OTU001451	Fungi	Ascomycota	Sordariomycetes	Xylariales	Microdochiaceae	Microdochium	Microdochium_lycopodinum	0	0	0	0	0	0	0	0	0	0	0	0	0	0	0	0	0	0	1	0	0	2	3	0	6
OTU001475	Fungi							0	0	0	0	0	0	0	0	0	0	0	0	4	2	0	0	0	0	0	0	0	0	0	0	6
OTU001479	Fungi	Ascomycota	Leotiomycetes					2	1	0	0	0	1	0	0	0	0	2	0	0	0	0	0	0	0	0	0	0	0	0	0	6
OTU001506	Fungi							0	0	0	0	0	0	1	0	0	0	0	0	5	0	0	0	0	0	0	0	0	0	0	0	6
OTU001508	Fungi	Ascomycota						0	0	0	0	0	0	0	0	0	1	0	0	0	4	0	0	0	0	0	0	1	0	0	0	6
OTU001510	Fungi							0	0	0	0	0	0	0	0	0	0	0	1	4	1	0	0	0	0	0	0	0	0	0	0	6
OTU001511	Fungi	Ascomycota	Sordariomycetes	Sordariales	Chaetomiaceae	Zopfiella	Zopfiella_marina	2	3	0	0	0	0	0	0	0	0	0	0	0	0	0	0	0	0	1	0	0	0	0	0	6
OTU001512	Fungi	Ascomycota	Sordariomycetes					0	0	0	0	0	1	0	0	0	0	0	0	0	0	0	0	0	4	0	0	0	0	0	1	6
OTU001522	Fungi							0	0	0	0	0	0	0	0	0	0	0	0	0	0	0	0	0	4	0	0	0	2	0	0	6
OTU001523	Fungi	Ascomycota	Dothideomycetes	Pleosporales	Phaeosphaeriaceae	Neostagonospora		0	0	0	0	0	0	0	0	0	0	0	0	0	3	0	0	0	0	0	0	0	3	0	0	6
OTU001524	Fungi	Basidiomycota						0	0	0	0	0	0	0	0	0	0	0	0	0	0	0	0	0	0	5	1	0	0	0	0	6
OTU001527	Fungi	Basidiomycota	Agaricomycetes	Agaricales	Bolbitiaceae	Bolbitius	Bolbitius_excoriatus	0	0	0	0	0	0	0	1	0	0	0	0	0	3	2	0	0	0	0	0	0	0	0	0	6
OTU001530	Fungi							0	0	0	0	0	0	0	0	0	0	0	0	0	0	6	0	0	0	0	0	0	0	0	0	6
OTU001534	Fungi	Ascomycota	Eurotiomycetes	Chaetothyriales	Herpotrichiellaceae			0	0	0	0	0	0	0	0	0	0	0	0	2	4	0	0	0	0	0	0	0	0	0	0	6
OTU001538	Fungi							0	0	0	0	0	0	0	0	0	0	0	0	0	0	0	0	0	0	0	0	0	6	0	0	6
OTU001539	Fungi	Basidiomycota	Agaricomycetes	Agaricales	Strophariaceae	Stropharia		0	0	0	0	0	0	0	0	0	0	0	0	0	0	5	0	0	0	0	0	0	1	0	0	6
OTU001541	Fungi	Ascomycota	Dothideomycetes	Pleosporales				0	0	0	0	0	0	0	0	0	0	2	0	0	4	0	0	0	0	0	0	0	0	0	0	6
OTU001542	Fungi	Ascomycota	Sordariomycetes					0	0	0	0	0	0	0	0	0	0	0	0	0	0	0	0	0	0	6	0	0	0	0	0	6
OTU001543	Fungi							0	0	0	0	0	0	0	0	0	0	0	0	0	0	2	0	1	0	2	0	1	0	0	0	6
OTU001547	Fungi							0	0	0	0	0	0	0	0	0	0	0	0	0	0	0	0	0	0	0	0	0	3	3	0	6
OTU001550	Fungi	Ascomycota	Dothideomycetes	Capnodiales	Cladosporiaceae	Rachicladosporium		0	0	0	0	0	0	0	0	0	0	0	0	0	1	5	0	0	0	0	0	0	0	0	0	6
OTU001554	Fungi	Basidiomycota	Tremellomycetes	Filobasidiales	Filobasidiaceae	Filobasidium		0	0	0	0	0	0	1	1	2	0	0	1	0	0	0	0	0	0	0	0	0	0	1	0	6
OTU001560	Fungi	Ascomycota						0	0	0	0	0	0	0	0	0	0	0	0	6	0	0	0	0	0	0	0	0	0	0	0	6
OTU001564	Fungi							0	0	0	0	0	0	0	0	0	0	0	0	0	0	1	2	0	0	1	0	0	0	2	0	6
OTU001569	Fungi	Ascomycota						0	0	0	0	0	0	0	0	0	1	0	0	0	0	0	0	0	0	5	0	0	0	0	0	6
OTU001570	Fungi	Ascomycota						0	0	0	0	0	0	1	0	0	0	0	0	5	0	0	0	0	0	0	0	0	0	0	0	6
OTU001574	Fungi							0	0	0	0	0	0	0	0	0	0	0	0	6	0	0	0	0	0	0	0	0	0	0	0	6
OTU001577	Fungi							0	0	0	0	0	0	0	0	0	0	0	0	0	0	0	0	0	0	6	0	0	0	0	0	6
OTU001584	Fungi							0	0	0	0	0	0	0	0	0	0	0	0	2	4	0	0	0	0	0	0	0	0	0	0	6
OTU001585	Fungi	Ascomycota	Leotiomycetes					0	0	0	0	0	0	2	0	0	0	0	0	4	0	0	0	0	0	0	0	0	0	0	0	6
OTU001586	Fungi	Ascomycota	Dothideomycetes	Pleosporales	Phaeosphaeriaceae			0	0	0	0	0	0	0	0	0	0	0	1	2	0	0	3	0	0	0	0	0	0	0	0	6
OTU001590	Fungi	Ascomycota	Eurotiomycetes	Onygenales	Arthrodermataceae	Arthroderma	Arthroderma_silverae	0	0	0	0	0	0	0	0	0	2	0	0	3	1	0	0	0	0	0	0	0	0	0	0	6
OTU001591	Fungi	Ascomycota						0	0	0	0	0	0	0	0	0	0	0	0	0	6	0	0	0	0	0	0	0	0	0	0	6
OTU001592	Fungi	Ascomycota	Eurotiomycetes	Chaetothyriales	Herpotrichiellaceae	Cladophialophora		0	0	0	0	0	0	0	0	0	0	0	0	3	0	0	1	0	0	0	0	2	0	0	0	6
OTU001593	Fungi							0	0	0	0	0	0	0	3	0	0	0	0	1	1	0	0	0	0	0	0	0	0	1	0	6
OTU001594	Fungi							0	0	0	0	0	0	0	0	0	0	0	0	0	0	0	0	0	0	5	0	1	0	0	0	6
OTU001596	Fungi							4	0	2	0	0	0	0	0	0	0	0	0	0	0	0	0	0	0	0	0	0	0	0	0	6
OTU001597	Fungi							0	0	0	0	0	0	0	0	0	0	0	0	0	0	0	4	0	1	0	1	0	0	0	0	6
OTU001598	Fungi							0	0	0	0	0	0	0	0	0	0	0	0	6	0	0	0	0	0	0	0	0	0	0	0	6
OTU001599	Fungi	Ascomycota	Sordariomycetes					0	0	0	0	0	0	0	0	0	0	0	0	0	0	0	0	0	0	0	2	2	2	0	0	6
OTU001600	Fungi	Ascomycota						0	0	0	0	0	0	0	0	0	0	0	0	0	3	0	0	0	0	0	0	0	0	3	0	6
OTU001602	Fungi							0	0	0	0	0	0	0	0	0	0	0	0	0	0	3	0	0	0	0	0	0	0	3	0	6
OTU001607	Fungi	Ascomycota	Sordariomycetes					0	0	0	0	0	0	0	0	0	0	0	0	0	0	0	0	0	0	0	0	0	0	6	0	6
OTU001608	Fungi	Ascomycota	Leotiomycetes	Helotiales	Leotiaceae	Neobulgaria		0	0	0	0	0	0	0	0	0	0	0	0	0	0	0	0	0	0	0	6	0	0	0	0	6
OTU001610	Fungi	Basidiomycota	Agaricomycetes	Agaricales	Agaricaceae			0	0	0	0	0	0	0	0	0	0	0	0	0	3	0	0	0	1	0	0	0	1	0	1	6
OTU001613	Fungi							0	0	0	0	0	0	0	0	0	1	0	0	0	0	0	0	0	0	4	0	0	0	1	0	6
OTU001617	Fungi	Ascomycota						0	0	0	0	0	0	0	0	0	0	0	0	0	1	0	5	0	0	0	0	0	0	0	0	6
OTU001619	Fungi	Ascomycota	Leotiomycetes	Helotiales				0	0	0	0	0	0	1	1	2	0	0	0	1	0	0	0	0	0	0	0	0	0	0	1	6
OTU001622	Fungi	Ascomycota						0	0	0	0	0	0	0	0	0	0	0	0	0	0	0	5	0	0	0	0	0	1	0	0	6
OTU001623	Fungi	Ascomycota						0	0	0	0	0	0	0	0	0	0	0	0	0	0	0	6	0	0	0	0	0	0	0	0	6
OTU001624	Fungi							0	0	0	0	0	4	0	0	0	0	0	2	0	0	0	0	0	0	0	0	0	0	0	0	6
OTU001627	Fungi							0	0	0	0	0	0	0	0	0	0	0	0	0	0	0	0	0	0	4	0	2	0	0	0	6
OTU000503	Fungi	Basidiomycota						0	0	3	0	0	1	0	0	0	0	0	1	0	0	0	1	1	0	0	0	0	0	0	0	7
OTU000882	Fungi							0	0	0	0	0	0	0	0	0	0	0	0	0	0	0	1	0	6	0	0	0	0	0	0	7
OTU000886	Fungi							0	0	0	2	0	0	0	0	0	0	0	0	1	0	0	0	0	0	0	0	0	4	0	0	7
OTU001065	Fungi	Ascomycota	Dothideomycetes	Capnodiales	Teratosphaeriaceae			3	1	1	1	0	0	0	1	0	0	0	0	0	0	0	0	0	0	0	0	0	0	0	0	7
OTU001209	Fungi							1	3	2	1	0	0	0	0	0	0	0	0	0	0	0	0	0	0	0	0	0	0	0	0	7
OTU001225	Fungi	Ascomycota	Sordariomycetes					0	0	0	0	0	0	0	0	0	0	0	0	0	0	0	0	3	1	0	2	0	0	1	0	7
OTU001267	Fungi	Neocallimastigomycota	Neocallimastigomycetes	Neocallimastigales	Neocallimastigaceae			0	0	0	0	0	0	0	0	0	1	0	1	0	0	0	1	1	1	0	0	2	0	0	0	7
OTU001270	Fungi	Ascomycota	Eurotiomycetes	Chaetothyriales	Herpotrichiellaceae	Exophiala		0	7	0	0	0	0	0	0	0	0	0	0	0	0	0	0	0	0	0	0	0	0	0	0	7
OTU001275	Fungi	Ascomycota						0	0	0	0	0	0	0	0	0	0	0	0	0	1	0	0	0	0	0	0	0	4	2	0	7
OTU001299	Fungi	Basidiomycota	Tremellomycetes	Tremellales	Trimorphomycetaceae	Saitozyma	Saitozyma_podzolica	0	1	0	0	2	0	1	0	1	0	0	0	2	0	0	0	0	0	0	0	0	0	0	0	7
OTU001303	Fungi	Ascomycota						1	1	0	0	0	0	0	0	0	5	0	0	0	0	0	0	0	0	0	0	0	0	0	0	7
OTU001311	Fungi							4	1	0	0	1	0	0	0	0	1	0	0	0	0	0	0	0	0	0	0	0	0	0	0	7
OTU001332	Fungi							0	0	4	0	0	0	0	0	0	0	0	0	0	1	0	0	0	1	0	0	1	0	0	0	7
OTU001334	Fungi	Ascomycota	Dothideomycetes	Pleosporales	Leptosphaeriaceae			0	0	0	0	0	0	0	0	0	0	0	0	0	0	0	2	0	0	2	0	0	1	0	2	7
OTU001361	Fungi	Ascomycota	Eurotiomycetes	Phaeomoniellales				0	1	4	1	0	0	0	0	0	0	0	0	1	0	0	0	0	0	0	0	0	0	0	0	7
OTU001371	Fungi	Ascomycota	Sordariomycetes	Sordariales	Chaetomiaceae	Thielavia		0	0	0	0	0	0	0	0	0	0	0	0	0	2	4	0	0	0	0	0	0	0	0	1	7
OTU001374	Fungi							0	0	0	0	0	0	0	0	0	0	0	0	1	1	0	0	0	0	0	0	0	0	0	5	7
OTU001379	Fungi							0	0	0	0	0	0	0	6	0	0	0	0	0	0	0	0	1	0	0	0	0	0	0	0	7
OTU001387	Fungi	Basidiomycota	Agaricomycetes	Corticiales	Corticiaceae	Limonomyces		0	0	0	0	0	0	0	0	0	0	0	1	0	0	5	0	0	0	0	0	0	0	0	1	7
OTU001399	Fungi							0	0	0	0	0	0	0	1	0	0	0	0	0	0	0	3	1	0	0	0	2	0	0	0	7
OTU001403	Fungi	Ascomycota	Sordariomycetes					0	0	0	0	0	0	0	0	0	0	0	0	1	0	0	0	3	1	0	0	0	0	0	2	7
OTU001411	Fungi							0	0	0	0	0	0	0	0	0	0	0	0	0	0	3	0	1	0	0	3	0	0	0	0	7
OTU001426	Fungi	Basidiomycota	Agaricomycetes	Agaricales	Tricholomataceae			0	0	0	0	0	0	0	0	0	0	0	0	0	0	0	3	0	3	0	0	1	0	0	0	7
OTU001427	Fungi	Basidiomycota	Agaricomycetes	Auriculariales	Exidiaceae	Basidiodendron		0	0	0	0	0	0	0	0	7	0	0	0	0	0	0	0	0	0	0	0	0	0	0	0	7
OTU001431	Fungi							0	0	0	0	0	0	0	0	0	0	0	0	0	0	0	0	0	0	0	0	0	0	7	0	7
OTU001436	Fungi	Ascomycota	Leotiomycetes					0	0	0	0	0	0	0	0	1	0	0	3	0	0	2	0	0	0	0	1	0	0	0	0	7
OTU001438	Fungi	Basidiomycota	Agaricomycetes	Agaricales				0	0	0	0	0	0	1	0	0	0	0	0	6	0	0	0	0	0	0	0	0	0	0	0	7
OTU001442	Fungi	Basidiomycota	Agaricomycetes	Agaricales	Inocybaceae	Inocybe		0	0	0	0	0	0	1	0	0	0	2	1	2	0	0	0	0	1	0	0	0	0	0	0	7
OTU001444	Fungi							0	0	0	0	0	0	0	0	0	0	0	0	0	0	0	0	0	3	4	0	0	0	0	0	7
OTU001446	Fungi							0	0	0	0	1	0	5	0	0	0	0	0	0	0	0	0	0	1	0	0	0	0	0	0	7
OTU001447	Fungi	Ascomycota	Sordariomycetes	Hypocreales	Hypocreales_fam_Incertae_sedis	Fusariella		0	0	0	0	0	0	0	0	0	0	3	0	1	1	2	0	0	0	0	0	0	0	0	0	7
OTU001450	Fungi	Ascomycota						0	0	0	0	0	0	0	0	0	0	0	0	0	7	0	0	0	0	0	0	0	0	0	0	7
OTU001454	Fungi							0	0	0	0	0	0	0	0	0	0	0	0	0	0	7	0	0	0	0	0	0	0	0	0	7
OTU001457	Fungi							0	0	0	0	0	0	0	0	0	0	0	0	4	3	0	0	0	0	0	0	0	0	0	0	7
OTU001459	Fungi							0	0	0	0	0	0	0	0	0	0	0	0	0	0	0	0	0	3	1	0	2	1	0	0	7
OTU001460	Fungi							0	0	0	0	0	0	0	0	0	0	0	0	0	0	0	3	0	3	0	0	0	0	1	0	7
OTU001461	Fungi							0	0	0	0	0	0	0	0	0	0	0	0	2	1	4	0	0	0	0	0	0	0	0	0	7
OTU001462	Fungi							0	0	0	0	0	0	0	0	0	0	0	0	0	7	0	0	0	0	0	0	0	0	0	0	7
OTU001464	Fungi	Ascomycota	Dothideomycetes	Pleosporales	Pleosporaceae	Curvularia		0	0	0	0	0	0	1	0	0	0	0	0	0	0	0	2	0	0	0	0	0	4	0	0	7
OTU001465	Fungi	Ascomycota	Leotiomycetes	Helotiales	Leotiaceae	Neobulgaria		0	0	0	0	0	0	0	0	0	0	0	0	0	0	7	0	0	0	0	0	0	0	0	0	7
OTU001469	Fungi	Basidiomycota	Agaricomycetes					0	0	0	0	0	0	0	0	0	0	0	0	0	0	0	0	0	0	6	0	0	1	0	0	7
OTU001477	Fungi	Basidiomycota	Pucciniomycetes	Pucciniales	Pucciniaceae	Puccinia		0	0	0	0	0	0	0	0	0	0	0	0	0	0	0	3	0	0	3	0	0	0	0	1	7
OTU001478	Fungi							0	0	0	0	0	0	0	0	0	0	0	0	0	0	0	0	0	0	0	0	0	0	7	0	7
OTU001484	Fungi							0	0	0	0	0	0	0	0	0	0	0	0	0	0	0	0	0	1	6	0	0	0	0	0	7
OTU001487	Fungi	Ascomycota	Leotiomycetes	Helotiales				0	0	0	0	1	0	0	0	4	0	0	0	0	0	2	0	0	0	0	0	0	0	0	0	7
OTU001489	Fungi							0	0	0	0	0	0	0	0	0	0	0	0	0	0	0	0	0	0	0	0	7	0	0	0	7
OTU001493	Fungi							0	0	0	0	0	0	0	0	0	0	0	0	1	5	0	1	0	0	0	0	0	0	0	0	7
OTU001498	Fungi							0	0	0	0	0	0	0	0	0	0	0	1	0	3	2	0	1	0	0	0	0	0	0	0	7
OTU001500	Fungi							0	0	0	0	0	0	0	0	0	0	0	0	0	0	0	0	0	0	4	0	0	0	2	1	7
OTU001501	Fungi	Ascomycota						0	0	0	0	0	0	0	0	1	0	0	0	2	2	1	0	0	1	0	0	0	0	0	0	7
OTU001502	Fungi							0	0	0	0	1	0	0	6	0	0	0	0	0	0	0	0	0	0	0	0	0	0	0	0	7
OTU001503	Fungi	Basidiomycota	Agaricomycetes					0	0	0	0	0	0	0	0	0	0	0	0	0	0	7	0	0	0	0	0	0	0	0	0	7
OTU001507	Fungi	Ascomycota	Sordariomycetes					0	0	0	0	0	0	0	0	0	0	0	0	0	5	2	0	0	0	0	0	0	0	0	0	7
OTU001513	Fungi	Ascomycota	Dothideomycetes	Pleosporales				0	0	0	0	0	0	0	0	0	0	0	0	0	5	1	0	0	0	0	0	0	0	1	0	7
OTU001514	Fungi							0	0	0	0	0	0	0	0	0	0	0	0	0	1	1	0	0	1	0	0	0	0	0	4	7
OTU001515	Fungi	Basidiomycota	Agaricomycetes	Agaricales	Psathyrellaceae	Coprinopsis	Coprinopsis_xenobia	0	0	0	0	0	0	0	0	0	0	0	0	0	0	0	0	1	5	0	0	1	0	0	0	7
OTU000892	Fungi	Ascomycota	Sordariomycetes	Sordariales	Lasiosphaeriaceae			0	3	2	0	0	0	0	0	0	2	0	0	0	0	0	0	0	1	0	0	0	0	0	0	8
OTU001088	Fungi	Ascomycota						0	0	0	0	0	0	0	0	0	1	0	0	0	0	0	0	1	1	1	0	0	0	2	2	8
OTU001119	Fungi	Ascomycota	Eurotiomycetes	Chaetothyriales	Trichomeriaceae	Bradymyces	Bradymyces_alpinus	0	0	0	0	0	0	0	0	0	0	0	0	2	3	2	0	0	1	0	0	0	0	0	0	8
OTU001146	Fungi	Ascomycota	Dothideomycetes	Pleosporales	Pleosporales_fam_Incertae_sedis	Shiraia	Shiraia_bambusicola	2	3	1	0	0	0	1	0	0	0	0	0	0	0	0	0	0	0	0	0	0	1	0	0	8
OTU001181	Fungi	Ascomycota						0	0	0	0	0	0	0	0	0	1	0	1	0	0	0	5	0	0	1	0	0	0	0	0	8
OTU001185	Fungi							7	0	0	0	0	0	0	0	0	0	0	0	0	1	0	0	0	0	0	0	0	0	0	0	8
OTU001204	Fungi							0	0	0	0	0	0	0	0	0	0	0	0	0	0	2	0	2	3	0	0	0	1	0	0	8
OTU001216	Fungi	Ascomycota	Dothideomycetes	Pleosporales	Didymellaceae	Didymella	Didymella_urticicola	0	2	0	0	1	0	0	0	0	0	0	0	0	0	0	0	0	5	0	0	0	0	0	0	8
OTU001233	Fungi	Ascomycota	Leotiomycetes	Helotiales				0	0	7	0	0	0	0	0	0	0	0	0	0	0	0	0	0	0	0	0	1	0	0	0	8
OTU001243	Fungi							0	0	0	0	0	0	0	0	0	0	0	0	5	1	0	0	0	0	0	2	0	0	0	0	8
OTU001282	Fungi	Ascomycota	Sordariomycetes					0	0	0	0	0	0	0	0	0	1	7	0	0	0	0	0	0	0	0	0	0	0	0	0	8
OTU001290	Fungi	Basidiomycota	Agaricomycetes	Agaricales	Agaricaceae	Agaricus	Agaricus_campestris	0	0	0	0	0	0	0	0	0	0	0	0	0	0	3	1	0	1	0	3	0	0	0	0	8
OTU001293	Fungi							0	0	0	0	0	0	0	0	0	0	0	0	0	0	0	1	0	4	2	0	0	1	0	0	8
OTU001298	Fungi							0	0	0	0	0	0	0	0	4	0	0	0	0	2	0	0	0	2	0	0	0	0	0	0	8
OTU001309	Fungi	Ascomycota	Sordariomycetes					0	0	0	0	0	0	0	0	0	0	0	0	0	0	4	2	0	2	0	0	0	0	0	0	8
OTU001316	Fungi	Ascomycota						0	0	0	0	0	0	0	0	0	0	0	0	0	0	0	0	0	0	1	1	6	0	0	0	8
OTU001330	Fungi	Basidiomycota	Agaricomycetes	Agaricales				0	0	0	0	0	0	0	2	0	0	0	0	0	3	1	0	0	2	0	0	0	0	0	0	8
OTU001331	Fungi	Ascomycota	Sordariomycetes	Trichosphaeriales	Trichosphaeriaceae	Nigrospora		0	0	0	0	0	0	0	0	0	7	1	0	0	0	0	0	0	0	0	0	0	0	0	0	8
OTU001340	Fungi	Basidiomycota	Agaricomycetes	Agaricales	Strophariaceae			0	0	0	0	0	0	0	0	0	0	1	0	0	7	0	0	0	0	0	0	0	0	0	0	8
OTU001347	Fungi							0	0	0	0	0	0	0	0	0	0	0	0	0	0	0	0	8	0	0	0	0	0	0	0	8
OTU001355	Fungi	Ascomycota	Sordariomycetes					0	0	0	0	0	0	0	0	0	0	0	0	0	4	4	0	0	0	0	0	0	0	0	0	8
OTU001360	Fungi							0	0	0	0	0	0	0	0	0	0	0	0	4	3	1	0	0	0	0	0	0	0	0	0	8
OTU001362	Fungi							0	0	0	0	1	1	0	0	0	0	0	0	6	0	0	0	0	0	0	0	0	0	0	0	8
OTU001363	Fungi							0	0	0	0	0	0	0	0	0	0	0	0	0	1	0	6	0	0	0	0	0	1	0	0	8
OTU001367	Fungi	Basidiomycota	Agaricomycetes	Agaricales	Psathyrellaceae			0	0	0	0	0	0	0	0	0	0	0	0	0	0	0	4	1	3	0	0	0	0	0	0	8
OTU001373	Fungi							0	0	0	0	0	0	0	0	0	0	1	0	2	0	4	0	1	0	0	0	0	0	0	0	8
OTU001375	Fungi	Ascomycota	Leotiomycetes					0	0	0	0	0	0	0	0	0	1	0	3	2	2	0	0	0	0	0	0	0	0	0	0	8
OTU001376	Fungi							0	0	0	0	0	0	0	0	0	0	0	0	0	6	0	0	2	0	0	0	0	0	0	0	8
OTU001382	Fungi	Ascomycota	Sordariomycetes	Coniochaetales				0	0	0	0	0	0	0	0	0	0	0	0	4	3	0	0	0	0	0	0	1	0	0	0	8
OTU001383	Fungi							0	0	0	0	0	0	0	0	0	0	0	0	3	1	0	0	1	0	0	0	1	1	1	0	8
OTU001384	Fungi							0	3	1	1	0	0	0	0	0	0	0	0	1	0	0	0	0	0	2	0	0	0	0	0	8
OTU001385	Fungi	Glomeromycota	Glomeromycetes	Diversisporales	Diversisporaceae	Diversispora		0	1	0	0	0	0	0	0	0	0	0	0	1	0	0	0	3	3	0	0	0	0	0	0	8
OTU001388	Fungi							0	0	0	0	0	0	0	0	0	4	0	0	0	0	2	0	0	0	1	0	1	0	0	0	8
OTU001389	Fungi							0	0	0	0	0	0	0	0	0	0	0	0	0	0	0	0	1	0	3	0	2	0	0	2	8
OTU001393	Fungi	Ascomycota	Sordariomycetes					0	0	0	0	0	0	0	0	0	0	1	0	0	0	7	0	0	0	0	0	0	0	0	0	8
OTU001394	Fungi							0	0	0	0	0	0	0	1	0	0	0	0	0	1	0	0	4	0	0	0	0	0	1	1	8
OTU001395	Fungi	Ascomycota						0	0	0	0	0	0	0	0	0	0	0	0	0	0	0	0	0	0	0	5	0	3	0	0	8
OTU001397	Fungi	Ascomycota						0	0	0	0	0	0	0	0	0	0	0	0	0	0	0	0	0	5	0	0	0	1	2	0	8
OTU001398	Fungi							0	0	0	0	0	0	0	1	0	2	0	0	0	0	0	2	0	0	0	1	0	0	2	0	8
OTU001400	Fungi	Basidiomycota	Microbotryomycetes	Microbotryales	Microbotryaceae	Microbotryum	Microbotryum_adenopetalae	0	0	0	0	0	0	0	1	2	0	1	0	0	0	3	0	1	0	0	0	0	0	0	0	8
OTU001405	Fungi							0	0	0	0	0	0	0	0	0	0	0	0	2	2	4	0	0	0	0	0	0	0	0	0	8
OTU001408	Fungi							1	0	0	0	0	0	0	0	0	0	0	0	0	0	0	3	0	0	3	0	1	0	0	0	8
OTU001410	Fungi	Ascomycota	Sordariomycetes	Melanosporales	Ceratostomataceae	Harzia		0	0	0	0	1	0	0	0	1	0	0	0	0	0	0	0	0	0	0	5	1	0	0	0	8
OTU001414	Fungi							0	0	0	1	0	0	0	2	0	0	0	0	3	1	0	1	0	0	0	0	0	0	0	0	8
OTU001415	Fungi							0	0	0	0	0	0	0	0	0	0	0	1	0	0	0	0	0	0	3	1	3	0	0	0	8
OTU001420	Fungi							4	3	1	0	0	0	0	0	0	0	0	0	0	0	0	0	0	0	0	0	0	0	0	0	8
OTU001422	Fungi	Ascomycota	Eurotiomycetes	Onygenales	Onygenaceae	Auxarthron		0	0	0	0	0	0	0	0	0	0	0	0	3	0	4	1	0	0	0	0	0	0	0	0	8
OTU001424	Fungi	Ascomycota	Sordariomycetes	Sordariales	Chaetomiaceae	Chaetomium		0	0	0	0	0	0	0	0	0	0	0	0	0	0	1	7	0	0	0	0	0	0	0	0	8
OTU001425	Fungi	Ascomycota	Dothideomycetes	Dothideomycetes_ord_Incertae_sedis	Eremomycetaceae	Arthrographis	Arthrographis_kalrae	0	0	0	0	0	0	1	0	0	1	0	0	0	1	2	0	0	0	0	0	0	1	2	0	8
OTU001017	Fungi							0	1	0	0	0	0	0	0	0	0	2	0	0	2	0	0	0	4	0	0	0	0	0	0	9
OTU001109	Fungi	Ascomycota	Sordariomycetes					0	1	0	0	0	0	0	0	0	0	0	0	1	0	7	0	0	0	0	0	0	0	0	0	9
OTU001127	Fungi							0	0	0	0	0	0	0	0	0	0	0	0	0	0	3	2	0	0	0	3	0	0	0	1	9
OTU001132	Fungi							0	0	0	0	0	0	0	0	0	3	0	0	0	0	0	2	0	0	4	0	0	0	0	0	9
OTU001147	Fungi							0	0	0	0	0	0	0	0	0	1	0	0	6	1	1	0	0	0	0	0	0	0	0	0	9
OTU001154	Fungi	Ascomycota						0	0	0	0	0	0	0	0	0	0	0	1	0	1	6	0	0	1	0	0	0	0	0	0	9
OTU001164	Fungi	Basidiomycota	Microbotryomycetes	Leucosporidiales	Leucosporidiaceae	Leucosporidium		0	0	0	0	0	0	0	0	0	0	0	0	0	0	0	0	0	0	0	0	0	0	9	0	9
OTU001165	Fungi	Ascomycota	Sordariomycetes					0	0	0	0	0	0	0	0	0	0	0	0	2	2	0	0	2	1	1	0	1	0	0	0	9
OTU001174	Fungi	Ascomycota	Sordariomycetes	Sordariales	Lasiosphaeriaceae	Schizothecium	Schizothecium_glutinans	1	4	0	0	0	0	0	0	0	1	1	0	0	0	0	0	0	0	0	2	0	0	0	0	9
OTU001182	Fungi							6	0	0	0	0	0	0	0	0	2	0	0	0	0	0	0	0	0	0	0	0	0	1	0	9
OTU001221	Fungi							0	0	0	0	0	0	0	0	0	0	0	0	0	0	0	0	0	6	3	0	0	0	0	0	9
OTU001236	Fungi	Ascomycota	Dothideomycetes	Pleosporales	Coniothyriaceae	Coniothyrium	Coniothyrium_crepinianum	0	0	0	0	0	0	0	0	0	2	0	0	1	4	2	0	0	0	0	0	0	0	0	0	9
OTU001248	Fungi							0	0	0	0	0	0	0	0	0	0	0	0	0	0	0	1	0	0	0	4	4	0	0	0	9
OTU001271	Fungi	Ascomycota	Pezizomycetes	Pezizales	Ascobolaceae			0	0	0	0	0	0	0	0	1	0	0	0	0	0	0	0	0	8	0	0	0	0	0	0	9
OTU001273	Fungi							0	0	0	0	0	0	0	0	0	0	0	0	0	0	0	3	0	0	0	0	1	4	1	0	9
OTU001289	Fungi							0	0	0	0	0	0	0	0	0	0	0	7	0	0	2	0	0	0	0	0	0	0	0	0	9
OTU001292	Fungi	Ascomycota	Dothideomycetes	Pleosporales	Phaeosphaeriaceae	Ophiobolopsis	Ophiobolopsis_italica	0	0	0	0	0	0	0	0	0	0	0	0	0	0	9	0	0	0	0	0	0	0	0	0	9
OTU001296	Fungi							0	0	0	0	0	0	0	0	0	0	0	0	1	2	0	1	0	0	5	0	0	0	0	0	9
OTU001314	Fungi	Ascomycota						0	0	0	0	0	0	0	0	0	0	0	0	0	0	0	0	0	0	6	1	0	1	1	0	9
OTU001317	Fungi							0	0	0	0	0	0	0	0	0	0	0	0	1	0	1	0	0	0	4	0	2	1	0	0	9
OTU001320	Fungi	Ascomycota	Sordariomycetes	Sordariales	Lasiosphaeriaceae	Apodus	Apodus_deciduus	0	0	0	0	0	0	4	0	4	0	0	0	0	0	0	0	0	0	0	0	0	0	0	1	9
OTU001321	Fungi	Basidiomycota	Agaricomycetes	Polyporales	Podoscyphaceae	Hypochnicium		0	0	0	0	0	0	0	0	0	0	1	0	0	1	0	1	6	0	0	0	0	0	0	0	9
OTU001322	Fungi	Ascomycota	Leotiomycetes					0	0	0	0	0	0	0	0	0	0	0	0	0	1	0	0	2	0	4	0	0	0	0	2	9
OTU001324	Fungi	Ascomycota	Sordariomycetes	Diaporthales	Valsaceae			0	0	0	0	0	0	0	0	0	1	0	0	0	0	0	0	0	2	6	0	0	0	0	0	9
OTU001327	Fungi	Basidiomycota	Agaricomycetes	Boletales	Coniophoraceae	Coniophora		0	0	0	0	0	0	0	0	0	1	0	0	0	8	0	0	0	0	0	0	0	0	0	0	9
OTU001328	Fungi	Basidiomycota	Agaricomycetes	Agaricales				0	0	0	0	0	0	0	0	0	0	2	0	0	0	0	0	0	0	0	6	0	0	1	0	9
OTU001329	Fungi							3	0	0	0	0	0	0	0	0	1	0	0	3	1	1	0	0	0	0	0	0	0	0	0	9
OTU001337	Fungi	Ascomycota						0	0	0	0	0	0	0	0	0	0	0	0	0	5	3	0	0	0	0	0	0	0	1	0	9
OTU001338	Fungi							0	0	0	0	0	0	0	0	0	2	0	1	5	0	1	0	0	0	0	0	0	0	0	0	9
OTU001341	Fungi	Ascomycota	Sordariomycetes	Xylariales				0	0	0	0	0	0	0	0	0	0	0	0	0	0	0	0	0	2	1	0	4	2	0	0	9
OTU001343	Fungi	Basidiomycota	Agaricomycetes	Agaricales	Psathyrellaceae	Coprinopsis		0	6	1	0	2	0	0	0	0	0	0	0	0	0	0	0	0	0	0	0	0	0	0	0	9
OTU001346	Fungi							0	0	0	0	0	0	0	0	0	0	0	0	4	5	0	0	0	0	0	0	0	0	0	0	9
OTU001348	Fungi							0	0	0	3	0	0	0	0	0	1	0	0	0	3	0	0	0	0	0	2	0	0	0	0	9
OTU001353	Fungi	Ascomycota	Sordariomycetes					0	0	0	0	0	0	0	0	0	0	0	0	0	9	0	0	0	0	0	0	0	0	0	0	9
OTU001357	Fungi	Ascomycota	Sordariomycetes					0	0	0	0	0	0	0	0	1	0	0	0	0	0	5	0	0	0	0	0	3	0	0	0	9
OTU001359	Fungi	Ascomycota	Dothideomycetes	Pleosporales	Pleosporaceae	Bipolaris		0	0	0	0	0	0	0	0	0	0	0	0	0	0	1	0	0	8	0	0	0	0	0	0	9
OTU001364	Fungi							0	0	0	0	0	0	0	0	0	0	0	0	0	2	0	0	1	0	0	0	0	0	6	0	9
OTU001365	Fungi	Basidiomycota	Agaricomycetes	Geastrales	Geastraceae	Geastrum		0	0	0	0	0	0	0	0	0	0	0	0	0	0	0	0	0	0	0	9	0	0	0	0	9
OTU001366	Fungi							0	0	0	0	0	0	0	0	0	0	0	0	0	0	0	0	3	6	0	0	0	0	0	0	9
OTU001368	Fungi							0	0	0	0	0	0	0	0	0	0	0	1	0	3	0	0	4	0	0	0	0	0	1	0	9
OTU001369	Fungi							0	0	0	0	0	0	0	0	0	0	0	0	7	0	0	0	2	0	0	0	0	0	0	0	9
OTU001370	Fungi	Ascomycota	Sordariomycetes	Coniochaetales	Coniochaetaceae	Lecythophora		0	0	0	0	0	0	0	0	0	0	0	0	0	0	2	0	0	0	0	0	0	0	1	6	9
OTU001372	Fungi							0	0	0	0	0	0	0	0	2	0	0	0	0	0	0	0	0	4	2	0	0	0	0	1	9
OTU000690	Fungi	Ascomycota	Dothideomycetes	Pleosporales	Phaeosphaeriaceae	Phaeodothis	Phaeodothis_winteri	0	1	2	0	0	0	0	1	0	0	0	0	0	3	0	0	0	0	0	0	0	0	3	0	10
OTU000895	Fungi	Mucoromycota	Mucoromycetes	Mucorales	Rhizopodaceae	Rhizopus	Rhizopus_arrhizus	1	4	0	0	0	1	2	0	0	0	0	0	2	0	0	0	0	0	0	0	0	0	0	0	10
OTU001016	Fungi							0	0	0	0	1	0	0	0	0	0	0	0	0	0	0	3	0	0	0	5	0	0	0	1	10
OTU001047	Fungi							1	0	0	0	0	0	1	0	0	1	0	0	0	0	0	0	0	0	4	1	0	1	1	0	10
OTU001140	Fungi	Ascomycota	Leotiomycetes	Thelebolales				0	0	0	0	2	0	0	0	0	0	0	0	0	0	0	0	0	6	0	1	0	0	1	0	10
OTU001152	Fungi	Ascomycota	Sordariomycetes	Sordariales	Lasiosphaeriaceae			0	0	1	0	0	0	0	1	0	0	0	0	3	3	0	0	0	0	0	0	0	0	2	0	10
OTU001180	Fungi	Ascomycota	Saccharomycetes	Saccharomycetales	Saccharomycetales_fam_Incertae_sedis	Candida	Candida_sake	0	0	0	0	0	0	0	0	0	0	0	0	0	4	0	2	0	2	0	0	0	0	0	2	10
OTU001186	Fungi	Ascomycota						0	0	0	0	0	0	1	0	0	0	0	0	5	0	1	3	0	0	0	0	0	0	0	0	10
OTU001192	Fungi	Ascomycota	Eurotiomycetes	Chaetothyriales	Trichomeriaceae	Knufia	Knufia_peltigerae	0	0	4	0	0	0	0	0	0	0	0	0	0	0	0	2	0	3	0	0	0	1	0	0	10
OTU001193	Fungi	Basidiomycota	Agaricomycetes					0	0	0	0	0	1	0	0	0	2	0	0	2	4	0	0	1	0	0	0	0	0	0	0	10
OTU001196	Fungi	Ascomycota	Eurotiomycetes	Onygenales	Gymnoascaceae	Arachniotus	Arachniotus_dankaliensis	0	0	0	0	0	0	0	0	0	1	1	0	6	0	0	0	0	0	0	0	0	2	0	0	10
OTU001214	Fungi	Ascomycota	Dothideomycetes	Pleosporales	Pleosporaceae	Pyrenophora	Pyrenophora_tritici-repentis	0	0	0	0	0	0	0	0	0	0	0	0	2	0	1	6	0	0	0	0	0	1	0	0	10
OTU001226	Fungi							0	0	0	0	0	0	0	0	0	0	0	1	2	0	2	0	0	0	0	2	1	2	0	0	10
OTU001234	Fungi	Ascomycota	Dothideomycetes	Pleosporales	Phaeosphaeriaceae	Ophiosphaerella	Ophiosphaerella_aquatica	0	0	0	0	0	0	0	0	0	0	1	0	1	0	1	2	0	5	0	0	0	0	0	0	10
OTU001235	Fungi							0	0	0	0	0	0	0	0	0	0	0	0	4	0	0	1	0	0	0	0	4	0	0	1	10
OTU001237	Fungi							0	0	0	0	0	0	0	2	0	6	0	0	0	0	0	0	0	0	2	0	0	0	0	0	10
OTU001244	Fungi							0	0	0	0	0	0	0	0	0	0	0	0	0	0	10	0	0	0	0	0	0	0	0	0	10
OTU001250	Fungi							0	0	9	0	0	0	0	0	0	0	0	0	0	0	1	0	0	0	0	0	0	0	0	0	10
OTU001253	Fungi	Basidiomycota	Agaricomycetes	Agaricales	Psathyrellaceae	Psathyrella	Psathyrella_sulcatotuberculosa	0	8	0	0	0	0	0	0	0	0	2	0	0	0	0	0	0	0	0	0	0	0	0	0	10
OTU001257	Fungi	Ascomycota						1	0	0	1	0	0	0	0	0	0	0	0	0	0	0	0	0	0	2	6	0	0	0	0	10
OTU001258	Fungi							0	0	0	0	0	0	0	0	0	0	0	0	0	0	0	1	5	4	0	0	0	0	0	0	10
OTU001265	Fungi	Ascomycota	Sordariomycetes					0	0	0	0	0	0	0	0	0	0	0	0	0	0	0	0	9	1	0	0	0	0	0	0	10
OTU001266	Fungi	Ascomycota	Dothideomycetes	Pleosporales	Sporormiaceae	Preussia	Preussia_tetramera	0	0	0	0	0	0	1	0	0	2	0	0	1	0	0	1	0	0	2	0	0	0	0	3	10
OTU001274	Fungi	Ascomycota	Sordariomycetes	Hypocreales	Stachybotryaceae	Stachybotrys	Stachybotrys_chartarum	0	0	0	0	0	0	0	0	0	0	0	0	7	0	0	2	0	0	0	0	0	0	1	0	10
OTU001277	Fungi	Basidiomycota	Microbotryomycetes	Leucosporidiales	Leucosporidiaceae	Leucosporidium	Leucosporidium_intermedium	0	0	0	0	0	0	0	0	0	0	0	0	0	0	1	0	0	0	0	2	7	0	0	0	10
OTU001278	Fungi							0	0	0	0	0	0	0	0	0	0	0	0	4	0	0	0	0	0	6	0	0	0	0	0	10
OTU001283	Fungi	Ascomycota	Dothideomycetes	Pleosporales	Thyridariaceae	Roussoella		0	0	0	0	2	0	0	0	0	0	0	0	0	0	0	0	0	0	1	7	0	0	0	0	10
OTU001286	Fungi							0	0	0	0	0	0	0	0	0	0	0	0	0	0	0	1	0	0	4	2	1	0	0	2	10
OTU001288	Fungi	Ascomycota						0	0	1	0	0	0	0	0	0	0	0	1	0	0	0	0	0	0	0	0	4	0	4	0	10
OTU001300	Fungi							0	0	0	1	0	0	0	0	0	1	0	0	0	0	0	0	0	0	3	0	0	0	0	5	10
OTU001302	Fungi							0	0	0	0	0	0	0	0	0	0	0	0	3	1	0	0	0	0	0	0	0	5	1	0	10
OTU001304	Fungi	Basidiomycota						0	0	0	0	0	0	0	0	0	0	0	0	0	0	0	0	0	0	0	7	0	2	1	0	10
OTU001306	Fungi	Ascomycota	Dothideomycetes	Pleosporales	Phaeosphaeriaceae	Dematiopleospora	Dematiopleospora_salsolae	1	0	0	0	0	0	0	3	0	0	0	0	1	5	0	0	0	0	0	0	0	0	0	0	10
OTU001307	Fungi							0	0	0	0	0	0	0	3	0	0	0	0	0	0	0	0	5	2	0	0	0	0	0	0	10
OTU001308	Fungi	Basidiomycota	Microbotryomycetes	Microbotryales	Microbotryaceae	Microbotryum	Microbotryum_marginale	0	0	0	0	0	0	0	0	0	0	0	1	4	0	0	1	3	0	0	0	1	0	0	0	10
OTU000879	Fungi	Ascomycota	Dothideomycetes	Pleosporales				0	2	0	0	0	0	0	0	0	0	0	0	0	5	0	0	4	0	0	0	0	0	0	0	11
OTU000941	Fungi	Ascomycota						1	0	0	0	0	2	0	0	0	1	0	0	0	0	0	0	0	3	3	1	0	0	0	0	11
OTU000997	Fungi							0	0	0	0	0	0	0	0	0	0	0	0	2	0	0	0	1	8	0	0	0	0	0	0	11
OTU000998	Fungi	Ascomycota	Leotiomycetes	Helotiales				0	0	0	0	0	0	0	0	0	0	0	0	6	1	0	0	0	0	0	0	3	1	0	0	11
OTU001033	Fungi	Ascomycota	Dothideomycetes	Pleosporales				0	0	0	0	0	0	0	0	0	0	0	0	1	1	2	0	3	1	0	0	1	2	0	0	11
OTU001038	Fungi	Ascomycota	Leotiomycetes					0	0	1	0	0	0	0	0	0	0	0	0	0	0	0	3	1	0	0	3	1	1	0	1	11
OTU001050	Fungi	Basidiomycota	Ustilaginomycetes	Ustilaginales	Ustilaginaceae	Moesziomyces	Moesziomyces_antarcticus	0	0	0	0	0	0	0	0	0	3	1	0	2	3	0	0	2	0	0	0	0	0	0	0	11
OTU001067	Fungi							0	0	2	0	1	0	1	0	0	3	0	0	4	0	0	0	0	0	0	0	0	0	0	0	11
OTU001118	Fungi							0	0	0	0	0	0	0	0	0	0	0	0	0	1	0	1	0	0	0	8	0	0	0	1	11
OTU001121	Fungi	Ascomycota	Leotiomycetes	Thelebolales	Pseudeurotiaceae			0	0	0	0	0	0	0	0	0	0	0	0	7	0	2	0	0	0	1	0	0	0	1	0	11
OTU001141	Fungi							0	0	0	0	0	0	0	0	0	0	0	1	1	0	0	0	1	2	1	1	4	0	0	0	11
OTU001157	Fungi	Ascomycota						0	0	0	0	0	0	0	0	0	0	0	0	0	0	0	0	10	0	0	0	0	0	1	0	11
OTU001178	Fungi							0	1	0	0	0	0	0	0	0	2	8	0	0	0	0	0	0	0	0	0	0	0	0	0	11
OTU001184	Fungi	Ascomycota	Sordariomycetes					0	0	0	1	1	1	1	6	0	0	0	0	0	0	0	0	0	0	0	0	0	0	1	0	11
OTU001189	Fungi	Ascomycota						1	4	3	0	1	1	0	0	0	0	0	0	1	0	0	0	0	0	0	0	0	0	0	0	11
OTU001190	Fungi	Basidiomycota	Agaricomycetes	Thelephorales	Thelephoraceae	Tomentella		0	0	0	0	0	0	0	0	0	0	0	0	0	0	0	11	0	0	0	0	0	0	0	0	11
OTU001191	Fungi	Ascomycota	Sordariomycetes					0	0	0	0	0	0	0	0	0	0	0	2	8	0	0	1	0	0	0	0	0	0	0	0	11
OTU001194	Fungi							0	0	0	0	0	0	0	0	0	0	0	0	0	0	5	0	0	0	0	2	0	4	0	0	11
OTU001200	Fungi	Basidiomycota	Ustilaginomycetes	Urocystidales	Urocystidaceae			3	0	0	0	0	0	0	0	0	3	0	0	0	0	0	0	0	0	5	0	0	0	0	0	11
OTU001210	Fungi							0	0	0	0	0	0	0	0	0	0	0	0	0	11	0	0	0	0	0	0	0	0	0	0	11
OTU001215	Fungi	Ascomycota	Sordariomycetes	Hypocreales	Hypocreaceae	Trichoderma	Trichoderma_stellatum	0	0	1	0	0	0	0	0	0	0	0	0	2	0	0	0	0	0	0	1	6	1	0	0	11
OTU001223	Fungi							0	0	0	0	0	0	0	0	0	0	0	0	1	1	4	0	2	0	2	0	0	0	0	1	11
OTU001229	Fungi							0	0	0	0	0	0	0	0	0	0	0	0	2	1	0	7	0	1	0	0	0	0	0	0	11
OTU001231	Fungi	Glomeromycota	Glomeromycetes	Glomerales	Claroideoglomeraceae	Claroideoglomus		0	0	11	0	0	0	0	0	0	0	0	0	0	0	0	0	0	0	0	0	0	0	0	0	11
OTU001232	Fungi							0	0	0	0	0	0	0	0	0	0	0	0	0	0	0	1	0	4	0	0	0	2	3	1	11
OTU001238	Fungi	Basidiomycota	Agaricomycetes	Agaricales	Psathyrellaceae	Coprinopsis		0	0	0	0	0	0	0	2	0	0	1	0	2	4	0	0	1	0	0	0	0	0	1	0	11
OTU001240	Fungi	Basidiomycota	Microbotryomycetes	Microbotryomycetes_ord_Incertae_sedis	Chrysozymaceae			0	0	0	0	0	0	0	0	0	0	0	0	0	0	0	0	6	0	0	1	1	1	2	0	11
OTU001242	Fungi	Basidiomycota	Agaricomycetes	Hymenochaetales	Hymenochaetales_fam_Incertae_sedis	Peniophorella	Peniophorella_pubera	0	0	0	1	2	3	0	0	0	2	0	1	0	1	1	0	0	0	0	0	0	0	0	0	11
OTU001247	Fungi	Ascomycota	Eurotiomycetes	Chaetothyriales	Herpotrichiellaceae	Exophiala		0	0	0	0	0	0	0	0	0	0	0	1	0	9	0	0	1	0	0	0	0	0	0	0	11
OTU001254	Fungi	Basidiomycota	Agaricomycetes	Agaricales	Cortinariaceae	Cortinarius		0	0	0	0	0	0	0	0	4	0	0	0	0	0	0	0	0	0	3	0	3	0	0	1	11
OTU001256	Fungi	Basidiomycota	Ustilaginomycetes	Urocystidales	Urocystidaceae	Urocystis	Urocystis_eranthidis	0	0	0	0	0	0	0	0	0	0	0	0	0	0	0	3	1	0	4	0	0	3	0	0	11
OTU001259	Fungi	Basidiomycota	Agaricomycetes	Polyporales				0	0	0	0	0	0	0	0	0	1	0	1	0	0	5	0	1	3	0	0	0	0	0	0	11
OTU001260	Fungi							0	0	0	0	0	0	1	0	0	2	0	1	0	0	1	0	0	5	1	0	0	0	0	0	11
OTU001261	Fungi							0	0	0	0	0	0	0	0	0	0	0	0	10	0	1	0	0	0	0	0	0	0	0	0	11
OTU001264	Fungi							0	0	0	0	0	0	0	0	0	4	0	0	0	2	2	0	1	0	0	0	0	2	0	0	11
OTU000806	Fungi	Ascomycota	Dothideomycetes	Pleosporales	Sporormiaceae	Preussia	Preussia_longisporopsis	0	0	0	0	0	0	0	0	0	0	2	0	0	0	0	0	1	0	1	4	0	0	4	0	12
OTU000849	Fungi	Ascomycota	Sordariomycetes	Hypocreales	Nectriaceae			0	3	0	0	0	1	0	0	0	1	0	0	5	0	0	0	0	0	0	0	1	1	0	0	12
OTU000953	Fungi	Ascomycota						0	0	0	0	0	0	1	1	0	0	0	0	0	1	0	0	0	0	0	0	0	0	9	0	12
OTU000955	Fungi							0	3	1	0	0	0	0	1	0	0	0	0	0	0	0	1	3	2	0	0	0	0	0	1	12
OTU000992	Fungi	Mortierellomycota	Mortierellomycetes	Mortierellales	Mortierellaceae	Mortierella	Mortierella_elongatula	0	0	0	0	0	0	0	0	0	0	0	0	0	0	0	0	0	0	0	6	0	1	4	1	12
OTU001020	Fungi	Ascomycota	Sordariomycetes	Sordariales	Lasiosphaeriaceae			0	1	0	0	0	1	0	1	0	0	0	0	1	0	0	0	4	0	2	1	1	0	0	0	12
OTU001071	Fungi	Ascomycota	Eurotiomycetes	Chaetothyriales	Herpotrichiellaceae	Exophiala		0	0	12	0	0	0	0	0	0	0	0	0	0	0	0	0	0	0	0	0	0	0	0	0	12
OTU001082	Fungi	Ascomycota	Sordariomycetes	Microascales	Microascaceae	Scopulariopsis		0	0	0	0	0	0	0	1	0	2	0	0	0	0	1	2	2	0	0	2	1	0	0	1	12
OTU001101	Fungi	Ascomycota	Sordariomycetes	Hypocreales	Hypocreaceae	Trichoderma	Trichoderma_lixii	0	0	0	0	0	0	0	0	0	3	1	0	0	0	3	0	2	0	1	0	0	0	1	1	12
OTU001120	Fungi							0	0	0	0	0	0	0	0	0	0	0	0	0	2	2	0	0	2	1	2	2	0	0	1	12
OTU001122	Fungi							0	0	0	0	0	0	1	0	0	0	0	0	0	0	0	4	0	3	4	0	0	0	0	0	12
OTU001126	Fungi	Basidiomycota	Agaricomycetes	Hymenochaetales	Schizoporaceae	Hyphodontia	Hyphodontia_microspora	0	10	2	0	0	0	0	0	0	0	0	0	0	0	0	0	0	0	0	0	0	0	0	0	12
OTU001137	Fungi	Basidiomycota	Agaricomycetes	Agaricales	Psathyrellaceae	Psathyrella	Psathyrella_scanica	0	0	0	0	0	0	0	0	0	0	0	0	0	12	0	0	0	0	0	0	0	0	0	0	12
OTU001143	Fungi							0	0	0	0	0	0	0	0	0	0	1	0	1	0	10	0	0	0	0	0	0	0	0	0	12
OTU001150	Fungi							0	0	0	0	0	0	1	0	0	0	0	0	0	0	0	1	7	0	0	0	0	0	3	0	12
OTU001156	Fungi							0	0	0	0	0	0	0	0	0	0	0	0	0	5	0	0	0	1	5	0	1	0	0	0	12
OTU001162	Fungi							0	1	0	0	4	0	0	1	5	0	0	0	0	0	1	0	0	0	0	0	0	0	0	0	12
OTU001163	Fungi							0	0	0	0	0	0	0	0	0	0	0	0	4	4	3	0	0	0	0	0	0	0	0	1	12
OTU001171	Fungi							0	0	0	0	0	0	0	0	0	3	0	0	2	1	5	0	0	0	1	0	0	0	0	0	12
OTU001179	Fungi	Ascomycota	Leotiomycetes	Helotiales	Helotiales_fam_Incertae_sedis			1	4	2	0	0	1	4	0	0	0	0	0	0	0	0	0	0	0	0	0	0	0	0	0	12
OTU001195	Fungi	Basidiomycota	Agaricomycetes	Hymenochaetales	Hymenochaetales_fam_Incertae_sedis	Peniophorella		1	0	9	0	0	1	0	0	0	0	0	1	0	0	0	0	0	0	0	0	0	0	0	0	12
OTU001199	Fungi	Mortierellomycota	Mortierellomycetes	Mortierellales				0	2	0	0	0	1	0	0	0	0	0	0	0	0	1	0	0	0	1	2	5	0	0	0	12
OTU001203	Fungi	Ascomycota	Sordariomycetes	Magnaporthales	Magnaporthaceae			0	0	0	0	0	0	0	0	0	2	0	7	1	1	1	0	0	0	0	0	0	0	0	0	12
OTU001211	Fungi							0	0	0	0	0	0	0	1	0	0	0	0	0	3	8	0	0	0	0	0	0	0	0	0	12
OTU001213	Fungi	Basidiomycota	Agaricomycetes	Geastrales	Geastraceae	Geastrum	Geastrum_floriforme	0	0	0	0	0	0	0	0	0	0	0	0	0	3	0	0	0	0	0	0	0	0	8	1	12
OTU001219	Fungi							2	0	0	0	0	0	0	0	0	0	0	0	0	0	0	0	0	0	8	0	2	0	0	0	12
OTU001224	Fungi	Ascomycota	Sordariomycetes	Sordariales	Sordariales_fam_Incertae_sedis	Madurella		0	0	0	0	0	0	0	0	0	0	0	0	0	0	0	0	0	1	0	4	1	5	1	0	12
OTU000968	Fungi	Ascomycota	Dothideomycetes	Pleosporales	Sporormiaceae			0	0	0	0	0	0	0	0	0	0	0	0	0	0	3	0	2	8	0	0	0	0	0	0	13
OTU001031	Fungi	Ascomycota	Leotiomycetes					0	0	0	0	0	0	0	0	0	0	0	0	0	0	0	0	0	0	0	0	1	7	5	0	13
OTU001040	Fungi							0	0	0	0	0	0	0	0	0	0	0	0	0	0	0	3	3	7	0	0	0	0	0	0	13
OTU001084	Fungi	Basidiomycota	Agaricomycetes	Agaricales	Lycoperdaceae			0	0	0	0	0	2	0	1	0	0	0	0	0	4	0	0	3	1	2	0	0	0	0	0	13
OTU001094	Fungi	Basidiomycota	Tremellomycetes	Filobasidiales	Filobasidiaceae	Filobasidium	Filobasidium_oeirense	0	1	0	1	0	0	2	2	2	0	1	0	1	2	0	0	0	0	0	0	0	1	0	0	13
OTU001135	Fungi							0	0	2	2	0	0	2	0	0	0	0	3	0	3	1	0	0	0	0	0	0	0	0	0	13
OTU001145	Fungi	Ascomycota	Pezizomycetes	Pezizales	Pezizaceae	Peziza	Peziza_howsei	0	0	0	0	0	0	0	1	0	0	0	0	1	8	0	1	0	0	0	0	0	0	2	0	13
OTU001151	Fungi	Ascomycota	Lecanoromycetes					0	0	0	0	0	0	0	0	0	1	0	3	1	1	2	0	0	0	0	2	0	0	1	2	13
OTU001159	Fungi	Ascomycota	Dothideomycetes	Pleosporales	Phaeosphaeriaceae			0	0	0	0	0	0	0	0	0	1	0	1	1	1	9	0	0	0	0	0	0	0	0	0	13
OTU001160	Fungi	Basidiomycota	Agaricomycetes					0	0	0	0	0	0	1	0	0	2	0	0	0	1	7	0	0	1	0	0	0	0	1	0	13
OTU001166	Fungi							0	0	0	0	2	0	0	0	0	0	0	0	0	0	0	4	0	0	0	6	0	0	1	0	13
OTU001167	Fungi	Ascomycota						0	0	0	0	0	0	0	1	0	0	0	0	0	10	0	1	0	0	0	0	1	0	0	0	13
OTU001170	Fungi	Ascomycota	Sordariomycetes					0	0	0	0	0	0	0	0	0	0	0	0	1	3	0	1	1	3	2	0	0	0	0	2	13
OTU001172	Fungi	Basidiomycota	Agaricomycetes					0	0	0	0	0	0	0	1	0	0	0	0	0	0	0	0	2	0	8	0	0	0	0	2	13
OTU001173	Fungi	Basidiomycota	Agaricomycetes	Trechisporales	Hydnodontaceae	Trechispora		0	1	0	0	0	0	1	1	0	0	0	0	1	8	1	0	0	0	0	0	0	0	0	0	13
OTU001175	Fungi	Chytridiomycota	Chytridiomycetes	Chytridiales	Chytridiaceae			1	0	12	0	0	0	0	0	0	0	0	0	0	0	0	0	0	0	0	0	0	0	0	0	13
OTU000623	Fungi							0	0	5	0	0	0	0	2	0	0	0	0	0	2	0	0	0	0	0	0	0	0	5	0	14
OTU000916	Fungi	Ascomycota	Eurotiomycetes	Eurotiales	Aspergillaceae	Aspergillus		0	0	0	0	0	0	0	0	0	0	0	0	0	6	0	0	0	0	6	0	2	0	0	0	14
OTU000975	Fungi	Ascomycota	Dothideomycetes	Pleosporales	Phaeosphaeriaceae	Parastagonospora		0	0	0	0	1	0	0	0	0	2	0	0	0	1	0	0	3	0	4	0	0	0	0	3	14
OTU000985	Fungi	Ascomycota						0	0	0	0	0	0	0	0	0	1	0	0	0	1	0	4	0	1	4	1	0	1	1	0	14
OTU000991	Fungi	Ascomycota	Sordariomycetes					0	1	0	0	0	1	0	0	1	2	1	1	0	0	3	0	0	0	0	1	0	0	0	3	14
OTU001005	Fungi	Basidiomycota	Agaricomycetes	Agaricales	Lycoperdaceae	Lycoperdon	Lycoperdon_pratense	0	0	0	1	1	0	0	0	0	0	1	1	0	3	0	0	0	1	4	2	0	0	0	0	14
OTU001012	Fungi	Ascomycota	Eurotiomycetes	Eurotiales	Aspergillaceae	Aspergillus	Aspergillus_inflatus	0	0	1	0	0	0	0	0	0	0	0	0	2	0	2	4	2	1	0	0	2	0	0	0	14
OTU001023	Fungi							0	0	0	0	0	0	0	1	0	1	0	0	0	0	0	3	2	3	0	0	2	1	0	1	14
OTU001045	Fungi							0	0	0	0	0	0	0	0	0	0	1	11	0	1	0	1	0	0	0	0	0	0	0	0	14
OTU001048	Fungi							0	0	0	0	0	0	0	0	0	0	0	0	0	0	0	9	3	2	0	0	0	0	0	0	14
OTU001076	Fungi	Ascomycota	Pezizomycetes	Pezizales	Pyronemataceae	Scutellinia	Scutellinia_vitreola	0	2	0	0	1	0	0	0	0	0	0	1	0	0	0	0	1	1	0	0	0	1	2	5	14
OTU001080	Fungi	Mucoromycota	Mucoromycetes	Mucorales	Mucoraceae	Mucor	Mucor_hiemalis	0	0	0	0	0	0	0	0	0	0	0	0	3	0	2	2	1	1	0	3	2	0	0	0	14
OTU001083	Fungi							0	1	0	0	0	6	0	0	1	0	0	0	0	0	0	0	0	3	0	3	0	0	0	0	14
OTU001100	Fungi	Ascomycota	Sordariomycetes	Sordariales	Lasiosphaeriaceae			0	0	0	0	0	0	0	1	0	1	0	2	2	1	1	0	0	0	3	0	0	1	0	2	14
OTU001102	Fungi	Ascomycota	Dothideomycetes	Pleosporales	Phaeosphaeriaceae	Paraphoma	Paraphoma_chlamydocopiosa	0	0	0	0	0	0	0	0	0	0	0	1	0	1	0	3	6	3	0	0	0	0	0	0	14
OTU001103	Fungi	Ascomycota	Sordariomycetes					0	1	1	0	0	0	0	0	1	0	1	0	0	0	0	0	0	3	1	2	1	3	0	0	14
OTU001106	Fungi	Basidiomycota	Agaricomycetes	Thelephorales	Thelephoraceae	Thelephora		0	0	0	0	0	0	0	0	0	0	0	0	0	0	0	8	0	0	0	0	0	2	4	0	14
OTU001108	Fungi	Basidiomycota	Agaricomycetes	Polyporales	Fomitopsidaceae	Fomitopsis	Fomitopsis_subfeei	0	0	0	0	1	9	0	0	4	0	0	0	0	0	0	0	0	0	0	0	0	0	0	0	14
OTU001112	Fungi	Ascomycota						0	0	0	0	0	0	0	0	0	0	0	0	1	13	0	0	0	0	0	0	0	0	0	0	14
OTU001123	Fungi							0	0	0	0	0	0	1	10	1	0	0	0	0	0	0	0	0	0	0	0	0	0	2	0	14
OTU001130	Fungi	Ascomycota						0	12	0	0	0	0	0	0	0	0	1	0	0	0	0	0	0	0	0	1	0	0	0	0	14
OTU001133	Fungi	Ascomycota	Sordariomycetes	Sordariales	Lasiosphaeriaceae	Cercophora	Cercophora_mirabilis	0	0	0	0	0	0	0	0	0	2	0	0	1	4	1	0	0	0	0	0	4	0	0	2	14
OTU001134	Fungi							0	0	0	0	0	0	0	0	0	0	0	1	0	6	0	0	0	0	0	3	4	0	0	0	14
OTU001138	Fungi	Ascomycota	Leotiomycetes	Helotiales	Helotiales_fam_Incertae_sedis	Xenopolyscytalum	Xenopolyscytalum_pinea	0	0	0	0	0	0	0	0	0	0	0	0	0	0	0	0	11	1	0	0	0	0	2	0	14
OTU001144	Fungi	Ascomycota	Eurotiomycetes	Eurotiales	Aspergillaceae	Penicillium		0	0	0	0	0	0	7	0	0	0	0	0	2	0	0	5	0	0	0	0	0	0	0	0	14
OTU001148	Fungi	Ascomycota	Dothideomycetes	Pleosporales	Cucurbitariaceae	Pyrenochaeta		0	0	0	0	0	0	0	0	0	0	0	0	9	4	0	0	0	0	0	0	0	0	1	0	14
OTU001149	Fungi	Ascomycota						0	0	0	0	0	0	0	0	0	0	0	12	2	0	0	0	0	0	0	0	0	0	0	0	14
OTU000907	Fungi							0	0	0	0	0	0	0	0	0	0	0	0	0	0	0	0	0	3	1	0	11	0	0	0	15
OTU000927	Fungi							0	0	0	0	0	0	0	0	0	1	0	2	0	0	0	1	8	2	1	0	0	0	0	0	15
OTU001014	Fungi							0	0	0	0	0	0	0	0	0	0	0	0	0	0	1	3	4	1	1	0	2	0	3	0	15
OTU001043	Fungi	Ascomycota	Sordariomycetes	Hypocreales	Hypocreales_fam_Incertae_sedis	Sarocladium	Sarocladium_bactrocephalum	0	0	0	0	0	1	0	0	0	0	1	1	0	0	0	1	0	0	0	2	3	6	0	0	15
OTU001051	Fungi	Ascomycota	Sordariomycetes					0	0	0	0	0	0	0	0	0	0	0	0	0	2	0	3	6	2	2	0	0	0	0	0	15
OTU001052	Fungi	Ascomycota	Sordariomycetes	Coniochaetales	Coniochaetaceae			0	1	0	0	0	0	0	1	0	0	0	1	7	0	0	1	0	0	2	1	0	1	0	0	15
OTU001055	Fungi							0	0	2	0	0	0	0	0	0	0	0	0	0	0	1	2	0	2	4	2	2	0	0	0	15
OTU001060	Fungi	Ascomycota	Leotiomycetes	Helotiales				0	0	0	0	0	0	0	0	0	0	0	0	0	3	0	0	0	0	9	0	1	0	2	0	15
OTU001074	Fungi	Basidiomycota						0	0	0	0	0	0	0	0	1	0	0	0	0	0	0	0	0	0	0	2	0	2	10	0	15
OTU001081	Fungi							0	0	0	0	0	0	0	0	0	1	0	0	14	0	0	0	0	0	0	0	0	0	0	0	15
OTU001090	Fungi	Ascomycota	Dothideomycetes	Pleosporales	Phaeosphaeriaceae	Ophiosphaerella	Ophiosphaerella_herpotricha	0	15	0	0	0	0	0	0	0	0	0	0	0	0	0	0	0	0	0	0	0	0	0	0	15
OTU001091	Fungi	Basidiomycota	Agaricomycetes	Thelephorales	Thelephoraceae			0	1	0	0	3	0	0	0	0	0	0	0	0	0	0	0	4	3	0	4	0	0	0	0	15
OTU001092	Fungi	Ascomycota	Sordariomycetes					0	1	13	0	0	0	0	0	0	0	0	1	0	0	0	0	0	0	0	0	0	0	0	0	15
OTU001096	Fungi	Ascomycota						4	0	0	2	0	0	0	0	0	7	0	2	0	0	0	0	0	0	0	0	0	0	0	0	15
OTU001114	Fungi	Ascomycota	Sordariomycetes	Hypocreales				0	1	0	1	0	0	0	0	1	0	0	0	1	0	0	0	0	0	4	1	4	0	2	0	15
OTU000855	Fungi							0	0	0	0	0	0	0	1	0	0	0	0	0	0	0	0	9	0	0	0	1	2	2	1	16
OTU000899	Fungi	Ascomycota	Sordariomycetes	Hypocreales	Nectriaceae	Lasionectria	Lasionectria_oenanthicola	0	0	0	0	0	0	0	0	0	0	1	1	1	3	0	2	0	4	0	1	1	1	1	0	16
OTU000901	Fungi							0	0	0	0	0	0	0	0	0	0	0	0	0	0	0	5	7	4	0	0	0	0	0	0	16
OTU000923	Fungi	Ascomycota	Eurotiomycetes	Eurotiales	Trichocomaceae	Thermomyces		1	2	0	1	1	1	0	1	0	0	0	0	0	0	3	2	0	3	1	0	0	0	0	0	16
OTU000981	Fungi	Basidiomycota	Agaricomycetes	Agaricales	Psathyrellaceae	Coprinopsis		0	0	0	0	0	0	0	0	0	0	0	0	0	0	0	0	4	6	0	0	0	0	2	4	16
OTU000984	Fungi							0	0	0	0	0	0	0	0	0	0	0	0	0	5	1	0	7	0	0	0	0	3	0	0	16
OTU000995	Fungi							0	0	0	0	0	0	0	0	0	0	0	0	1	7	0	0	1	0	1	4	1	0	0	1	16
OTU000996	Fungi	Ascomycota	Dothideomycetes					0	0	14	0	0	0	0	0	0	0	0	2	0	0	0	0	0	0	0	0	0	0	0	0	16
OTU001006	Fungi							0	3	0	0	0	0	0	0	0	2	0	0	3	0	6	0	1	1	0	0	0	0	0	0	16
OTU001010	Fungi	Ascomycota	Sordariomycetes					0	0	0	0	0	0	0	1	0	0	3	0	1	5	0	0	0	0	0	0	0	0	5	1	16
OTU001022	Fungi							0	0	0	0	0	0	1	0	0	0	0	0	2	3	0	0	0	1	1	0	5	2	1	0	16
OTU001028	Fungi	Ascomycota	Sordariomycetes	Glomerellales	Glomerellaceae	Colletotrichum		0	0	0	0	0	0	0	0	1	1	0	0	8	1	0	0	0	0	0	4	1	0	0	0	16
OTU001042	Fungi	Ascomycota						1	8	0	0	0	0	0	0	0	0	0	0	5	1	1	0	0	0	0	0	0	0	0	0	16
OTU001046	Fungi	Ascomycota	Sordariomycetes	Microascales	Microascaceae	Scedosporium	Scedosporium_dehoogii	0	1	0	0	3	1	2	3	0	1	0	0	0	0	1	0	0	0	0	0	0	0	1	3	16
OTU001054	Fungi	Ascomycota	Eurotiomycetes	Onygenales	Onygenales_fam_Incertae_sedis	Chrysosporium		0	0	0	0	0	0	0	0	0	0	0	0	2	0	2	6	0	6	0	0	0	0	0	0	16
OTU001062	Fungi	Basidiomycota	Agaricomycetes	Agaricales	Lycoperdaceae	Holocotylon	Holocotylon_brandegeeanum	0	0	0	0	0	0	0	0	1	0	0	0	1	1	4	7	0	0	0	0	0	2	0	0	16
OTU001063	Fungi	Ascomycota	Sordariomycetes	Myrmecridiales	Myrmecridiaceae	Myrmecridium		0	0	0	1	12	0	0	0	0	1	0	0	0	0	0	0	0	0	0	2	0	0	0	0	16
OTU001066	Fungi	Ascomycota	Leotiomycetes	Helotiales	Leotiaceae	Alatospora		0	1	0	0	0	1	11	1	0	0	0	0	0	0	0	0	0	0	0	0	0	2	0	0	16
OTU001069	Fungi	Ascomycota	Dothideomycetes	Pleosporales				0	0	0	0	0	0	0	0	0	0	1	0	5	0	9	0	0	0	0	0	0	0	0	1	16
OTU001070	Fungi	Basidiomycota	Agaricomycetes	Agaricales	Psathyrellaceae	Coprinopsis	Coprinopsis_narcotica	0	0	0	0	0	0	0	0	0	2	1	0	1	3	1	2	0	3	0	0	0	2	0	1	16
OTU001072	Fungi	Ascomycota	Dothideomycetes	Capnodiales	Mycosphaerellaceae	Mycosphaerella	Mycosphaerella_tassiana	0	0	0	0	0	0	0	0	0	0	0	0	0	5	0	0	1	0	0	9	0	0	1	0	16
OTU001073	Fungi	Ascomycota	Sordariomycetes	Xylariales				0	0	0	0	0	0	0	0	0	2	0	0	0	0	0	1	0	0	9	0	0	0	0	4	16
OTU001075	Fungi	Chytridiomycota	Spizellomycetes	Spizellomycetales	Spizellomycetaceae			0	0	0	0	0	0	0	0	0	0	0	0	0	0	0	0	4	0	0	0	7	0	4	1	16
OTU001078	Fungi	Basidiomycota	Agaricomycetes	Hymenochaetales	Schizoporaceae	Hyphodontia	Hyphodontia_rhizomorpha	0	0	0	0	0	1	0	0	0	1	1	12	0	0	1	0	0	0	0	0	0	0	0	0	16
OTU001086	Fungi	Ascomycota						0	0	0	0	0	0	0	0	0	0	0	0	16	0	0	0	0	0	0	0	0	0	0	0	16
OTU001087	Fungi							0	0	0	0	2	0	1	0	0	0	0	0	2	5	1	2	1	0	0	0	0	0	0	2	16
OTU001089	Fungi							0	0	0	0	5	0	0	1	2	0	1	0	0	0	0	0	2	1	0	0	4	0	0	0	16
OTU001093	Fungi	Ascomycota	Sordariomycetes	Sordariales	Chaetomiaceae	Chaetomium		0	0	0	0	0	1	0	0	0	1	0	0	1	0	5	3	0	0	0	1	0	3	0	1	16
OTU000773	Fungi	Glomeromycota	Glomeromycetes	Glomerales	Claroideoglomeraceae	Claroideoglomus		0	0	0	0	0	0	1	1	0	1	0	3	5	3	0	0	1	2	0	0	0	0	0	0	17
OTU000856	Fungi	Chytridiomycota	Spizellomycetes	Spizellomycetales	Spizellomycetaceae			0	0	0	0	0	0	0	0	1	0	0	1	1	0	4	1	1	1	2	2	0	1	0	2	17
OTU000894	Fungi							0	0	0	0	0	0	0	0	0	1	2	1	0	0	0	0	0	0	9	3	0	1	0	0	17
OTU000933	Fungi	Ascomycota	Eurotiomycetes	Chaetothyriales	Herpotrichiellaceae	Phialophora	Phialophora_cyclaminis	0	0	0	1	0	0	0	0	0	0	2	0	0	1	1	1	1	5	2	2	1	0	0	0	17
OTU000961	Fungi	Ascomycota	Sordariomycetes	Xylariales	Xylariaceae	Hypoxylon	Hypoxylon_monticulosum	0	0	0	0	0	0	0	0	0	0	0	0	1	0	0	16	0	0	0	0	0	0	0	0	17
OTU001004	Fungi	Ascomycota	Dothideomycetes	Minutisphaerales	Minutisphaeraceae	Minutisphaera		0	0	0	0	1	0	0	0	0	0	0	0	0	0	4	0	0	11	0	0	0	0	0	1	17
OTU001009	Fungi	Ascomycota						0	0	0	0	0	0	0	0	2	0	0	0	0	0	0	0	0	15	0	0	0	0	0	0	17
OTU001018	Fungi	Basidiomycota	Agaricomycetes	Polyporales				0	1	0	12	0	0	2	0	0	1	0	0	0	0	1	0	0	0	0	0	0	0	0	0	17
OTU001037	Fungi							0	0	0	0	0	0	0	0	0	0	0	0	0	0	0	0	3	2	2	0	0	6	0	4	17
OTU001044	Fungi							0	0	0	0	0	0	0	0	0	2	0	0	5	1	0	0	0	0	0	1	0	6	0	2	17
OTU001058	Fungi	Ascomycota						0	0	0	0	0	0	0	0	0	0	0	0	0	12	3	0	0	0	0	0	0	0	0	2	17
OTU001061	Fungi	Ascomycota	Sordariomycetes	Phomatosporales	Phomatosporaceae	Phomatospora	Phomatospora_biseriata	0	0	0	0	9	7	0	0	0	0	0	0	0	0	0	0	0	0	0	1	0	0	0	0	17
OTU000839	Fungi	Ascomycota	Sordariomycetes	Microascales	Microascaceae	Microascus	Microascus_brevicaulis	0	0	1	0	0	0	0	0	0	0	0	0	0	3	0	1	1	2	0	4	4	0	1	1	18
OTU000948	Fungi	Ascomycota	Sordariomycetes	Hypocreales				0	0	1	2	2	0	5	0	1	0	0	0	1	0	2	0	0	0	2	0	0	1	1	0	18
OTU000960	Fungi	Ascomycota	Dothideomycetes	Dothideomycetes_ord_Incertae_sedis	Eremomycetaceae	Arthrographis		0	0	0	0	1	0	0	0	0	1	1	0	2	1	0	1	0	1	0	2	0	2	4	2	18
OTU000962	Fungi	Ascomycota	Sordariomycetes					0	0	0	0	0	0	0	0	0	0	0	0	0	1	0	3	2	0	3	5	1	1	2	0	18
OTU000973	Fungi							1	1	0	0	0	0	0	0	0	0	0	0	0	0	1	1	2	3	2	0	7	0	0	0	18
OTU000976	Fungi							0	0	15	0	0	2	0	0	0	0	0	0	0	0	0	0	0	0	0	0	1	0	0	0	18
OTU000977	Fungi	Ascomycota	Leotiomycetes	Helotiales				0	0	0	0	0	0	0	0	0	0	0	0	0	0	0	0	0	10	7	1	0	0	0	0	18
OTU000978	Fungi							0	0	0	0	0	0	0	0	1	0	0	0	0	0	0	0	4	7	2	0	2	0	1	1	18
OTU000982	Fungi	Ascomycota	Leotiomycetes					0	0	0	0	0	1	1	0	0	0	0	0	0	0	0	8	1	4	1	1	0	0	0	1	18
OTU000988	Fungi	Rozellomycota	Rozellomycotina_cls_Incertae_sedis	GS07				1	0	0	0	0	0	0	0	0	0	1	0	0	0	0	0	0	0	3	1	6	4	0	2	18
OTU000993	Fungi	Ascomycota						0	0	0	0	0	0	0	0	0	0	0	0	6	4	0	1	1	0	0	1	0	0	4	1	18
OTU000994	Fungi							0	0	0	0	1	0	3	0	1	0	0	0	0	0	0	0	2	2	0	4	4	0	0	1	18
OTU001003	Fungi	Ascomycota	Sordariomycetes	Microascales	Ceratocystidaceae	Ceratocystis	Ceratocystis_manginecans	0	0	0	0	0	0	0	0	0	1	0	0	0	0	0	0	0	0	16	0	0	0	1	0	18
OTU001008	Fungi	Basidiomycota	Agaricomycetes	Agaricales	Lycoperdaceae	Lycoperdon		0	0	0	0	0	0	0	0	0	0	0	0	0	3	0	8	0	1	0	0	1	0	4	1	18
OTU001013	Fungi							4	0	0	3	0	0	0	0	0	9	0	0	0	0	1	0	0	0	1	0	0	0	0	0	18
OTU001019	Fungi	Ascomycota						0	0	0	0	0	0	0	0	0	0	1	0	5	6	3	0	0	0	0	0	0	0	1	2	18
OTU001024	Fungi	Basidiomycota						0	2	0	0	0	0	0	0	0	0	0	10	0	0	0	0	0	0	0	0	3	1	2	0	18
OTU001025	Fungi							0	0	0	0	0	0	0	0	0	0	0	0	0	0	0	0	0	2	0	7	1	6	0	2	18
OTU001032	Fungi	Ascomycota	Leotiomycetes	Helotiales	Helotiales_fam_Incertae_sedis	Roesleria	Roesleria_subterranea	0	0	0	0	0	0	0	0	0	1	0	0	0	0	0	0	0	0	12	0	1	2	1	1	18
OTU001034	Fungi	Ascomycota	Eurotiomycetes	Chaetothyriales	Chaetothyriales_fam_Incertae_sedis	Strelitziana	Strelitziana_africana	0	0	0	0	0	2	0	1	0	0	0	14	1	0	0	0	0	0	0	0	0	0	0	0	18
OTU000444	Fungi							0	0	2	0	0	6	0	0	0	0	0	5	0	0	1	0	1	0	0	1	3	0	0	0	19
OTU000737	Fungi	Ascomycota	Sordariomycetes	Hypocreales	Nectriaceae			1	0	0	1	1	1	0	6	1	6	0	0	0	0	1	0	0	0	0	0	0	0	1	0	19
OTU000783	Fungi							0	0	0	10	0	0	0	2	0	6	0	0	0	0	1	0	0	0	0	0	0	0	0	0	19
OTU000815	Fungi	Ascomycota	Sordariomycetes	Hypocreales	Stachybotryaceae	Alfaria		0	0	0	0	0	0	0	0	0	1	1	0	0	3	1	0	5	1	2	2	0	0	1	2	19
OTU000869	Fungi	Basidiomycota	Tremellomycetes	Tremellales	Bulleribasidiaceae	Vishniacozyma	Vishniacozyma_victoriae	0	1	0	0	0	0	0	0	2	1	2	0	1	0	1	1	1	2	2	1	0	2	0	2	19
OTU000908	Fungi	Mucoromycota	Mucoromycetes	Mucorales	Mucoraceae	Mucor	Mucor_circinelloides	0	0	0	0	0	12	0	0	1	2	0	0	0	0	0	0	1	0	2	0	1	0	0	0	19
OTU000939	Fungi	Ascomycota	Sordariomycetes	Sordariales	Lasiosphaeriaceae			2	3	0	0	1	0	0	0	0	9	1	0	0	1	2	0	0	0	0	0	0	0	0	0	19
OTU000944	Fungi	Ascomycota	Leotiomycetes	Helotiales	Helotiaceae	Scytalidium		0	0	0	0	2	0	5	2	1	0	0	0	1	4	0	1	2	0	0	0	0	1	0	0	19
OTU000951	Fungi	Ascomycota	Saccharomycetes	Saccharomycetales	Saccharomycetales_fam_Incertae_sedis	Candida		2	0	16	0	0	0	0	0	0	0	0	1	0	0	0	0	0	0	0	0	0	0	0	0	19
OTU000957	Fungi	Basidiomycota	Agaricomycetes	Cantharellales	Ceratobasidiaceae			0	0	0	0	0	0	0	0	0	3	0	0	2	7	7	0	0	0	0	0	0	0	0	0	19
OTU000967	Fungi							0	0	0	0	1	0	0	0	0	0	0	0	0	1	0	0	7	1	0	0	8	0	0	1	19
OTU000969	Fungi	Ascomycota	Dothideomycetes	Pleosporales	Lophiostomataceae	Trichometasphaeria		0	0	0	0	0	0	0	0	0	2	0	0	6	4	1	1	1	0	0	0	0	1	2	1	19
OTU000989	Fungi							0	5	0	0	0	0	0	0	0	0	0	0	0	8	3	1	0	0	0	0	0	2	0	0	19
OTU001002	Fungi	Ascomycota	Eurotiomycetes	Eurotiales	Aspergillaceae	Aspergillus		0	0	0	0	0	0	0	1	0	1	0	0	0	5	3	3	2	4	0	0	0	0	0	0	19
OTU001007	Fungi	Basidiomycota	Agaricomycetes	Cantharellales	Ceratobasidiaceae			0	0	0	0	0	0	0	0	0	3	0	0	14	0	1	1	0	0	0	0	0	0	0	0	19
OTU000834	Fungi	Ascomycota	Leotiomycetes	Helotiales	Sclerotiniaceae			1	0	0	0	0	0	1	0	0	4	0	0	0	3	0	0	0	1	10	0	0	0	0	0	20
OTU000838	Fungi	Ascomycota	Orbiliomycetes	Orbiliales	Orbiliaceae	Arthrobotrys	Arthrobotrys_reticulata	17	0	0	1	0	0	0	0	0	0	0	0	0	0	0	0	0	0	2	0	0	0	0	0	20
OTU000858	Fungi	Ascomycota	Sordariomycetes	Microascales	Halosphaeriaceae	Cirrenalia	Cirrenalia_iberica	1	1	0	0	3	0	0	0	0	0	0	0	0	0	0	0	0	0	1	14	0	0	0	0	20
OTU000903	Fungi	Ascomycota	Dothideomycetes	Capnodiales	Cladosporiaceae	Rachicladosporium		0	0	0	0	0	0	0	0	0	0	0	3	0	3	9	0	0	0	1	0	0	3	0	1	20
OTU000904	Fungi	Ascomycota	Eurotiomycetes	Eurotiales	Aspergillaceae	Aspergillus		0	0	0	1	2	14	1	2	0	0	0	0	0	0	0	0	0	0	0	0	0	0	0	0	20
OTU000913	Fungi							0	0	0	0	0	0	0	0	0	1	0	0	2	1	0	2	1	4	6	1	1	0	0	1	20
OTU000936	Fungi	Basidiomycota	Tremellomycetes	Tremellales	Bulleribasidiaceae	Dioszegia		0	0	0	0	0	0	2	0	0	0	0	0	2	0	0	2	0	1	0	0	12	0	0	1	20
OTU000938	Fungi							0	0	0	0	0	0	0	0	0	0	2	2	14	0	2	0	0	0	0	0	0	0	0	0	20
OTU000945	Fungi	Ascomycota	Leotiomycetes	Helotiales				0	0	1	0	0	1	0	0	0	0	0	0	3	4	3	0	0	0	1	0	6	0	0	1	20
OTU000950	Fungi	Ascomycota	Leotiomycetes	Helotiales	Myxotrichaceae	Oidiodendron	Oidiodendron_truncatum	0	0	6	0	0	0	0	1	0	0	0	1	3	0	3	0	1	0	0	0	0	2	2	1	20
OTU000952	Fungi	Basidiomycota						0	0	0	0	0	0	0	1	0	0	0	0	2	2	1	2	0	9	0	0	1	0	0	2	20
OTU000954	Fungi	Ascomycota						0	0	0	0	0	0	0	0	0	0	1	0	6	2	0	0	0	0	0	0	0	1	10	0	20
OTU000959	Fungi	Ascomycota	Sordariomycetes	Coniochaetales	Coniochaetaceae	Coniochaeta	Coniochaeta_polysperma	0	3	0	0	0	0	0	0	0	0	2	0	0	0	0	0	0	0	0	14	0	0	0	1	20
OTU000964	Fungi							0	0	0	0	0	0	0	0	0	1	0	0	9	7	1	0	2	0	0	0	0	0	0	0	20
OTU000970	Fungi							0	0	0	0	0	0	1	0	0	2	0	2	9	3	3	0	0	0	0	0	0	0	0	0	20
OTU000972	Fungi	Ascomycota	Sordariomycetes					0	0	0	0	0	1	0	0	0	1	0	16	1	0	1	0	0	0	0	0	0	0	0	0	20
OTU000979	Fungi	Basidiomycota	Agaricomycetes	Agaricales	Psathyrellaceae	Coprinopsis	Coprinopsis_poliomalla	0	0	0	0	0	0	0	1	0	0	0	0	4	11	3	0	0	0	0	0	0	1	0	0	20
OTU000980	Fungi	Ascomycota	Sordariomycetes					0	0	0	0	0	0	0	1	0	0	0	0	0	0	0	6	5	6	0	0	0	0	2	0	20
OTU000983	Fungi	Basidiomycota	Agaricomycetes	Cantharellales	Botryobasidiaceae	Botryobasidium	Botryobasidium_subcoronatum	0	0	0	10	0	0	0	0	0	2	3	1	0	0	3	0	0	1	0	0	0	0	0	0	20
OTU000990	Fungi							0	0	0	0	0	0	0	0	0	3	0	0	0	3	3	0	0	1	0	8	0	0	2	0	20
OTU000498	Fungi	Ascomycota	Dothideomycetes	Pleosporales	Pleosporaceae	Alternaria		4	6	1	0	0	0	5	0	0	0	0	0	2	0	0	1	0	1	0	0	0	1	0	0	21
OTU000751	Fungi	Ascomycota	Sordariomycetes	Microascales	Microascaceae	Microascus	Microascus_verrucosus	0	1	0	1	0	0	0	1	0	0	0	0	0	1	0	7	0	0	2	4	0	1	0	3	21
OTU000854	Fungi	Ascomycota	Pezizomycetes	Pezizales	Ascobolaceae	Ascobolus		0	0	0	0	0	0	0	0	0	0	0	0	0	0	0	0	0	18	0	1	0	0	0	2	21
OTU000878	Fungi	Ascomycota	Pezizomycetes	Pezizales	Pezizaceae	Iodophanus		0	0	0	0	0	0	0	0	0	0	0	1	6	1	0	0	5	0	1	0	5	2	0	0	21
OTU000880	Fungi	Basidiomycota	Wallemiomycetes	Wallemiales	Wallemiaceae	Wallemia		0	1	0	0	0	0	1	1	0	8	1	0	1	0	2	0	2	0	4	0	0	0	0	0	21
OTU000931	Fungi	Ascomycota	Sordariomycetes					0	1	0	1	7	0	8	0	0	0	2	0	0	0	0	1	0	0	0	1	0	0	0	0	21
OTU000934	Fungi							0	0	0	0	0	0	0	0	1	0	0	0	0	0	0	1	1	17	0	0	1	0	0	0	21
OTU000935	Fungi	Ascomycota	Sordariomycetes	Xylariales	Sporocadaceae	Discosia		0	0	0	0	0	0	0	0	0	0	0	0	0	0	0	3	6	4	2	4	1	0	1	0	21
OTU000942	Fungi	Ascomycota	Sordariomycetes	Sordariales	Lasiosphaeriaceae			0	0	0	0	0	0	0	0	0	2	0	0	1	18	0	0	0	0	0	0	0	0	0	0	21
OTU000956	Fungi	Basidiomycota	Agaricomycetes	Agaricales	Pleurotaceae	Pleurotus		0	0	0	0	0	0	17	0	0	0	0	0	0	0	0	0	0	0	0	0	0	4	0	0	21
OTU000963	Fungi	Ascomycota						0	0	0	0	0	0	0	0	0	3	5	0	0	0	0	0	0	0	4	9	0	0	0	0	21
OTU000965	Fungi	Basidiomycota	Agaricomycetes	Agaricales	Lyophyllaceae			0	2	0	0	0	0	0	0	0	0	0	0	0	0	0	0	0	0	1	17	0	1	0	0	21
OTU000830	Fungi	Ascomycota	Sordariomycetes	Hypocreales	Niessliaceae	Eucasphaeria		0	0	0	0	0	0	1	0	1	0	0	0	0	0	0	5	2	13	0	0	0	0	0	0	22
OTU000875	Fungi	Ascomycota						0	0	0	0	0	0	0	0	0	0	0	0	0	0	0	0	4	3	4	0	0	0	8	3	22
OTU000883	Fungi	Ascomycota	Sordariomycetes	Phomatosporales	Phomatosporaceae	Phomatospora	Phomatospora_striatigera	0	0	0	0	0	1	0	0	0	6	0	12	0	0	1	0	0	0	0	0	0	0	2	0	22
OTU000893	Fungi							0	0	0	0	0	0	0	1	0	0	0	0	0	0	0	4	7	2	0	0	0	1	3	4	22
OTU000900	Fungi	Ascomycota						0	0	0	0	0	0	0	0	0	0	0	0	0	4	5	0	0	0	11	0	2	0	0	0	22
OTU000914	Fungi							0	0	0	0	0	0	0	0	0	0	0	15	1	0	1	0	0	0	5	0	0	0	0	0	22
OTU000922	Fungi							1	1	0	0	1	0	0	0	0	0	0	0	0	0	0	2	3	4	4	3	1	1	1	0	22
OTU000930	Fungi	Mucoromycota	Mucoromycetes	Mucorales				0	0	0	0	0	0	0	0	0	0	0	1	1	0	0	0	0	0	5	10	3	1	1	0	22
OTU000937	Fungi							0	0	0	0	0	0	0	0	0	0	0	0	1	0	0	0	0	0	0	0	18	0	0	3	22
OTU000940	Fungi	Ascomycota						0	0	0	0	0	0	0	0	0	1	0	1	0	0	18	0	0	1	0	0	0	0	1	0	22
OTU000946	Fungi	Basidiomycota	Agaricomycetes	Auriculariales				0	0	0	0	0	0	0	0	0	0	0	21	0	0	1	0	0	0	0	0	0	0	0	0	22
OTU000949	Fungi	Ascomycota	Dothideomycetes	Capnodiales	Cladosporiaceae	Cladosporium	Cladosporium_halotolerans	0	0	0	0	0	0	0	0	0	1	0	9	4	0	0	0	4	0	0	0	4	0	0	0	22
OTU000625	Fungi							0	1	0	0	0	0	0	0	3	0	0	0	8	2	4	0	2	1	0	0	0	1	0	1	23
OTU000755	Fungi							2	0	0	2	0	1	0	0	0	0	0	0	0	0	0	0	0	0	1	2	15	0	0	0	23
OTU000829	Fungi	Ascomycota	Dothideomycetes	Pleosporales	Phaeosphaeriaceae	Phaeosphaeria	Phaeosphaeria_chiangraina	0	0	0	0	0	0	2	0	0	1	1	6	0	0	8	0	0	3	0	0	1	0	0	1	23
OTU000910	Fungi							0	1	0	0	0	0	0	0	0	0	21	0	1	0	0	0	0	0	0	0	0	0	0	0	23
OTU000911	Fungi							0	0	0	0	0	0	0	0	1	0	0	0	0	0	9	11	0	1	0	0	0	1	0	0	23
OTU000915	Fungi	Basidiomycota	Ustilaginomycetes	Urocystidales	Glomosporiaceae	Thecaphora	Thecaphora_schwarzmaniana	0	0	0	0	0	0	1	0	0	0	3	4	11	0	0	3	0	0	0	0	0	1	0	0	23
OTU000919	Fungi	Ascomycota						0	0	0	0	0	0	0	0	1	0	0	0	3	9	0	0	1	0	1	0	0	0	3	5	23
OTU000921	Fungi							0	0	1	0	0	1	0	0	0	0	0	19	0	0	0	0	0	0	1	0	0	0	0	1	23
OTU000926	Fungi	Ascomycota	Sordariomycetes					0	0	0	0	0	4	0	0	0	0	0	0	0	0	3	0	0	0	0	0	15	0	0	1	23
OTU000932	Fungi							0	0	0	0	0	0	1	0	0	0	0	0	4	7	11	0	0	0	0	0	0	0	0	0	23
OTU000586	Fungi	Ascomycota						2	3	3	0	7	0	0	1	0	0	0	0	0	0	0	0	0	0	3	0	0	0	3	2	24
OTU000820	Fungi							0	0	1	0	1	4	0	0	0	0	0	0	4	2	3	1	1	5	0	2	0	0	0	0	24
OTU000836	Fungi							0	1	0	0	0	0	0	0	0	0	1	0	0	3	0	0	0	0	15	2	0	0	0	2	24
OTU000846	Fungi							0	0	0	0	0	0	0	0	0	0	0	0	0	0	0	0	12	0	0	0	12	0	0	0	24
OTU000857	Fungi	Ascomycota	Leotiomycetes	Helotiales	Helotiaceae	Fontanospora		0	21	0	0	0	0	0	0	0	0	0	0	0	0	0	0	0	0	0	2	0	1	0	0	24
OTU000863	Fungi							0	0	0	0	0	0	0	0	0	0	1	1	2	3	0	1	0	1	2	2	6	0	2	3	24
OTU000866	Fungi	Chytridiomycota	Rhizophlyctidomycetes	Rhizophlyctidales	Rhizophlyctidaceae	Rhizophlyctis		0	0	0	0	0	0	0	0	0	0	0	0	0	1	0	0	15	2	0	1	0	1	1	3	24
OTU000868	Fungi	Ascomycota	Dothideomycetes	Pleosporales	Leptosphaeriaceae	Leptosphaeria	Leptosphaeria_slovacica	0	0	0	0	0	0	0	0	0	0	0	0	4	7	2	3	2	6	0	0	0	0	0	0	24
OTU000874	Fungi	Ascomycota	Sordariomycetes	Hypocreales				0	0	1	0	0	1	0	0	0	0	1	1	0	0	0	2	2	10	0	3	2	0	1	0	24
OTU000885	Fungi							0	0	0	0	0	0	1	0	0	0	0	0	0	4	0	6	5	4	0	4	0	0	0	0	24
OTU000905	Fungi	Ascomycota						0	0	0	0	0	0	0	0	0	1	0	0	0	3	8	0	0	0	0	2	0	3	5	2	24
OTU000917	Fungi							0	0	0	0	0	0	0	11	1	2	0	0	9	0	0	0	0	0	0	0	0	1	0	0	24
OTU000758	Fungi							0	0	0	0	1	0	0	0	0	0	0	0	0	0	0	0	0	0	2	21	0	0	1	0	25
OTU000801	Fungi							0	0	0	0	0	1	0	0	0	0	0	1	0	0	0	0	0	1	0	0	20	0	0	2	25
OTU000811	Fungi	Ascomycota	Sordariomycetes	Sordariales	Lasiosphaeriaceae			0	0	6	0	0	0	1	0	1	0	0	0	6	0	0	1	0	0	1	4	0	0	0	5	25
OTU000812	Fungi	Ascomycota	Eurotiomycetes	Onygenales	Onygenales_fam_Incertae_sedis	Chrysosporium	Chrysosporium_merdarium	0	0	0	0	0	0	0	0	0	1	0	3	0	0	1	0	5	5	1	5	0	3	1	0	25
OTU000843	Fungi	Ascomycota	Leotiomycetes	Helotiales				0	3	0	0	0	0	0	0	0	1	1	0	3	0	0	1	0	0	3	7	0	0	2	4	25
OTU000853	Fungi	Basidiomycota	Tremellomycetes	Tremellales				0	0	0	0	0	0	0	0	1	0	3	0	5	1	1	0	7	2	0	0	5	0	0	0	25
OTU000865	Fungi	Ascomycota	Sordariomycetes	Sordariales	Lasiosphaeriaceae	Podospora		0	0	0	0	0	0	0	0	0	1	0	5	1	2	10	0	0	0	1	0	0	0	2	3	25
OTU000867	Fungi	Ascomycota	Dothideomycetes	Dothideales				0	0	0	0	0	0	0	0	0	0	0	0	15	2	4	0	0	0	0	0	0	1	3	0	25
OTU000871	Fungi	Glomeromycota	Glomeromycetes	Glomerales	Glomeraceae			0	9	15	0	0	0	0	0	0	0	0	0	1	0	0	0	0	0	0	0	0	0	0	0	25
OTU000873	Fungi	Basidiomycota						0	1	0	0	0	0	0	0	0	0	0	0	0	0	3	0	1	2	1	6	3	7	1	0	25
OTU000876	Fungi	Rozellomycota	Rozellomycotina_cls_Incertae_sedis	GS08				0	0	0	0	0	0	1	0	0	0	0	0	3	0	4	8	0	5	0	0	0	1	3	0	25
OTU000887	Fungi	Basidiomycota	Microbotryomycetes	Sporidiobolales	Sporidiobolaceae	Rhodotorula	Rhodotorula_glutinis	0	0	23	0	0	1	0	0	0	0	0	1	0	0	0	0	0	0	0	0	0	0	0	0	25
OTU000888	Fungi	Ascomycota	Sordariomycetes	Sordariales	Chaetomiaceae	Trichocladium	Trichocladium_opacum	0	0	0	0	0	0	0	0	0	0	0	0	5	6	0	3	0	0	0	0	1	0	10	0	25
OTU000890	Fungi	Chytridiomycota	Chytridiomycetes	Chytridiales	Chytridiaceae	Phlyctochytrium	Phlyctochytrium_californicum	0	0	0	2	0	3	0	0	0	0	0	0	1	9	2	0	6	1	0	0	0	0	0	1	25
OTU000897	Fungi							0	0	2	0	1	0	0	0	0	0	0	1	0	0	1	0	1	0	2	8	8	1	0	0	25
OTU000504	Fungi	Ascomycota	Sordariomycetes					2	2	2	0	0	1	1	1	2	1	0	0	0	4	0	3	2	1	0	0	0	1	1	2	26
OTU000784	Fungi	Ascomycota	Sordariomycetes					0	0	1	0	0	0	1	0	0	2	0	0	3	0	0	0	1	1	10	0	5	0	2	0	26
OTU000800	Fungi	Basidiomycota	Malasseziomycetes	Malasseziales	Malasseziaceae	Malassezia	Malassezia_globosa	22	0	0	3	0	0	0	0	0	1	0	0	0	0	0	0	0	0	0	0	0	0	0	0	26
OTU000802	Fungi							0	1	4	0	0	0	0	0	0	0	0	0	5	7	4	0	0	0	0	0	3	0	0	2	26
OTU000826	Fungi							0	0	0	0	0	0	0	0	1	1	0	0	12	0	4	1	0	0	0	0	3	4	0	0	26
OTU000845	Fungi	Ascomycota	Sordariomycetes					1	0	17	0	0	1	0	0	0	0	0	2	0	0	0	0	0	1	0	0	4	0	0	0	26
OTU000850	Fungi							0	0	0	0	0	0	0	0	0	0	0	0	0	2	1	2	8	0	4	5	3	0	0	1	26
OTU000860	Fungi	Basidiomycota	Malasseziomycetes	Malasseziales	Malasseziaceae	Malassezia	Malassezia_globosa	1	0	1	1	0	0	0	0	0	16	0	4	0	1	0	0	0	0	0	0	2	0	0	0	26
OTU000881	Fungi	Ascomycota	Sordariomycetes	Hypocreales	Hypocreaceae	Trichoderma		0	0	0	0	0	0	7	0	0	0	4	0	0	2	0	0	0	0	1	0	3	5	3	1	26
OTU000760	Fungi	Ascomycota	Dothideomycetes	Pleosporales	Pleosporaceae			0	0	0	0	0	0	0	0	0	0	0	1	0	0	0	0	0	0	10	0	16	0	0	0	27
OTU000778	Fungi							25	0	0	1	0	0	0	0	0	1	0	0	0	0	0	0	0	0	0	0	0	0	0	0	27
OTU000782	Fungi	Ascomycota	Sordariomycetes	Microascales	Microascaceae	Pithoascus		0	0	0	0	0	0	1	0	0	0	0	0	0	1	2	4	4	6	1	1	5	1	1	0	27
OTU000788	Fungi	Basidiomycota	Agaricomycetes	Phallales	Gastrosporiaceae	Gastrosporium	Gastrosporium_simplex	0	0	0	0	1	2	0	0	0	0	0	0	0	0	0	1	1	0	0	2	15	0	4	1	27
OTU000791	Fungi	Ascomycota	Dothideomycetes	Pleosporales	Massarinaceae	Stagonospora		0	0	0	0	0	0	0	0	1	2	0	0	0	2	1	0	0	1	4	2	14	0	0	0	27
OTU000794	Fungi	Ascomycota	Sordariomycetes					1	0	0	0	0	0	1	0	0	2	0	0	2	4	0	5	6	2	0	1	2	1	0	0	27
OTU000819	Fungi							0	0	0	0	0	0	0	1	0	1	2	1	9	10	3	0	0	0	0	0	0	0	0	0	27
OTU000833	Fungi	Ascomycota	Leotiomycetes	Helotiales				0	0	0	0	0	0	0	0	0	0	0	0	0	0	1	5	8	6	0	0	0	1	1	5	27
OTU000844	Fungi	Ascomycota	Eurotiomycetes	Chaetothyriales	Herpotrichiellaceae	Exophiala		0	19	5	0	0	1	0	0	0	0	2	0	0	0	0	0	0	0	0	0	0	0	0	0	27
OTU000872	Fungi	Ascomycota	Sordariomycetes	Microascales	Microascaceae	Rhinocladium	Rhinocladium_lesnei	19	0	0	1	0	0	0	0	0	2	0	0	0	0	0	4	0	0	0	0	0	1	0	0	27
OTU000698	Fungi							0	0	0	1	0	0	0	0	3	1	1	0	5	6	5	1	4	0	0	0	0	1	0	0	28
OTU000743	Fungi	Ascomycota						5	2	0	1	0	0	2	0	0	7	0	0	0	0	1	0	1	0	3	5	0	0	1	0	28
OTU000761	Fungi	Ascomycota	Dothideomycetes	Pleosporales	Phaeosphaeriaceae			0	0	0	0	0	0	2	0	0	4	0	1	14	5	1	0	0	0	0	0	0	1	0	0	28
OTU000818	Fungi	Ascomycota	Pezizomycetes	Pezizales	Pezizaceae	Peziza	Peziza_ostracoderma	21	0	0	4	0	0	0	0	0	0	0	0	0	2	0	0	0	0	1	0	0	0	0	0	28
OTU000842	Fungi							0	0	0	0	0	0	0	0	0	1	0	1	19	0	3	1	0	0	0	0	0	3	0	0	28
OTU000859	Fungi	Mortierellomycota	Mortierellomycetes	Mortierellales	Mortierellaceae	Mortierella		0	0	0	0	0	0	0	0	0	0	0	0	0	0	0	0	0	7	2	1	0	0	0	18	28
OTU000754	Fungi	Ascomycota						2	1	22	0	0	0	0	0	0	0	0	3	0	0	0	0	0	0	0	0	1	0	0	0	29
OTU000808	Fungi							0	0	0	0	0	0	0	0	0	3	0	1	4	1	3	0	4	0	5	1	0	0	7	0	29
OTU000822	Fungi							0	4	0	0	0	0	0	0	0	0	2	0	0	0	0	0	0	0	0	23	0	0	0	0	29
OTU000825	Fungi							0	0	0	0	0	1	0	0	0	1	0	0	0	3	6	3	0	0	1	5	0	1	7	1	29
OTU000831	Fungi							0	0	1	0	5	5	0	8	0	0	1	5	0	2	0	0	2	0	0	0	0	0	0	0	29
OTU000835	Fungi	Basidiomycota	Agaricomycetes	Hymenochaetales	Hymenochaetaceae	Phellinus	Phellinus_noxius	0	0	1	0	1	24	1	0	1	0	0	1	0	0	0	0	0	0	0	0	0	0	0	0	29
OTU000847	Fungi							0	0	0	0	0	0	0	0	0	0	0	0	3	13	0	7	1	0	0	0	0	0	2	3	29
OTU000848	Fungi							0	0	0	0	0	0	0	0	0	0	0	0	3	0	0	0	0	0	0	4	0	21	1	0	29
OTU000851	Fungi	Ascomycota						0	0	0	0	0	0	0	0	2	0	0	0	5	0	17	0	0	1	0	0	0	3	0	1	29
OTU000852	Fungi	Ascomycota	Dothideomycetes	Pleosporales	Leptosphaeriaceae	Leptosphaeria		0	16	0	0	0	0	0	1	0	0	0	1	0	9	2	0	0	0	0	0	0	0	0	0	29
OTU000725	Fungi							0	0	0	1	0	0	0	0	0	0	0	0	0	1	0	3	6	0	16	1	2	0	0	0	30
OTU000762	Fungi							0	0	0	0	0	0	0	0	1	0	0	0	0	0	0	0	1	1	2	7	3	5	4	6	30
OTU000787	Fungi	Ascomycota						0	1	0	0	0	1	0	0	0	0	2	0	13	2	2	1	0	0	0	4	1	1	2	0	30
OTU000805	Fungi	Ascomycota	Eurotiomycetes	Onygenales	Gymnoascaceae	Gymnoascus		0	0	0	0	0	0	0	1	0	1	0	2	7	2	6	2	0	0	0	1	0	1	0	7	30
OTU000828	Fungi	Ascomycota	Sordariomycetes	Hypocreales	Nectriaceae			0	0	0	0	0	0	2	0	0	1	2	2	18	1	0	2	0	0	0	0	0	2	0	0	30
OTU000832	Fungi	Basidiomycota	Agaricomycetes	Agaricales	Schizophyllaceae	Schizophyllum	Schizophyllum_commune	0	0	3	0	0	1	0	0	0	0	1	23	0	1	1	0	0	0	0	0	0	0	0	0	30
OTU000840	Fungi							18	9	0	1	0	0	0	0	0	2	0	0	0	0	0	0	0	0	0	0	0	0	0	0	30
OTU000399	Fungi	Ascomycota	Eurotiomycetes	Chaetothyriales	Herpotrichiellaceae	Exophiala		3	7	0	1	0	0	3	2	2	0	0	0	0	3	0	0	8	0	0	0	0	0	1	1	31
OTU000759	Fungi	Ascomycota	Pezizomycetes	Pezizales	Pyronemataceae	Scutellinia	Scutellinia_barlae	0	0	0	0	0	0	0	0	0	0	0	0	9	9	7	1	0	0	2	0	0	2	1	0	31
OTU000772	Fungi							0	0	0	0	0	0	0	0	0	1	0	2	2	5	0	3	0	6	4	2	6	0	0	0	31
OTU000793	Fungi							0	0	0	0	0	0	0	0	1	0	0	0	0	0	1	2	1	0	3	1	1	1	0	20	31
OTU000795	Fungi							0	0	0	0	0	0	0	0	0	0	0	0	0	1	27	0	0	2	0	0	0	0	0	1	31
OTU000796	Fungi							0	0	1	2	0	3	0	1	0	0	0	0	0	1	2	0	0	0	1	0	11	6	2	1	31
OTU000821	Fungi							0	0	0	0	0	0	0	0	2	1	0	0	1	6	14	0	0	3	0	0	0	0	4	0	31
OTU000824	Fungi							0	0	0	0	0	0	0	0	0	1	0	1	5	11	8	0	0	0	1	0	1	2	0	1	31
OTU000593	Fungi	Olpidiomycota	Olpidiomycetes	Olpidiales	Olpidiaceae	Olpidium		2	2	0	1	0	1	15	2	2	0	0	1	0	3	0	1	0	0	0	0	0	1	0	1	32
OTU000771	Fungi							0	0	1	1	0	8	0	1	0	0	0	4	0	5	0	5	1	0	2	1	2	0	1	0	32
OTU000776	Fungi	Ascomycota	Eurotiomycetes	Onygenales	Onygenales_fam_Incertae_sedis	Spiromastix		0	0	0	0	0	1	0	0	0	0	0	1	0	3	0	0	4	7	0	1	6	3	2	4	32
OTU000785	Fungi	Ascomycota	Sordariomycetes	Hypocreales	Ophiocordycipitaceae	Hirsutella		0	0	0	2	0	0	0	0	0	3	0	0	0	0	0	0	0	0	9	2	5	3	4	4	32
OTU000789	Fungi	Basidiomycota	Agaricomycetes	Thelephorales	Thelephoraceae	Tomentella		0	0	0	0	0	0	0	0	0	0	0	0	0	0	3	6	0	22	0	0	0	0	0	1	32
OTU000797	Fungi	Ascomycota	Dothideomycetes	Pleosporales	Sporormiaceae			0	0	0	0	0	0	0	2	0	2	1	0	7	14	0	1	2	0	0	0	0	1	2	0	32
OTU000798	Fungi	Basidiomycota	Agaricomycetes	Auriculariales	Exidiaceae			0	0	0	0	0	0	1	0	0	0	0	0	5	0	8	3	9	4	0	0	0	0	0	2	32
OTU000803	Fungi							0	0	0	0	0	0	0	1	0	0	0	0	0	0	0	4	27	0	0	0	0	0	0	0	32
OTU000809	Fungi							0	0	0	0	0	0	0	0	0	0	0	0	1	2	2	1	0	6	3	9	3	3	0	2	32
OTU000813	Fungi	Ascomycota						0	0	0	0	0	0	0	0	1	8	0	5	0	5	9	0	0	0	0	0	0	1	3	0	32
OTU000814	Fungi	Ascomycota						0	0	0	0	0	0	0	0	0	3	0	0	2	0	0	0	0	0	18	4	0	0	3	2	32
OTU000816	Fungi	Basidiomycota	Agaricomycetes	Agaricales	Psathyrellaceae	Psathyrella		0	0	1	0	0	0	0	0	0	0	0	0	3	0	1	0	0	0	0	0	0	4	8	15	32
OTU000642	Fungi							0	12	2	0	0	0	0	0	4	7	3	0	0	0	1	0	0	0	0	1	0	1	0	2	33
OTU000668	Fungi							0	0	0	0	0	0	0	1	0	2	0	1	4	3	1	8	5	4	0	1	1	1	0	1	33
OTU000730	Fungi	Ascomycota	Sordariomycetes	Microascales	Microascaceae	Cephalotrichum	Cephalotrichum_stemonitis	0	0	0	0	0	1	0	0	0	0	0	0	7	2	3	2	5	4	2	4	1	1	0	1	33
OTU000756	Fungi	Ascomycota	Sordariomycetes					0	0	0	0	9	12	3	0	4	0	0	0	2	0	0	0	0	0	0	1	1	1	0	0	33
OTU000757	Fungi	Ascomycota	Sordariomycetes					0	0	0	0	0	0	0	0	0	0	0	0	0	1	1	1	11	0	0	2	10	1	2	4	33
OTU000766	Fungi	Ascomycota	Sordariomycetes	Microascales	Microascaceae	Microascus	Microascus_cleistocarpus	0	0	0	0	0	0	1	0	1	1	0	0	2	1	7	2	3	4	1	1	0	3	2	4	33
OTU000767	Fungi	Ascomycota	Sordariomycetes	Sordariales	Lasiosphaeriaceae			2	0	0	3	0	0	0	0	0	4	0	0	0	0	0	0	0	0	22	1	0	0	0	1	33
OTU000779	Fungi	Ascomycota						0	0	0	0	0	0	1	0	0	2	0	0	6	7	7	1	0	0	0	0	0	4	4	1	33
OTU000780	Fungi							1	0	0	0	0	0	0	0	0	0	0	0	0	8	0	2	0	0	5	0	7	8	2	0	33
OTU000790	Fungi							0	0	0	0	0	0	0	0	0	0	1	0	9	9	14	0	0	0	0	0	0	0	0	0	33
OTU000781	Fungi	Ascomycota						0	1	0	0	0	0	0	0	0	3	0	0	0	3	0	0	1	0	2	8	0	1	15	0	34
OTU000657	Fungi	Basidiomycota	Tremellomycetes	Tremellales	Trimorphomycetaceae	Saitozyma		0	0	0	0	0	0	0	0	0	1	0	0	0	0	3	1	1	17	0	0	6	5	1	0	35
OTU000685	Fungi	Ascomycota						0	0	0	0	0	0	0	0	0	3	2	0	0	0	0	18	6	2	0	2	0	2	0	0	35
OTU000688	Fungi	Ascomycota	Pezizomycetes	Pezizales	Pezizaceae	Iodophanus		0	0	0	1	0	0	2	1	0	0	0	0	0	0	0	15	1	13	1	0	0	1	0	0	35
OTU000717	Fungi	Basidiomycota	Agaricomycetes	Agaricales	Psathyrellaceae	Coprinopsis	Coprinopsis_semitalis	0	1	0	0	0	0	0	0	1	1	0	0	3	0	3	0	0	6	2	4	5	2	3	4	35
OTU000744	Fungi							0	0	1	0	0	0	0	0	0	4	0	2	8	2	2	3	1	0	3	0	6	3	0	0	35
OTU000764	Fungi	Ascomycota						0	0	0	0	0	0	0	0	0	1	0	0	23	0	0	2	6	0	0	0	0	1	2	0	35
OTU000769	Fungi	Basidiomycota	Ustilaginomycetes	Urocystidales	Urocystidaceae	Urocystis	Urocystis_tritici	0	0	0	0	1	0	0	1	0	0	0	1	0	1	3	0	5	2	3	6	3	1	1	7	35
OTU000774	Fungi							0	0	0	0	0	0	0	0	0	2	0	0	3	9	21	0	0	0	0	0	0	0	0	0	35
OTU000777	Fungi	Basidiomycota						0	0	0	0	0	0	0	0	1	0	0	0	0	1	0	0	0	0	0	0	2	3	14	14	35
OTU000723	Fungi							0	0	0	0	0	1	0	1	0	0	0	0	0	0	0	2	12	3	8	0	0	0	1	8	36
OTU000735	Fungi	Ascomycota	Sordariomycetes					0	0	2	0	0	0	0	0	0	1	0	0	0	4	0	0	0	2	0	1	12	0	2	12	36
OTU000746	Fungi	Ascomycota	Pezizomycetes	Pezizales	Pezizaceae	Iodophanus	Iodophanus_carneus	2	1	1	1	0	4	0	0	0	3	0	0	0	0	0	0	0	0	12	0	9	0	1	2	36
OTU000395	Fungi	Ascomycota	Sordariomycetes	Hypocreales	Hypocreaceae	Trichoderma	Trichoderma_longibrachiatum	3	1	0	4	2	0	0	0	0	5	2	2	0	0	0	4	2	1	5	4	0	0	1	1	37
OTU000745	Fungi	Basidiomycota	Agaricomycetes					0	0	0	0	0	0	0	0	0	2	0	0	0	32	1	0	0	0	0	0	0	0	2	0	37
OTU000748	Fungi	Ascomycota	Dothideomycetes	Pleosporales	Didymosphaeriaceae	Paraphaeosphaeria		0	0	0	0	0	0	0	0	0	1	0	0	2	9	0	4	2	4	8	4	0	1	1	1	37
OTU000752	Fungi	Ascomycota	Dothideomycetes	Pleosporales	Pleosporaceae	Comoclathris		0	0	0	0	0	0	0	3	1	0	0	0	0	1	0	0	8	0	0	2	3	1	3	15	37
OTU000363	Fungi	Chytridiomycota	Spizellomycetes	Spizellomycetales	Powellomycetaceae			8	0	0	8	0	0	0	0	0	7	1	0	0	0	0	2	4	4	4	0	0	0	0	0	38
OTU000724	Fungi	Ascomycota	Sordariomycetes					0	3	30	0	0	0	0	0	0	0	0	4	0	0	1	0	0	0	0	0	0	0	0	0	38
OTU000749	Fungi							0	0	0	0	0	0	0	0	0	0	0	0	9	5	17	1	1	0	0	0	0	2	1	2	38
OTU000750	Fungi	Basidiomycota	Agaricomycetes	Geastrales	Geastraceae	Geastrum	Geastrum_floriforme	2	0	2	0	0	0	0	0	0	0	1	2	0	3	0	4	0	0	21	0	0	0	0	3	38
OTU000753	Fungi							2	4	5	2	3	0	0	0	1	0	20	0	0	1	0	0	0	0	0	0	0	0	0	0	38
OTU000476	Fungi	Ascomycota	Leotiomycetes	Helotiales	Helotiaceae	Articulospora	Articulospora_proliferata	1	1	0	0	0	0	1	1	0	2	1	0	2	0	1	28	0	0	0	1	0	0	0	1	40
OTU000705	Fungi	Ascomycota						0	1	22	0	0	0	0	0	0	1	0	2	10	1	0	1	1	0	0	0	1	0	0	0	40
OTU000719	Fungi	Basidiomycota						0	0	0	0	0	0	0	0	1	3	1	0	6	13	7	3	1	3	0	0	0	0	2	0	40
OTU000740	Fungi							0	0	0	0	0	0	0	0	0	0	1	0	0	0	5	4	2	0	1	14	11	2	0	0	40
OTU000681	Fungi							0	0	0	0	0	1	0	0	0	2	0	3	12	0	4	0	0	0	1	2	3	0	12	1	41
OTU000694	Fungi	Ascomycota						0	0	0	1	0	0	0	0	0	0	0	0	0	0	3	10	1	4	1	13	4	1	0	3	41
OTU000710	Fungi	Ascomycota	Dothideomycetes	Pleosporales	Sporormiaceae	Preussia	Preussia_dubia	0	0	0	0	0	3	0	0	0	0	0	0	3	0	2	1	11	7	1	4	0	0	9	0	41
OTU000713	Fungi	Basidiomycota	Tremellomycetes	Tremellales	Bulleribasidiaceae	Dioszegia	Dioszegia_hungarica	0	0	18	0	0	1	0	0	0	0	1	1	4	7	6	0	0	0	0	0	3	0	0	0	41
OTU000721	Fungi	Ascomycota	Sordariomycetes	Sordariales	Chaetomiaceae	Melanocarpus	Melanocarpus_albomyces	0	0	0	0	0	0	0	0	0	1	1	4	7	9	5	2	2	1	0	3	0	3	2	1	41
OTU000726	Fungi	Ascomycota	Sordariomycetes					0	3	27	0	0	1	0	0	0	0	0	1	4	0	0	0	0	0	0	0	5	0	0	0	41
OTU000609	Fungi							0	1	0	0	0	0	0	0	1	0	1	0	7	9	3	6	4	6	1	0	1	0	0	2	42
OTU000689	Fungi	Ascomycota	Sordariomycetes	Microascales				0	0	0	0	0	0	0	5	1	1	1	0	4	6	5	0	5	1	1	1	0	0	10	1	42
OTU000693	Fungi							0	0	37	0	0	0	0	0	0	0	0	3	0	0	0	0	0	1	0	0	1	0	0	0	42
OTU000701	Fungi	Basidiomycota	Cystobasidiomycetes	Cystobasidiales	Cystobasidiaceae	Cystobasidium		1	0	1	0	0	0	0	0	0	0	0	0	1	0	1	5	3	7	2	5	3	3	7	3	42
OTU000703	Fungi	Ascomycota	Pezizomycetes	Pezizales	Pyronemataceae	Scutellinia		0	0	0	0	1	0	0	0	0	0	0	0	3	0	0	8	0	0	0	23	4	0	2	1	42
OTU000722	Fungi	Basidiomycota	Agaricomycetes	Agaricales				0	0	0	0	0	0	1	1	1	0	0	0	0	1	0	16	7	14	0	0	0	0	0	1	42
OTU000729	Fungi							0	0	0	0	0	0	0	0	0	0	0	0	0	0	3	15	1	2	0	4	11	0	0	6	42
OTU000732	Fungi	Ascomycota	Eurotiomycetes	Onygenales	Ajellomycetaceae			0	0	0	0	0	0	0	0	0	0	0	1	0	9	0	5	0	0	0	0	22	1	2	2	42
OTU000679	Fungi							0	0	39	0	0	2	0	0	0	0	0	0	0	0	0	0	0	0	0	0	2	0	0	0	43
OTU000682	Fungi	Ascomycota	Sordariomycetes					2	0	0	1	0	0	0	0	0	1	0	1	22	6	3	1	0	0	0	0	0	2	0	4	43
OTU000691	Fungi							0	4	0	17	14	1	0	0	0	0	0	5	0	1	0	0	0	0	0	0	0	0	1	0	43
OTU000708	Fungi							2	0	0	0	0	0	0	0	0	3	0	0	3	0	0	0	0	0	24	2	1	0	8	0	43
OTU000715	Fungi	Basidiomycota	Microbotryomycetes	Microbotryomycetes_ord_Incertae_sedis	Chrysozymaceae	Sampaiozyma		1	0	0	0	0	0	0	0	0	2	0	0	0	0	0	0	0	3	20	7	7	3	0	0	43
OTU000587	Fungi							0	0	0	0	0	0	0	0	0	2	0	1	2	9	2	4	7	5	1	6	3	1	1	0	44
OTU000673	Fungi	Ascomycota						0	0	3	0	10	12	6	0	5	1	2	1	2	0	0	0	0	1	0	0	0	0	1	0	44
OTU000702	Fungi	Ascomycota	Eurotiomycetes	Eurotiales	Aspergillaceae	Aspergillus	Aspergillus_restrictus	0	0	0	1	0	0	2	38	2	0	0	0	0	0	0	0	0	1	0	0	0	0	0	0	44
OTU000711	Fungi	Ascomycota	Dothideomycetes	Pleosporales	Phaeosphaeriaceae			0	0	0	0	0	0	0	0	0	4	0	1	5	12	18	0	0	1	0	1	0	0	1	1	44
OTU000464	Fungi	Ascomycota	Sordariomycetes	Hypocreales	Nectriaceae			0	2	0	0	2	3	2	1	3	1	1	2	0	3	1	4	2	6	3	2	4	0	0	3	45
OTU000479	Fungi	Ascomycota						2	0	0	0	1	0	0	0	0	4	0	2	12	0	2	3	3	5	1	2	0	0	8	0	45
OTU000699	Fungi	Basidiomycota	Agaricomycetes	Agaricales	Psathyrellaceae	Psathyrella	Psathyrella_merdicola	0	0	0	0	0	0	0	0	1	0	0	0	0	0	1	6	10	18	0	4	3	2	0	0	45
OTU000704	Fungi	Basidiomycota	Ustilaginomycetes	Urocystidales	Urocystidaceae			0	0	0	0	1	0	0	0	0	0	0	0	0	13	0	0	1	3	0	2	0	7	17	1	45
OTU000707	Fungi							0	0	0	0	0	0	0	0	3	2	0	0	0	8	11	0	2	3	3	0	6	0	3	4	45
OTU000661	Fungi							0	0	0	0	0	0	0	0	0	0	0	0	0	0	0	7	11	11	2	0	1	6	7	1	46
OTU000675	Fungi	Basidiomycota	Agaricomycetes	Agaricales	Agaricaceae	Coprinus	Coprinus_comatus	0	2	0	1	0	0	0	0	0	0	0	1	0	0	0	15	3	10	0	1	4	2	3	4	46
OTU000692	Fungi							3	14	10	14	3	0	0	1	0	0	0	0	0	0	0	1	0	0	0	0	0	0	0	0	46
OTU000546	Fungi	Ascomycota	Sordariomycetes	Hypocreales	Hypocreales_fam_Incertae_sedis	Sarocladium	Sarocladium_kiliense	7	8	3	0	0	0	0	0	2	5	3	8	0	5	1	1	0	0	0	1	2	0	0	1	47
OTU000683	Fungi	Basidiomycota	Microbotryomycetes	Sporidiobolales	Sporidiobolaceae	Sporobolomyces	Sporobolomyces_roseus	0	0	1	1	1	1	7	10	6	0	2	4	0	4	4	0	2	1	0	0	0	0	1	2	47
OTU000697	Fungi							0	0	0	0	0	0	0	0	0	0	1	2	10	15	5	1	0	2	6	0	0	0	4	1	47
OTU000607	Fungi							0	0	0	1	2	0	0	0	2	0	1	0	1	0	3	10	15	3	6	0	2	2	0	0	48
OTU000666	Fungi	Basidiomycota	Agaricomycetes	Sebacinales	Serendipitaceae	Serendipita	Serendipita_herbamans	0	0	0	45	0	0	0	1	0	2	0	0	0	0	0	0	0	0	0	0	0	0	0	0	48
OTU000687	Fungi	Ascomycota	Sordariomycetes	Hypocreales	Clavicipitaceae	Neotyphodium	Neotyphodium_??siegelii	0	0	1	1	1	33	0	3	1	0	0	3	0	0	0	0	0	0	0	0	5	0	0	0	48
OTU000696	Fungi	Basidiomycota	Ustilaginomycetes	Urocystidales	Glomosporiaceae	Thecaphora	Thecaphora_schwarzmaniana	0	0	0	0	0	1	0	2	0	0	0	0	2	0	9	0	6	0	0	1	18	9	0	0	48
OTU000616	Fungi							2	0	0	2	0	0	1	0	3	0	0	0	7	5	0	7	0	2	8	0	5	3	3	1	49
OTU000651	Fungi							14	12	8	6	4	1	0	1	0	0	1	0	0	0	0	0	0	0	0	1	0	1	0	0	49
OTU000659	Fungi							0	0	0	0	0	0	20	1	0	0	0	1	0	0	0	1	1	5	5	0	1	11	0	3	49
OTU000665	Fungi	Ascomycota	Dothideomycetes	Pleosporales				0	0	1	1	0	37	2	0	1	0	0	3	0	0	1	1	0	0	0	0	2	0	0	0	49
OTU000677	Fungi							0	0	0	1	0	0	0	1	0	1	0	0	14	2	15	1	1	3	2	0	0	4	3	1	49
OTU000600	Fungi	Ascomycota	Dothideomycetes	Pleosporales	Periconiaceae	Periconia		0	2	0	0	2	0	1	0	0	1	4	0	9	0	3	2	1	8	0	5	0	1	5	6	50
OTU000654	Fungi							0	0	0	1	0	0	1	0	0	0	0	0	0	0	4	2	4	3	28	4	0	0	2	1	50
OTU000658	Fungi	Basidiomycota	Microbotryomycetes	Leucosporidiales	Leucosporidiaceae			0	0	0	0	0	0	0	1	0	1	1	1	5	5	2	5	10	0	16	1	0	1	0	1	50
OTU000647	Fungi	Rozellomycota	Rozellomycotina_cls_Incertae_sedis	GS07				0	0	2	0	0	0	0	0	0	0	0	0	1	10	1	0	1	6	18	1	1	3	4	3	51
OTU000664	Fungi	Ascomycota	Sordariomycetes					0	0	0	0	0	2	0	2	1	4	3	1	8	9	2	0	0	0	2	0	3	8	2	4	51
OTU000359	Fungi	Basidiomycota	Agaricomycetes	Agaricales	Strophariaceae			4	2	5	0	0	0	2	0	9	0	0	2	0	0	10	0	0	10	0	1	0	0	0	7	52
OTU000660	Fungi							0	0	0	0	0	0	1	0	0	1	0	9	7	10	6	0	2	2	3	0	5	1	2	3	52
OTU000662	Fungi	Ascomycota	Sordariomycetes	Sordariales	Lasiosphaeriaceae	Podospora	Podospora_decipiens	2	0	0	0	0	0	0	0	0	0	1	0	0	3	1	0	1	3	22	1	0	0	6	12	52
OTU000669	Fungi							0	0	0	0	0	0	0	0	0	0	2	0	7	2	19	0	0	14	0	0	0	2	4	2	52
OTU000615	Fungi							1	0	0	0	1	0	0	1	2	3	2	1	5	6	2	2	7	14	1	2	0	0	0	3	53
OTU000652	Fungi	Ascomycota	Eurotiomycetes	Chaetothyriales	Herpotrichiellaceae	Coniosporium	Coniosporium_apollinis	0	0	0	0	0	0	0	0	1	3	2	3	0	2	37	0	0	2	0	2	0	1	0	0	53
OTU000663	Fungi	Ascomycota	Sordariomycetes	Sordariales	Lasiosphaeriaceae			0	0	0	0	3	0	2	22	1	0	0	1	0	2	6	2	1	0	0	0	2	3	4	4	53
OTU000595	Fungi	Ascomycota	Sordariomycetes					3	0	2	0	0	0	0	0	1	0	0	0	0	1	2	1	6	3	16	3	2	7	3	4	54
OTU000639	Fungi	Ascomycota	Leotiomycetes					0	0	0	0	0	1	0	0	0	0	0	2	8	0	0	6	0	0	1	2	33	0	0	1	54
OTU000655	Fungi							0	0	0	0	0	3	4	1	0	0	0	0	2	2	1	4	0	0	10	1	19	2	1	4	54
OTU000628	Fungi							0	0	0	0	0	0	0	0	0	0	2	1	11	0	4	2	0	4	3	2	20	2	1	3	55
OTU000656	Fungi	Ascomycota						0	0	0	0	0	0	0	0	0	3	0	1	42	4	0	0	0	0	0	0	0	5	0	0	55
OTU000631	Fungi	Ascomycota	Sordariomycetes	Xylariales				0	0	0	0	0	0	0	0	0	2	0	0	3	12	7	2	5	3	5	1	1	2	6	7	56
OTU000650	Fungi							0	0	2	0	0	0	0	3	0	0	0	0	6	3	0	5	7	3	4	13	3	0	7	0	56
OTU000653	Fungi	Ascomycota	Sordariomycetes	Microascales	Microascaceae	Pithoascus	Pithoascus_ater	0	0	0	0	0	0	1	0	0	2	0	1	6	6	2	6	3	3	0	2	7	5	4	8	56
OTU000632	Fungi	Ascomycota	Sordariomycetes					1	15	34	0	1	0	0	0	0	0	0	3	0	0	1	0	0	0	0	1	1	0	0	0	57
OTU000638	Fungi	Ascomycota	Leotiomycetes	Helotiales	Dermateaceae	Helgardia		0	0	0	0	0	10	2	1	0	3	0	0	13	23	3	2	0	0	0	0	0	0	0	0	57
OTU000641	Fungi	Ascomycota						1	3	32	0	0	5	0	0	0	0	0	5	0	9	0	0	2	0	0	0	0	0	0	0	57
OTU000646	Fungi	Ascomycota						0	0	0	0	0	0	0	1	0	1	0	0	3	5	8	0	1	2	0	2	1	1	6	26	57
OTU000297	Fungi	Ascomycota	Dothideomycetes	Pleosporales	Pleosporaceae	Bipolaris		0	2	6	0	1	2	2	0	1	5	0	2	4	1	13	5	3	4	3	2	0	2	0	0	58
OTU000582	Fungi							1	7	12	3	5	5	0	9	0	1	0	10	1	0	2	0	2	0	0	0	0	0	0	0	58
OTU000644	Fungi	Basidiomycota	Agaricomycetes	Agaricales	Psathyrellaceae	Coprinellus	Coprinellus_brevisetulosus	2	0	0	0	1	0	1	0	0	1	1	0	2	0	0	16	1	8	3	15	0	4	3	0	58
OTU000645	Fungi							0	0	0	0	0	0	0	0	3	1	0	3	7	15	20	0	1	5	0	0	0	0	3	0	58
OTU000545	Fungi	Ascomycota	Pezizomycetes	Pezizales	Pyronemataceae	Scutellinia		2	0	0	3	0	0	0	0	0	3	0	1	0	12	0	0	0	0	29	0	1	4	3	1	59
OTU000617	Fungi							36	0	1	0	0	0	0	0	0	0	0	0	7	0	2	2	2	0	5	1	0	1	2	0	59
OTU000636	Fungi	Basidiomycota	Agaricomycetes	Agaricales	Psathyrellaceae	Coprinellus		0	0	1	2	3	39	2	2	0	0	0	5	0	0	0	0	0	2	0	0	3	0	0	0	59
OTU000640	Fungi							0	0	0	0	0	0	2	0	0	0	3	0	50	3	0	0	0	0	0	0	1	0	0	0	59
OTU000602	Fungi	Ascomycota	Dothideomycetes	Pleosporales	Phaeosphaeriaceae	Paraphoma	Paraphoma_radicina	47	2	2	0	0	0	0	0	0	4	0	0	1	1	1	0	1	0	1	0	0	0	0	0	60
OTU000613	Fungi	Olpidiomycota	Olpidiomycetes	Olpidiales	Olpidiaceae	Olpidium		2	16	15	1	2	9	3	0	1	1	0	0	2	1	0	1	0	0	1	1	3	0	1	0	60
OTU000629	Fungi	Ascomycota						0	0	0	0	0	0	0	0	0	0	0	2	0	0	1	6	2	10	8	13	12	4	1	1	60
OTU000643	Fungi	Ascomycota	Dothideomycetes	Pleosporales				0	0	0	0	27	0	1	0	0	8	1	0	6	2	1	1	0	4	0	6	0	3	0	0	60
OTU000580	Fungi	Basidiomycota	Tremellomycetes	Tremellales	Bulleribasidiaceae	Dioszegia	Dioszegia_fristingensis	0	0	0	0	0	0	0	0	0	3	0	0	11	5	34	2	0	1	0	0	0	0	0	5	61
OTU000361	Fungi	Ascomycota	Dothideomycetes	Pleosporales	Phaeosphaeriaceae	Septoriella	Septoriella_hirta	2	1	8	0	0	0	2	3	0	2	2	0	5	3	2	2	11	7	3	1	3	4	1	0	62
OTU000583	Fungi	Ascomycota	Sordariomycetes	Hypocreales	Nectriaceae			1	0	0	0	0	9	0	0	0	0	1	0	0	0	0	12	12	0	8	2	14	1	1	1	62
OTU000588	Fungi							0	0	0	0	1	1	0	0	0	0	0	0	4	4	11	3	8	7	2	7	11	1	2	0	62
OTU000620	Fungi	Ascomycota	Dothideomycetes	Dothideomycetes_ord_Incertae_sedis	Eremomycetaceae	Eremomyces	Eremomyces_bilateralis	0	0	0	1	0	0	0	0	1	1	4	0	15	4	11	5	1	0	6	0	4	1	4	4	62
OTU000621	Fungi	Ascomycota	Dothideomycetes	Pleosporales	Sporormiaceae	Sporormiella	Sporormiella_megalospora	0	0	0	0	0	0	1	0	0	3	1	1	14	5	27	1	1	1	0	7	0	0	0	0	62
OTU000626	Fungi	Ascomycota						2	0	0	1	0	0	2	0	0	0	0	1	20	9	5	0	0	0	12	5	1	1	3	0	62
OTU000634	Fungi	Ascomycota	Sordariomycetes	Hypocreales	Hypocreales_fam_Incertae_sedis	Leucosphaerina	Leucosphaerina_arxii	2	3	0	0	0	1	0	0	0	0	2	0	0	3	2	0	2	0	3	35	0	0	0	9	62
OTU000578	Fungi	Ascomycota	Eurotiomycetes	Eurotiales	Aspergillaceae	Aspergillus		32	15	13	0	0	0	0	0	0	0	0	0	0	0	1	0	0	0	0	0	1	0	0	1	63
OTU000598	Fungi							2	0	0	0	0	0	0	0	1	0	2	0	2	5	13	5	5	5	5	12	6	0	0	0	63
OTU000603	Fungi	Ascomycota	Sordariomycetes	Sordariales	Lasiosphaeriaceae	Schizothecium		51	3	1	3	0	0	0	0	2	1	0	0	0	0	0	0	0	0	1	0	0	0	0	1	63
OTU000608	Fungi	Ascomycota	Sordariomycetes					0	0	0	0	0	0	0	0	0	0	0	0	4	3	4	3	11	2	13	2	4	4	4	9	63
OTU000612	Fungi	Basidiomycota	Tremellomycetes	Filobasidiales	Piskurozymaceae	Solicoccozyma	Solicoccozyma_fuscescens	0	0	1	0	0	0	0	2	0	0	0	0	14	0	1	0	1	1	0	6	9	12	12	4	63
OTU000547	Fungi							1	0	0	0	0	0	0	0	0	1	0	0	1	0	0	1	5	7	21	13	8	1	1	4	64
OTU000556	Fungi	Ascomycota						0	0	0	0	0	0	0	1	0	1	1	0	18	10	12	7	8	3	0	1	0	2	0	0	64
OTU000627	Fungi							0	0	0	0	0	0	0	0	0	0	0	0	0	7	0	0	0	4	41	2	2	3	4	1	64
OTU000596	Fungi	Basidiomycota						0	0	0	0	0	0	0	0	0	0	3	0	18	7	10	0	4	6	8	1	4	3	0	2	66
OTU000604	Fungi							0	0	0	0	0	0	1	1	0	2	1	1	28	12	12	3	0	2	0	0	0	0	3	0	66
OTU000614	Fungi	Basidiomycota	Agaricomycetes					2	0	0	15	6	2	0	0	3	6	17	9	1	1	1	0	0	0	0	3	0	0	0	0	66
OTU000611	Fungi	Ascomycota	Leotiomycetes	Helotiales	Helotiales_fam_Incertae_sedis	Cadophora	Cadophora_melinii	0	0	0	0	0	0	2	1	0	0	0	1	0	0	2	19	0	16	9	0	4	3	2	8	67
OTU000413	Fungi							0	1	1	1	5	1	0	0	2	6	4	0	1	3	10	1	0	7	1	6	1	3	13	1	68
OTU000590	Fungi	Mortierellomycota	Mortierellomycetes	Mortierellales	Mortierellaceae	Mortierella		0	1	0	2	1	0	0	3	1	1	1	0	1	7	1	4	9	3	2	9	2	10	8	2	68
OTU000599	Fungi	Ascomycota	Sordariomycetes	Hypocreales	Stachybotryaceae	Striatibotrys	Striatibotrys_oleronensis	2	0	0	1	0	0	2	1	0	2	0	3	2	2	2	3	0	0	8	0	0	23	14	3	68
OTU000606	Fungi							0	4	0	0	30	0	0	0	1	1	2	0	14	2	1	5	0	0	0	7	0	1	0	0	68
OTU000564	Fungi	Basidiomycota						0	0	0	1	0	0	0	0	3	0	1	0	7	1	10	5	8	4	0	6	1	2	8	12	69
OTU000566	Fungi	Ascomycota						0	0	0	0	0	0	3	0	3	0	0	0	0	0	2	19	16	19	0	0	0	2	5	0	69
OTU000591	Fungi							0	0	0	0	0	0	0	0	0	0	0	0	4	0	0	3	2	15	6	21	11	7	0	0	69
OTU000610	Fungi							0	0	0	0	0	0	1	3	0	0	0	0	8	5	3	10	21	6	6	1	3	0	1	1	69
OTU000581	Fungi							1	26	42	0	0	0	0	0	0	0	0	0	0	1	0	0	0	0	0	0	0	0	0	0	70
OTU000500	Fungi	Glomeromycota	Glomeromycetes	Glomerales	Glomeraceae	Funneliformis		16	0	18	0	9	1	0	0	0	2	1	1	0	3	12	0	3	2	0	0	0	1	1	1	71
OTU000531	Fungi	Ascomycota	Sordariomycetes	Sordariales	Lasiosphaeriaceae			0	0	0	0	1	1	0	0	0	0	3	0	7	6	5	2	10	18	4	1	4	1	3	5	71
OTU000570	Fungi							7	0	0	0	0	0	0	1	0	1	0	0	0	1	0	8	20	4	21	0	5	1	2	0	71
OTU000585	Fungi	Glomeromycota	Glomeromycetes	Glomerales	Glomeraceae			0	33	33	0	0	1	0	0	0	0	0	0	0	0	0	0	0	0	0	1	3	0	0	0	71
OTU000601	Fungi	Chytridiomycota	Rhizophydiomycetes	Rhizophydiales	Alphamycetaceae	Betamyces		0	4	0	0	1	0	2	0	0	2	0	1	7	8	42	2	0	0	0	0	0	2	0	0	71
OTU000562	Fungi	Ascomycota	Sordariomycetes					1	0	4	1	1	1	0	1	0	0	0	0	0	3	3	2	7	1	6	10	22	5	3	1	72
OTU000575	Fungi	Ascomycota	Sordariomycetes	Sordariales	Lasiosphaeriaceae			5	19	7	2	1	3	1	1	0	0	2	0	3	3	10	4	2	3	2	0	3	0	1	0	72
OTU000488	Fungi	Basidiomycota	Wallemiomycetes	Wallemiales	Wallemiaceae	Wallemia		1	21	1	1	1	3	2	1	3	5	3	1	3	0	2	5	4	11	0	1	1	1	0	2	73
OTU000550	Fungi							0	0	0	0	0	0	0	0	1	1	0	1	18	5	8	12	7	4	7	0	3	2	4	0	73
OTU000576	Fungi	Ascomycota	Dothideomycetes	Pleosporales				1	1	0	0	0	0	1	0	0	5	15	2	18	3	2	0	21	1	0	0	0	0	3	0	73
OTU000589	Fungi	Basidiomycota						0	0	0	0	0	0	5	0	0	0	0	0	29	5	4	2	1	10	0	0	0	7	3	7	73
OTU000544	Fungi	Ascomycota	Sordariomycetes	Sordariales	Chaetomiaceae			0	2	0	0	1	0	0	0	0	2	1	1	18	9	11	2	8	1	0	5	0	5	6	2	74
OTU000555	Fungi	Ascomycota	Sordariomycetes	Coniochaetales	Coniochaetaceae	Coniochaeta		0	3	1	0	1	0	3	0	0	2	0	0	13	7	11	1	3	4	3	5	2	6	3	6	74
OTU000569	Fungi	Ascomycota	Sordariomycetes	Sordariales	Chaetomiaceae	Myceliophthora		0	0	1	1	0	0	1	1	1	1	0	3	2	13	4	11	0	4	1	6	1	5	9	9	74
OTU000584	Fungi							0	0	0	0	0	0	0	0	0	4	1	1	5	17	0	11	2	4	4	1	7	6	5	6	74
OTU000592	Fungi							0	0	0	0	0	0	1	0	0	3	2	2	43	17	5	0	1	0	0	0	0	0	0	0	74
OTU000563	Fungi	Mortierellomycota	Mortierellomycetes	Mortierellales	Mortierellaceae	Mortierella	Mortierella_alpina	0	0	0	0	0	0	1	4	3	4	0	2	17	24	5	0	5	7	0	0	1	0	2	0	75
OTU000577	Fungi							0	1	0	0	1	0	0	0	2	0	0	0	0	1	0	0	0	2	7	34	5	9	2	11	75
OTU000579	Fungi	Ascomycota	Eurotiomycetes	Onygenales	Onygenaceae	Auxarthron	Auxarthron_californiense	1	0	0	0	0	0	0	0	1	2	0	0	7	16	4	0	3	0	10	8	0	1	7	15	75
OTU000548	Fungi	Ascomycota	Sordariomycetes	Hypocreales	Clavicipitaceae			3	2	0	0	1	0	0	1	2	1	1	0	2	0	0	3	2	15	6	24	5	5	0	3	76
OTU000561	Fungi							51	0	16	1	0	1	0	0	0	3	0	0	0	0	0	0	0	0	2	0	2	0	0	0	76
OTU000567	Fungi	Ascomycota	Eurotiomycetes	Eurotiales	Thermoascaceae	Byssochlamys	Byssochlamys_zollerniae	7	4	4	1	3	1	1	1	0	4	2	4	1	4	2	0	0	0	5	6	11	4	7	4	76
OTU000568	Fungi	Chytridiomycota	Spizellomycetes	Spizellomycetales				0	0	0	0	0	0	0	0	0	2	3	0	58	3	5	0	0	2	0	0	0	1	0	2	76
OTU000549	Fungi	Ascomycota	Eurotiomycetes	Eurotiales	Aspergillaceae	Penicillium		40	1	21	3	0	0	0	0	0	1	0	0	0	0	1	0	1	0	2	1	6	0	0	1	78
OTU000559	Fungi	Ascomycota	Eurotiomycetes	Onygenales	Onygenaceae	Auxarthron		0	0	1	0	0	0	0	0	0	2	2	1	6	19	19	0	3	1	1	2	1	13	5	2	78
OTU000565	Fungi	Basidiomycota	Agaricomycetes	Sebacinales				1	68	1	0	3	1	0	0	0	0	0	0	0	2	0	0	0	0	0	2	0	0	0	0	78
OTU000574	Fungi	Ascomycota						0	0	0	0	0	0	1	0	0	3	2	0	32	27	5	1	1	0	0	0	0	2	4	0	78
OTU000527	Fungi							50	1	12	0	0	0	0	0	0	0	0	0	1	1	0	2	3	2	5	0	2	0	0	0	79
OTU000557	Fungi							62	12	1	1	0	0	0	0	0	2	0	0	0	0	1	0	0	0	0	0	0	0	0	0	79
OTU000571	Fungi	Ascomycota	Eurotiomycetes	Eurotiales				18	0	0	0	0	1	0	2	46	1	0	2	0	0	3	0	0	4	0	0	0	0	0	2	79
OTU000440	Fungi	Ascomycota	Sordariomycetes					1	1	1	4	1	0	1	4	2	5	1	2	4	5	7	5	12	4	6	5	0	4	1	4	80
OTU000515	Fungi	Ascomycota	Sordariomycetes	Microascales	Microascaceae	Kernia	Kernia_retardata	0	0	1	2	0	0	0	1	0	5	2	2	19	3	6	14	5	4	1	2	4	1	2	6	80
OTU000538	Fungi	Chytridiomycota	Rhizophlyctidomycetes	Rhizophlyctidales	Rhizophlyctidaceae	Rhizophlyctis		1	0	0	0	0	0	0	0	0	2	0	0	1	0	0	5	0	39	1	3	0	28	0	0	80
OTU000551	Fungi	Ascomycota	Sordariomycetes	Sordariales	Lasiosphaeriaceae			0	0	1	1	0	0	3	0	0	2	5	3	7	10	7	5	5	8	3	7	4	0	4	5	80
OTU000485	Fungi							0	5	3	13	17	15	2	6	0	1	1	14	0	0	0	0	0	1	0	0	2	1	0	0	81
OTU000541	Fungi	Ascomycota	Sordariomycetes	Sordariales	Sordariales_fam_Incertae_sedis	Papulaspora	Papulaspora_funabasensis	0	0	0	0	0	1	0	4	1	4	1	5	12	23	3	4	5	1	2	1	3	4	5	2	81
OTU000553	Fungi	Basidiomycota	Agaricomycetes	Polyporales	Polyporaceae			2	0	0	67	0	0	1	2	0	4	0	0	0	0	0	0	0	0	5	0	0	0	0	0	81
OTU000560	Fungi	Ascomycota	Sordariomycetes	Hypocreales				0	0	0	1	0	0	1	0	0	2	3	2	10	2	0	7	2	0	23	2	4	9	3	10	81
OTU000534	Fungi							1	2	0	0	3	0	1	1	0	1	1	0	5	11	6	4	3	7	2	11	3	12	5	3	82
OTU000542	Fungi	Ascomycota	Leotiomycetes	Helotiales	Helotiaceae	Tetracladium		1	44	1	0	3	0	0	0	0	2	0	0	2	0	17	5	0	2	0	2	0	0	0	3	82
OTU000306	Fungi							1	5	3	2	0	0	6	1	3	6	2	2	7	10	3	2	2	4	8	1	0	4	9	2	83
OTU000537	Fungi	Basidiomycota	Agaricomycetes	Agaricales	Psathyrellaceae	Psathyrella		0	0	0	0	0	0	0	0	0	0	0	0	1	2	1	16	0	27	9	0	2	9	3	13	83
OTU000508	Fungi	Ascomycota	Sordariomycetes					8	0	20	0	0	2	0	0	1	25	0	13	4	0	0	1	0	0	0	0	8	0	0	2	84
OTU000510	Fungi	Ascomycota	Sordariomycetes	Sordariales	Lasiosphaeriaceae	Schizothecium	Schizothecium_formosanum	0	2	3	1	20	1	1	1	2	5	2	1	10	0	10	1	3	1	1	3	15	1	0	1	85
OTU000513	Fungi	Ascomycota						0	0	3	1	0	0	2	1	0	5	1	2	10	4	11	14	7	8	6	5	0	0	1	4	85
OTU000524	Fungi	Ascomycota	Leotiomycetes					3	3	54	1	0	4	0	0	0	0	1	0	16	3	0	0	0	0	0	0	0	0	0	0	85
OTU000533	Fungi	Ascomycota	Sordariomycetes	Sordariales	Chaetomiaceae	Myceliophthora	Myceliophthora_fergusii	1	0	0	0	0	0	0	0	1	1	0	0	3	12	7	7	0	8	2	8	2	8	14	12	86
OTU000529	Fungi	Basidiomycota	Agaricomycetes	Agaricales	Psathyrellaceae	Psathyrella	Psathyrella_panaeoloides	0	0	0	0	0	0	0	3	0	0	0	0	3	20	0	23	14	18	0	0	0	4	2	0	87
OTU000281	Fungi	Basidiomycota	Agaricomycetes	Agaricales	Psathyrellaceae	Coprinellus		0	20	0	0	12	1	0	0	0	0	5	0	0	1	0	13	12	5	0	19	0	0	1	0	89
OTU000543	Fungi							0	0	0	0	0	0	0	0	0	0	0	0	9	0	0	1	17	16	12	2	5	7	11	9	89
OTU000521	Fungi	Ascomycota						0	1	0	0	0	0	0	1	0	0	1	0	1	18	6	0	27	5	0	15	3	6	2	4	90
OTU000532	Fungi	Ascomycota	Leotiomycetes	Helotiales				0	0	1	1	1	2	29	1	0	4	1	30	6	1	1	0	5	0	0	0	0	3	2	2	90
OTU000502	Fungi	Ascomycota	Sordariomycetes	Microascales	Microascaceae	Kernia	Kernia_retardata	2	0	3	3	0	1	0	1	2	1	0	5	7	6	5	9	3	5	10	6	13	1	3	5	91
OTU000509	Fungi	Ascomycota						1	0	0	0	0	0	0	4	3	2	0	0	2	5	8	7	2	6	10	2	10	3	25	1	91
OTU000519	Fungi	Ascomycota	Dothideomycetes	Dothideales	Aureobasidiaceae			4	2	72	1	0	4	0	0	0	0	0	2	0	0	0	0	0	0	3	0	4	0	0	0	92
OTU000480	Fungi	Ascomycota	Sordariomycetes					0	1	0	0	0	0	0	1	2	3	1	0	2	0	1	19	2	17	12	10	18	0	0	4	93
OTU000483	Fungi	Basidiomycota						1	2	1	0	0	1	6	0	1	1	0	2	0	1	2	17	9	3	3	21	15	2	2	3	93
OTU000514	Fungi							1	0	1	0	0	3	1	0	0	25	1	1	2	0	2	10	0	16	0	9	20	0	0	1	93
OTU000525	Fungi	Ascomycota	Dothideomycetes	Dothideomycetes_ord_Incertae_sedis	Eremomycetaceae	Eremomyces	Eremomyces_bilateralis	0	0	0	0	0	0	0	0	2	2	1	1	13	4	8	6	3	3	1	0	13	10	10	17	94
OTU000491	Fungi							1	0	0	38	2	2	2	1	4	1	0	2	15	2	2	0	0	1	3	0	4	4	2	9	95
OTU000526	Fungi							0	6	0	0	1	0	0	0	0	0	1	0	0	0	0	0	0	0	1	84	0	1	0	1	95
OTU000451	Fungi	Basidiomycota	Agaricomycetes	Agaricales	Entolomataceae	Entoloma		0	1	0	0	0	0	0	0	0	0	1	0	0	0	2	2	1	0	0	0	5	28	29	27	96
OTU000523	Fungi	Ascomycota	Sordariomycetes	Myrmecridiales	Myrmecridiaceae	Myrmecridium	Myrmecridium_schulzeri	33	1	1	2	0	0	2	2	1	2	0	0	4	9	8	6	8	3	1	8	0	0	2	3	96
OTU000528	Fungi	Glomeromycota	Glomeromycetes	Diversisporales	Diversisporaceae	Diversispora		58	13	6	0	0	0	0	0	0	3	0	1	3	3	7	0	0	0	1	1	0	0	0	0	96
OTU000496	Fungi	Basidiomycota	Agaricomycetes	Trechisporales	Hydnodontaceae	Subulicystidium		35	13	19	3	2	0	0	0	0	4	4	1	0	1	14	0	0	0	0	0	0	1	0	0	97
OTU000518	Fungi							0	0	0	0	1	0	12	0	0	1	0	0	15	19	12	1	0	5	2	7	10	3	5	4	97
OTU000470	Fungi	Basidiomycota	Agaricomycetes	Polyporales	Polyporales_fam_Incertae_sedis	Diplomitoporus	Diplomitoporus_rimosus	2	1	4	3	1	1	0	0	0	21	17	22	2	0	24	0	0	0	0	0	0	0	0	0	98
OTU000507	Fungi	Basidiomycota	Agaricomycetes	Agaricales	Bolbitiaceae	Panaeolus		1	0	0	0	0	0	1	1	1	3	0	1	20	9	4	1	9	5	5	3	9	3	13	10	99
OTU000468	Fungi	Ascomycota	Dothideomycetes					0	0	0	1	0	0	28	1	2	0	5	0	3	6	9	10	4	13	4	1	0	6	5	2	100
OTU000505	Fungi	Basidiomycota	Agaricomycetes	Agaricales	Lycoperdaceae			0	0	0	0	0	0	1	0	1	3	0	1	35	2	13	10	2	4	3	1	5	2	8	9	100
OTU000516	Fungi	Ascomycota	Sordariomycetes	Myrmecridiales	Myrmecridiaceae	Myrmecridium		0	0	0	0	0	4	0	0	0	0	1	1	13	0	1	0	15	6	0	16	33	1	2	7	100
OTU000482	Fungi							0	2	0	0	0	0	4	0	0	1	0	1	2	0	0	50	10	2	20	0	3	2	4	0	101
OTU000517	Fungi							24	26	28	10	5	2	0	1	2	2	0	1	0	0	0	0	0	0	0	0	0	0	0	0	101
OTU000311	Fungi	Ascomycota	Dothideomycetes	Pleosporales	Didymellaceae	Neoascochyta	Neoascochyta_desmazieri	0	36	5	1	0	1	0	1	0	5	1	1	1	1	4	1	20	5	5	0	4	4	6	0	102
OTU000486	Fungi	Ascomycota	Dothideomycetes	Pleosporales	Coniothyriaceae	Coniothyrium	Coniothyrium_crepinianum	1	1	2	0	0	0	0	0	2	0	0	0	2	0	0	3	12	1	18	23	20	8	1	9	103
OTU000489	Fungi	Ascomycota	Dothideomycetes	Pleosporales	Pleosporaceae	Alternaria	Alternaria_chlamydospora	0	0	0	2	2	1	62	2	8	2	0	1	3	0	0	6	0	1	3	2	4	3	1	1	104
OTU000492	Fungi	Ascomycota	Sordariomycetes	Sordariales	Lasiosphaeriaceae			0	3	0	0	0	0	0	0	0	3	1	1	9	7	12	0	0	3	2	35	6	16	2	4	104
OTU000436	Fungi	Ascomycota	Dothideomycetes	Pleosporales	Pleosporaceae			1	1	0	1	0	1	0	1	0	54	2	0	1	0	0	12	3	5	6	1	7	9	0	0	105
OTU000497	Fungi	Ascomycota	Leotiomycetes	Helotiales	Helotiaceae	Articulospora	Articulospora_proliferata	4	0	29	0	1	0	2	0	2	5	0	2	41	2	10	3	0	1	0	0	1	2	0	0	105
OTU000499	Fungi							2	0	0	3	0	0	0	0	0	8	1	0	0	11	2	0	0	0	56	7	2	2	2	9	105
OTU000347	Fungi							2	5	6	1	0	0	3	8	48	2	0	0	3	0	5	0	5	7	1	0	0	7	2	1	106
OTU000392	Fungi	Basidiomycota						2	3	1	0	4	0	0	0	1	4	3	0	0	0	0	12	28	22	4	4	0	6	10	2	106
OTU000456	Fungi							1	0	0	0	1	0	0	0	0	3	3	0	28	26	32	0	2	0	2	2	0	0	6	0	106
OTU000493	Fungi	Ascomycota	Pezizomycetes	Pezizales	Pyronemataceae	Pseudaleuria		0	1	0	0	0	0	0	0	1	0	0	0	2	2	5	24	22	26	3	17	0	0	1	3	107
OTU000487	Fungi							0	0	0	0	0	17	1	3	1	1	0	1	2	1	2	19	24	9	4	0	0	7	7	9	108
OTU000467	Fungi	Basidiomycota	Microbotryomycetes	Leucosporidiales	Leucosporidiaceae	Leucosporidium		3	0	60	0	0	4	0	3	2	1	0	5	3	10	2	3	0	0	4	0	2	4	2	1	109
OTU000481	Fungi	Ascomycota						0	0	0	0	3	3	1	0	2	1	1	1	0	0	1	12	14	10	1	12	36	3	7	2	110
OTU000418	Fungi	Basidiomycota	Wallemiomycetes	Wallemiales	Wallemiaceae	Wallemia		1	17	1	4	2	0	2	3	5	5	3	9	1	1	1	21	4	4	5	6	8	2	4	2	111
OTU000475	Fungi	Ascomycota	Dothideomycetes	Pleosporales	Leptosphaeriaceae			2	3	78	0	0	3	0	0	0	1	0	4	6	2	2	0	0	0	0	0	7	0	3	0	111
OTU000484	Fungi	Ascomycota						0	0	0	0	0	0	2	2	2	6	1	1	0	20	8	35	1	3	0	0	2	6	3	19	111
OTU000495	Fungi	Glomeromycota	Glomeromycetes	Diversisporales	Diversisporaceae			0	23	81	0	0	2	1	0	0	0	0	2	0	1	0	0	0	0	0	0	1	0	0	0	111
OTU000443	Fungi	Chytridiomycota	Spizellomycetes	Spizellomycetales	Powellomycetaceae	Powellomyces		0	0	0	0	0	0	0	0	2	4	0	0	0	0	1	1	13	4	22	1	2	6	24	32	112
OTU000490	Fungi							0	0	1	0	0	0	0	1	1	1	1	0	4	0	0	2	5	10	12	19	31	11	4	9	112
OTU000471	Fungi	Ascomycota	Sordariomycetes	Microascales	Microascaceae	Kernia	Kernia_retardata	0	0	1	1	0	3	3	1	0	0	0	4	15	26	21	10	15	4	3	1	1	2	1	1	113
OTU000472	Fungi							2	0	0	78	3	2	3	1	3	4	1	0	0	0	0	2	5	4	4	0	1	0	0	2	115
OTU000322	Fungi	Ascomycota	Sordariomycetes					2	7	13	0	1	15	1	4	2	3	5	18	9	12	2	4	12	0	0	0	0	1	5	0	116
OTU000469	Fungi							0	1	0	0	2	0	1	0	0	0	0	1	6	3	8	27	7	16	2	29	5	3	2	3	116
OTU000473	Fungi							1	5	0	0	0	0	0	0	2	8	2	0	15	11	13	2	3	9	12	16	3	4	5	5	116
OTU000478	Fungi	Basidiomycota	Agaricomycetes	Agaricales	Bolbitiaceae	Conocybe		14	24	1	0	1	0	1	0	0	2	1	3	23	15	19	1	2	4	1	1	0	0	1	2	116
OTU000238	Fungi	Ascomycota						16	14	9	2	1	0	0	1	10	0	0	1	1	0	13	0	1	17	0	1	5	3	1	21	117
OTU000372	Fungi							1	7	0	1	13	1	38	2	1	0	1	2	6	16	8	6	0	0	0	1	2	10	0	2	118
OTU000380	Fungi	Chytridiomycota	Spizellomycetes	Spizellomycetales	Powellomycetaceae	Powellomyces		0	0	5	1	0	3	0	0	1	0	2	7	1	20	4	8	2	5	0	2	48	1	8	1	119
OTU000465	Fungi	Ascomycota	Sordariomycetes	Sordariales	Lasiosphaeriaceae			0	2	0	0	0	0	0	0	0	6	6	4	41	9	31	0	0	2	1	5	1	7	1	3	119
OTU000474	Fungi	Ascomycota	Sordariomycetes					3	1	0	45	7	6	0	0	2	4	3	0	2	1	5	0	0	10	0	26	3	0	0	1	119
OTU000466	Fungi	Ascomycota	Leotiomycetes	Helotiales	Helotiaceae	Glarea	Glarea_lozoyensis	0	0	3	1	0	1	0	0	1	11	1	84	5	5	2	0	0	1	0	0	5	0	0	0	120
OTU000321	Fungi	Ascomycota	Sordariomycetes	Sordariales	Lasiosphaeriaceae			6	12	12	1	0	2	6	3	11	0	2	2	1	5	7	1	7	18	0	1	0	2	12	11	122
OTU000353	Fungi	Ascomycota	Dothideomycetes	Pleosporales	Lentitheciaceae	Darksidea		7	47	25	0	16	0	0	0	2	2	3	1	1	1	2	0	0	4	0	1	3	0	0	9	124
OTU000439	Fungi	Basidiomycota	Microbotryomycetes	Leucosporidiales	Leucosporidiaceae	Leucosporidium		0	0	0	1	0	0	1	1	0	3	3	2	12	30	15	12	4	5	9	10	5	8	2	1	124
OTU000457	Fungi	Ascomycota						26	3	2	0	0	0	0	0	3	5	0	4	7	12	50	0	1	5	1	0	0	0	1	4	124
OTU000462	Fungi	Ascomycota	Sordariomycetes	Myrmecridiales	Myrmecridiaceae	Myrmecridium	Myrmecridium_pulvericola	0	0	0	0	0	0	1	2	2	0	0	0	1	1	0	41	43	28	0	0	1	0	7	0	127
OTU000463	Fungi	Ascomycota	Sordariomycetes	Hypocreales	Hypocreaceae	Trichoderma		1	0	3	0	0	2	0	1	1	1	3	0	8	6	12	7	1	0	14	23	17	12	9	7	128
OTU000453	Fungi							23	16	85	0	0	0	0	0	0	0	0	0	0	3	0	0	0	0	1	0	0	0	0	1	129
OTU000461	Fungi							0	0	0	0	1	0	2	1	1	2	1	0	5	33	5	6	6	34	0	5	7	3	10	8	130
OTU000458	Fungi							1	0	0	1	2	1	0	0	0	2	97	0	4	0	9	6	3	0	1	1	1	2	0	0	131
OTU000273	Fungi	Ascomycota	Sordariomycetes	Hypocreales	Nectriaceae			1	5	8	2	1	1	2	4	8	3	2	2	7	12	10	20	20	13	3	1	3	0	1	3	132
OTU000318	Fungi	Ascomycota	Pezizomycetes	Pezizales	Pyronemataceae	Tricharina	Tricharina_gilva	2	2	1	1	1	6	2	0	1	3	5	23	0	3	1	8	7	23	7	6	2	21	6	2	133
OTU000424	Fungi							0	1	0	1	1	0	0	1	0	1	0	1	9	19	19	14	15	7	1	13	14	3	5	8	133
OTU000437	Fungi	Basidiomycota	Tremellomycetes	Cystofilobasidiales	Cystofilobasidiaceae	Cystofilobasidium	Cystofilobasidium_macerans	1	2	26	0	0	0	0	2	1	2	2	6	18	31	3	3	4	5	10	1	8	2	3	3	133
OTU000394	Fungi							0	2	0	0	0	0	0	0	0	0	0	2	14	3	5	8	19	24	10	20	19	4	4	1	135
OTU000420	Fungi	Ascomycota	Leotiomycetes	Helotiales				5	2	78	1	0	3	1	2	0	4	1	14	10	0	5	1	0	0	1	0	5	1	1	0	135
OTU000442	Fungi	Ascomycota	Sordariomycetes	Sordariales	Lasiosphaeriaceae			0	18	4	0	1	0	3	0	1	14	4	14	59	2	2	6	0	0	0	1	1	4	1	0	135
OTU000460	Fungi							0	0	0	0	0	0	1	4	0	2	1	3	39	27	51	0	0	1	0	1	0	3	1	2	136
OTU000454	Fungi	Ascomycota	Dothideomycetes	Capnodiales	Mycosphaerellaceae	Mycocentrospora	Mycocentrospora_acerina	1	0	0	0	0	1	0	4	0	6	1	0	61	26	3	1	3	0	9	1	7	4	7	2	137
OTU000452	Fungi							0	0	0	0	0	0	5	1	0	6	0	2	97	10	8	4	0	0	0	0	0	5	0	0	138
OTU000455	Fungi							0	0	0	0	0	0	0	2	1	2	2	1	25	48	54	0	1	2	0	0	0	0	0	1	139
OTU000201	Fungi	Basidiomycota	Agaricomycetes	Agaricales	Psathyrellaceae	Coprinopsis	Coprinopsis_lagopus	9	6	11	0	0	0	6	20	2	0	0	0	13	20	3	6	17	4	0	1	0	5	17	1	141
OTU000433	Fungi	Ascomycota	Sordariomycetes					0	0	0	1	0	1	0	2	2	2	1	20	6	10	0	37	38	9	6	0	2	3	2	0	142
OTU000450	Fungi	Glomeromycota	Glomeromycetes	Diversisporales	Diversisporaceae			38	5	13	0	0	7	0	0	0	1	3	9	42	14	7	1	0	0	1	0	0	1	0	0	142
OTU000400	Fungi	Basidiomycota	Tremellomycetes	Cystofilobasidiales	Mrakiaceae	Mrakia	Mrakia_frigida	0	2	0	2	0	2	0	0	2	3	2	0	1	4	7	7	7	7	15	17	6	24	1	36	145
OTU000336	Fungi	Ascomycota	Orbiliomycetes	Orbiliales	Orbiliaceae	Duddingtonia	Duddingtonia_flagrans	1	29	1	0	0	0	0	3	1	5	4	0	6	5	12	15	17	21	3	7	4	6	4	3	147
OTU000430	Fungi	Ascomycota	Leotiomycetes	Helotiales				0	0	19	0	1	5	0	0	0	0	0	6	0	0	0	0	2	0	1	5	98	1	5	4	147
OTU000445	Fungi							0	0	0	0	0	0	0	0	1	0	0	4	48	23	22	10	10	20	0	7	0	2	0	1	148
OTU000425	Fungi	Basidiomycota						3	0	1	0	0	0	2	0	1	1	0	1	2	0	4	23	4	26	12	23	16	8	15	7	149
OTU000446	Fungi	Ascomycota	Sordariomycetes	Microascales	Microascaceae	Microascus		0	1	0	0	0	0	1	1	0	2	44	1	5	16	17	6	11	1	6	5	4	8	7	13	149
OTU000396	Fungi							2	2	2	1	4	5	0	0	0	1	0	0	26	6	4	8	4	1	22	29	19	2	6	6	150
OTU000432	Fungi	Ascomycota	Eurotiomycetes	Chaetothyriales	Herpotrichiellaceae	Exophiala		90	32	8	3	0	1	0	0	0	9	0	0	0	0	2	0	0	0	2	1	2	0	0	0	150
OTU000434	Fungi	Ascomycota	Sordariomycetes					0	0	0	2	0	1	0	0	1	6	3	3	15	35	11	5	2	10	8	6	2	13	15	12	150
OTU000447	Fungi	Basidiomycota	Tremellomycetes	Filobasidiales	Filobasidiaceae	Filobasidium		3	12	2	4	4	2	17	12	12	2	14	4	17	30	12	0	0	1	0	0	1	0	1	0	150
OTU000415	Fungi	Basidiomycota	Tremellomycetes	Filobasidiales	Filobasidiaceae	Naganishia		2	0	2	1	0	0	1	0	0	3	4	2	21	1	2	20	9	7	37	13	8	6	6	6	151
OTU000426	Fungi	Ascomycota	Sordariomycetes					12	45	46	1	3	20	4	1	2	3	1	8	0	0	0	0	0	0	0	1	2	0	2	0	151
OTU000429	Fungi							0	0	0	0	0	0	0	1	2	0	1	0	2	2	8	9	22	54	3	1	0	10	16	20	151
OTU000404	Fungi	Ascomycota	Sordariomycetes	Sordariales	Lasiosphaeriaceae			0	2	1	2	0	0	1	1	2	9	1	1	15	18	13	9	7	15	24	3	13	4	8	4	153
OTU000397	Fungi							0	0	3	0	1	4	0	0	2	4	1	6	13	9	14	3	5	16	29	10	16	5	6	7	154
OTU000419	Fungi	Glomeromycota	Glomeromycetes	Glomerales	Glomeraceae			2	46	95	0	1	2	0	0	0	1	1	3	3	0	0	0	0	0	0	0	2	0	0	0	156
OTU000431	Fungi	Olpidiomycota	Olpidiomycetes	Olpidiales	Olpidiaceae			0	0	0	0	0	2	0	1	3	4	2	1	29	10	18	0	1	1	3	34	26	5	14	2	156
OTU000403	Fungi	Ascomycota	Dothideomycetes	Pleosporales	Phaeosphaeriaceae	Paraphoma	Paraphoma_fimeti	2	3	0	1	8	0	4	1	0	4	1	13	0	0	2	33	3	4	18	11	42	7	2	0	159
OTU000427	Fungi							0	0	3	0	0	0	0	4	0	3	0	0	31	12	10	0	5	24	12	1	18	3	31	2	159
OTU000405	Fungi	Ascomycota	Dothideomycetes	Pleosporales	Phaeosphaeriaceae	Phaeosphaeriopsis		1	1	0	1	30	16	1	4	1	2	6	2	10	5	4	3	32	14	8	2	4	3	3	7	160
OTU000417	Fungi	Ascomycota	Eurotiomycetes	Eurotiales	Trichocomaceae	Thermomyces	Thermomyces_dupontii	0	0	0	2	0	0	1	2	2	2	2	0	19	22	11	9	4	1	7	6	8	10	24	28	160
OTU000423	Fungi	Ascomycota	Dothideomycetes	Pleosporales				0	0	2	1	2	27	0	0	0	1	0	3	30	3	6	30	22	22	8	2	2	1	0	0	162
OTU000428	Fungi							7	2	0	3	1	0	0	0	0	7	0	0	12	0	0	0	0	0	106	13	3	3	3	3	163
OTU000412	Fungi							3	0	2	0	1	3	0	0	1	9	7	84	7	2	1	0	0	5	5	20	7	4	0	3	164
OTU000421	Fungi							0	0	0	0	0	0	0	0	5	5	7	7	55	20	61	0	0	1	0	0	0	0	1	2	164
OTU000374	Fungi	Ascomycota	Sordariomycetes	Sordariales	Lasiosphaeriaceae	Apodus	Apodus_deciduus	1	3	2	8	5	2	16	10	106	0	0	0	1	1	4	1	1	4	0	0	0	0	1	2	168
OTU000408	Fungi	Ascomycota	Sordariomycetes	Sordariales	Lasiosphaeriaceae			0	0	5	0	0	8	0	0	0	2	2	130	2	5	3	0	0	0	0	0	11	0	0	0	168
OTU000411	Fungi	Ascomycota	Eurotiomycetes	Chaetothyriales	Herpotrichiellaceae	Exophiala		1	3	141	0	0	8	0	0	0	0	0	8	0	0	0	0	0	0	0	0	7	0	0	0	168
OTU000414	Fungi							0	0	0	0	0	1	1	0	0	0	1	0	13	9	10	17	20	21	29	3	15	11	20	3	174
OTU000384	Fungi							0	2	1	0	2	1	4	1	0	2	2	0	2	4	17	31	14	42	2	20	6	5	7	10	175
OTU000401	Fungi	Glomeromycota	Glomeromycetes	Glomerales	Claroideoglomeraceae	Claroideoglomus	Claroideoglomus_walkeri	24	0	1	0	0	2	0	0	1	12	1	38	6	44	15	11	1	1	5	0	6	0	4	4	176
OTU000398	Fungi	Ascomycota	Sordariomycetes					0	1	1	1	0	0	0	5	1	4	1	2	5	12	12	26	29	34	15	9	4	7	1	7	177
OTU000402	Fungi	Ascomycota	Sordariomycetes					46	66	36	1	1	4	0	0	0	2	2	9	0	2	0	0	0	0	0	5	5	0	0	1	180
OTU000393	Fungi	Ascomycota	Dothideomycetes	Pleosporales	Sporormiaceae	Preussia		62	45	47	3	0	1	0	0	1	6	2	3	0	0	2	0	0	0	4	3	2	0	0	0	181
OTU000390	Fungi	Ascomycota	Leotiomycetes	Helotiales				72	3	15	7	0	0	44	5	1	7	0	1	6	8	0	2	0	3	5	1	1	1	0	0	182
OTU000293	Fungi	Basidiomycota	Malasseziomycetes	Malasseziales	Malasseziaceae	Malassezia	Malassezia_japonica	9	8	93	0	0	6	0	9	0	0	1	26	1	4	3	0	4	3	0	1	10	0	7	0	185
OTU000352	Fungi	Ascomycota	Sordariomycetes	Sordariales	Lasiosphaeriaceae			5	36	16	2	4	3	3	3	7	9	2	4	2	4	10	7	13	20	2	16	7	3	3	6	187
OTU000386	Fungi	Ascomycota	Sordariomycetes	Hypocreales	Nectriaceae			0	0	0	0	1	0	0	2	0	0	0	1	22	4	5	28	54	22	2	2	4	16	14	11	188
OTU000381	Fungi	Ascomycota	Pezizomycetes	Pezizales	Ascobolaceae			0	0	0	2	1	0	3	3	0	1	1	0	22	22	22	28	16	20	4	20	10	1	4	9	189
OTU000391	Fungi	Ascomycota	Sordariomycetes	Xylariales				87	44	31	3	2	0	0	0	0	8	0	3	0	0	4	0	0	2	3	5	0	0	0	1	193
OTU000382	Fungi	Ascomycota	Pezizomycetes	Pezizales	Pezizaceae	Iodophanus		11	0	0	2	0	0	3	0	0	2	0	0	0	1	0	2	0	0	74	3	60	1	8	27	194
OTU000383	Fungi							2	5	0	0	4	0	1	0	3	3	1	3	3	13	10	4	5	9	41	5	22	25	12	23	194
OTU000385	Fungi							1	1	0	5	0	1	3	97	10	4	1	0	0	1	0	0	1	1	32	22	8	1	4	3	196
OTU000235	Fungi	Ascomycota	Sordariomycetes	Coniochaetales	Coniochaetaceae			7	6	5	2	7	13	1	4	1	6	4	2	4	8	9	25	24	27	7	7	9	7	8	4	197
OTU000388	Fungi	Ascomycota	Sordariomycetes					0	1	0	0	0	0	1	5	1	12	5	0	24	27	46	5	6	6	8	14	2	10	8	17	198
OTU000389	Fungi	Ascomycota	Eurotiomycetes	Eurotiales	Trichocomaceae	Sagenomella	Sagenomella_oligospora	1	0	0	0	0	0	6	1	2	5	1	3	34	55	13	2	1	6	5	0	2	10	30	22	199
OTU000354	Fungi							0	0	0	1	1	0	1	5	0	5	0	0	11	12	18	37	35	38	12	9	2	6	7	9	209
OTU000376	Fungi	Ascomycota	Dothideomycetes	Pleosporales				1	0	2	3	1	1	0	1	8	1	0	4	16	2	12	4	13	32	16	22	27	15	15	18	214
OTU000379	Fungi							0	0	0	1	0	0	5	2	3	4	7	5	49	29	21	18	10	5	9	14	0	12	19	3	216
OTU000364	Fungi	Ascomycota	Dothideomycetes	Pleosporales	Sporormiaceae			0	0	1	3	0	2	5	0	0	10	3	2	113	4	38	10	3	1	0	1	2	11	7	1	217
OTU000365	Fungi							0	0	1	0	0	0	0	0	1	2	0	0	0	1	1	25	34	52	35	11	26	10	9	9	217
OTU000366	Fungi	Ascomycota	Sordariomycetes					1	1	1	6	3	8	28	9	147	0	0	0	1	0	3	2	0	2	0	0	0	3	0	4	219
OTU000288	Fungi	Ascomycota	Dothideomycetes	Pleosporales	Phaeosphaeriaceae	Phaeosphaeriopsis		8	8	67	85	2	5	3	1	3	3	0	4	0	0	3	1	0	11	2	0	5	0	0	9	220
OTU000220	Fungi	Ascomycota	Leotiomycetes	Helotiales				45	40	22	0	1	0	1	0	20	5	0	3	9	2	26	6	0	15	2	1	1	4	0	20	223
OTU000284	Fungi	Ascomycota	Dothideomycetes	Pleosporales	Pleosporaceae	Alternaria	Alternaria_terricola	3	8	2	1	0	2	0	3	2	6	1	3	2	2	13	4	12	29	15	26	5	20	20	44	223
OTU000368	Fungi	Ascomycota	Dothideomycetes	Capnodiales	Mycosphaerellaceae	Septoria	Septoria_cretae	0	1	1	4	3	6	1	127	2	3	3	0	1	3	12	1	9	0	0	10	8	3	24	4	226
OTU000358	Fungi	Ascomycota	Dothideomycetes	Pleosporales	Sporormiaceae	Preussia		5	5	169	0	0	12	0	0	0	0	1	2	0	0	1	2	0	3	7	2	11	4	1	3	228
OTU000378	Fungi							1	0	0	0	0	0	4	3	2	4	2	4	85	43	34	2	3	8	1	1	0	14	10	8	229
OTU000344	Fungi							1	0	0	2	1	0	0	0	1	8	1	1	50	8	8	3	16	15	43	37	28	5	0	2	230
OTU000373	Fungi	Ascomycota						1	1	0	2	1	2	3	0	0	2	4	24	13	11	51	9	1	1	56	8	14	10	5	12	231
OTU000375	Fungi	Ascomycota	Dothideomycetes	Dothideomycetes_ord_Incertae_sedis	Dothideomycetes_fam_Incertae_sedis	Radulidium	Radulidium_subulatum	0	2	0	0	0	0	3	2	7	5	5	2	87	30	76	3	1	2	0	0	0	3	0	3	231
OTU000371	Fungi	Basidiomycota	Agaricostilbomycetes	Agaricostilbales	Chionosphaeraceae			2	0	62	3	1	2	84	1	5	12	0	15	3	0	0	10	0	0	9	7	11	2	3	0	232
OTU000369	Fungi							0	2	4	3	10	153	1	0	2	6	3	22	3	2	0	0	0	0	1	0	19	1	0	5	237
OTU000331	Fungi	Ascomycota	Sordariomycetes	Glomerellales	Plectosphaerellaceae	Plectosphaerella		2	2	1	6	3	56	1	1	1	5	6	6	15	7	20	18	12	34	20	1	3	4	10	4	238
OTU000330	Fungi	Ascomycota						2	2	4	0	1	4	0	1	2	3	3	3	0	5	5	39	28	24	32	18	39	12	7	7	241
OTU000356	Fungi							0	0	0	0	0	2	0	1	1	4	0	1	1	2	29	25	22	36	1	16	40	18	22	21	242
OTU000357	Fungi	Basidiomycota	Tremellomycetes	Cystofilobasidiales				1	0	4	1	1	1	3	4	1	4	3	5	59	58	32	4	8	6	28	1	4	8	1	5	242
OTU000355	Fungi	Ascomycota	Dothideomycetes	Pleosporales	Pleosporaceae	Alternaria	Alternaria_rosae	0	12	1	3	4	7	33	4	3	3	1	0	2	3	13	29	29	5	9	32	10	11	18	12	244
OTU000360	Fungi	Ascomycota	Eurotiomycetes	Eurotiales	Aspergillaceae	Aspergillus	Aspergillus_penicillioides	0	10	0	0	1	0	0	0	0	14	188	10	6	4	5	0	0	1	0	5	0	0	0	0	244
OTU000362	Fungi							1	0	0	0	0	0	1	9	0	10	6	4	7	181	12	0	7	0	0	0	0	0	9	1	248
OTU000349	Fungi	Basidiomycota	Agaricomycetes	Sebacinales	Serendipitaceae	Serendipita		21	131	1	0	5	0	0	1	0	1	6	3	17	37	13	4	3	3	0	2	0	0	3	0	251
OTU000343	Fungi	Basidiomycota	Agaricomycetes	Agaricales	Bolbitiaceae	Conocybe	Conocybe_cylindracea	30	22	2	2	147	12	7	5	2	0	5	0	4	1	2	0	0	2	0	6	0	0	1	4	254
OTU000338	Fungi	Basidiomycota	Tremellomycetes	Filobasidiales	Filobasidiaceae	Filobasidium		1	2	27	2	2	1	2	2	0	2	3	1	40	32	25	9	9	30	5	6	6	15	11	23	256
OTU000351	Fungi	Basidiomycota	Agaricomycetes	Agaricales	Bolbitiaceae	Conocybe		0	0	0	10	6	5	7	115	16	0	2	2	8	11	9	1	9	2	2	13	21	5	10	2	256
OTU000350	Fungi	Ascomycota	Sordariomycetes	Microascales	Microascaceae	Pithoascus		0	0	1	0	3	0	4	1	1	3	1	0	30	23	12	13	4	16	13	40	9	32	33	19	258
OTU000333	Fungi	Basidiomycota	Ustilaginomycetes	Urocystidales	Urocystidaceae			4	0	0	1	0	1	2	4	2	5	4	3	11	26	32	23	49	16	37	0	4	16	16	6	262
OTU000346	Fungi							143	29	74	1	1	1	0	0	0	9	0	0	0	0	0	0	0	0	2	0	2	0	0	0	262
OTU000319	Fungi							3	1	1	1	0	2	0	0	4	5	4	0	9	3	22	24	10	25	79	22	28	4	7	9	263
OTU000308	Fungi	Ascomycota	Dothideomycetes	Pleosporales				8	15	2	12	14	18	12	2	27	17	5	17	2	4	0	4	0	1	61	7	5	10	13	10	266
OTU000341	Fungi	Basidiomycota	Tremellomycetes	Filobasidiales				2	4	201	0	0	6	0	0	1	1	2	9	16	3	9	3	0	0	0	0	7	1	0	1	266
OTU000334	Fungi	Ascomycota	Sordariomycetes					125	36	22	43	6	6	0	1	1	12	3	0	0	1	0	0	0	0	5	4	3	0	0	1	269
OTU000332	Fungi							0	2	0	0	2	1	6	1	3	7	3	0	38	24	16	21	18	17	17	20	16	21	22	15	270
OTU000325	Fungi	Ascomycota	Pezizomycetes	Pezizales	Pyronemataceae			9	0	1	1	2	0	3	5	4	7	3	0	34	44	16	27	9	21	21	2	7	13	30	12	271
OTU000324	Fungi	Ascomycota	Dothideomycetes	Pleosporales	Coniothyriaceae	Coniothyrium	Coniothyrium_crepinianum	2	0	0	5	0	0	1	1	2	5	0	3	13	4	18	13	10	11	48	21	55	16	34	11	273
OTU000339	Fungi							0	1	0	0	0	0	1	1	0	3	3	2	44	23	31	9	20	29	26	14	9	22	11	24	273
OTU000342	Fungi	Ascomycota	Sordariomycetes	Sordariales	Lasiosphaeriaceae			4	0	1	9	7	6	70	3	7	16	0	0	1	0	1	9	0	4	88	10	7	14	6	10	273
OTU000348	Fungi							0	0	4	1	0	0	0	2	1	0	1	8	17	33	12	16	38	6	16	6	95	8	8	3	275
OTU000345	Fungi	Mortierellomycota	Mortierellomycetes	Mortierellales	Mortierellaceae	Mortierella	Mortierella_hyalina	0	2	1	0	1	3	1	5	4	7	5	2	4	55	18	5	26	2	1	40	22	46	8	20	278
OTU000340	Fungi	Glomeromycota	Glomeromycetes	Glomerales	Glomeraceae	Funneliformis		0	0	0	5	3	3	14	124	82	8	0	0	1	5	3	0	4	7	5	0	1	5	4	5	279
OTU000315	Fungi	Ascomycota	Sordariomycetes	Sordariales	Lasiosphaeriaceae	Podospora	Podospora_cochleariformis	165	0	47	6	2	2	3	1	0	15	0	5	14	7	1	0	0	0	5	0	2	3	1	1	280
OTU000326	Fungi	Ascomycota	Sordariomycetes					0	1	0	3	0	0	4	2	6	15	3	5	64	28	28	19	24	5	3	6	3	17	13	32	281
OTU000320	Fungi							0	3	0	2	0	0	1	0	0	1	6	2	46	38	31	18	12	18	31	26	26	10	12	5	288
OTU000327	Fungi	Ascomycota	Sordariomycetes	Hypocreales	Ophiocordycipitaceae	Hirsutella	Hirsutella_vermicola	2	3	0	0	2	1	0	2	1	1	3	0	4	4	6	49	32	34	20	59	15	16	23	12	289
OTU000316	Fungi	Ascomycota	Sordariomycetes	Sordariales	Chaetomiaceae	Mycothermus	Mycothermus_thermophilus	2	0	4	2	2	3	0	3	1	10	4	7	6	16	21	14	22	22	30	19	63	9	19	11	290
OTU000323	Fungi	Ascomycota	Dothideomycetes	Pleosporales	Phaeosphaeriaceae	Phaeosphaeria		2	1	0	1	9	11	28	6	23	5	3	4	67	2	16	15	10	1	14	28	27	6	5	8	292
OTU000300	Fungi	Ascomycota	Dothideomycetes	Pleosporales	Sporormiaceae	Preussia		1	2	0	0	3	0	1	3	4	7	11	4	62	31	54	15	13	21	8	3	11	17	13	15	299
OTU000314	Fungi	Basidiomycota	Ustilaginomycetes	Urocystidales	Urocystidaceae			0	5	2	3	0	1	1	0	2	7	4	2	42	17	40	27	19	17	11	37	20	12	8	25	302
OTU000328	Fungi	Ascomycota	Dothideomycetes	Pleosporales	Sporormiaceae			0	1	0	0	0	0	1	8	2	4	3	2	13	67	44	8	8	7	7	9	21	35	36	26	302
OTU000313	Fungi							3	4	2	2	0	0	1	0	0	4	1	2	39	15	27	18	10	17	25	51	43	16	17	7	304
OTU000317	Fungi	Ascomycota	Leotiomycetes	Helotiales				1	96	5	0	4	1	7	0	0	5	15	5	107	6	11	7	1	0	0	14	4	15	1	0	305
OTU000295	Fungi							3	3	1	0	5	2	0	0	1	5	3	1	2	9	8	7	17	19	69	67	42	14	12	16	306
OTU000126	Fungi	Basidiomycota	Agaricomycetes	Agaricales	Psathyrellaceae	Coprinopsis		26	27	13	2	2	2	0	57	2	8	2	1	2	39	4	1	32	9	2	10	7	2	56	4	310
OTU000270	Fungi	Ascomycota	Dothideomycetes	Pleosporales	Didymellaceae	Didymella		4	1	1	6	0	0	3	2	2	5	6	0	31	6	40	43	36	34	49	12	13	6	5	5	310
OTU000312	Fungi	Ascomycota	Pezizomycetes	Pezizales	Pyronemataceae	Scutellinia	Scutellinia_vitreola	3	4	1	3	4	0	0	0	2	6	3	7	21	22	61	7	11	2	16	23	37	33	27	17	310
OTU000257	Fungi	Chytridiomycota	Spizellomycetes	Spizellomycetales	Powellomycetaceae	Powellomyces		7	2	0	5	0	4	5	1	0	12	7	14	19	6	21	32	14	33	38	43	7	14	10	19	313
OTU000301	Fungi	Basidiomycota	Tremellomycetes	Tremellales	Bulleribasidiaceae	Dioszegia		4	0	49	0	0	1	5	3	3	6	3	3	77	46	55	6	8	9	13	1	3	14	5	4	318
OTU000262	Fungi	Basidiomycota	Tremellomycetes	Filobasidiales	Filobasidiaceae	Goffeauzyma	Goffeauzyma_gastrica	0	6	1	0	1	1	2	0	2	3	1	2	3	6	4	11	19	22	34	11	16	51	52	71	319
OTU000302	Fungi							2	3	2	0	2	0	2	3	1	2	11	8	14	43	41	13	21	17	41	23	42	13	6	12	322
OTU000289	Fungi	Basidiomycota	Agaricomycetes	Auriculariales	Exidiaceae			49	20	122	3	1	7	2	1	0	8	0	11	26	26	14	4	4	5	6	1	5	7	2	1	325
OTU000305	Fungi	Ascomycota	Taphrinomycetes	Taphrinales	Protomycetaceae	Protomyces	Protomyces_inouyei	1	1	1	0	0	0	2	5	2	5	2	1	43	56	44	13	14	20	35	22	22	7	25	5	326
OTU000309	Fungi	Ascomycota	Leotiomycetes	Helotiales				0	10	7	12	102	144	8	9	5	0	8	10	0	0	0	0	0	0	1	4	10	0	0	0	330
OTU000307	Fungi	Ascomycota	Dothideomycetes	Pleosporales				57	1	0	72	0	4	7	120	9	14	0	0	0	5	2	0	19	1	3	10	2	1	4	0	331
OTU000303	Fungi	Chytridiomycota	Spizellomycetes	Spizellomycetales	Spizellomycetaceae	Spizellomyces	Spizellomyces_lactosolyticus	0	0	1	0	0	0	15	0	0	0	5	0	24	7	0	176	33	4	20	1	22	5	5	15	333
OTU000287	Fungi	Basidiomycota	Tremellomycetes	Tremellales	Bulleribasidiaceae	Dioszegia	Dioszegia_fristingensis	1	0	2	1	0	0	5	6	1	4	1	4	104	70	40	18	4	7	7	3	20	14	8	14	334
OTU000290	Fungi	Ascomycota						7	0	0	42	1	0	1	1	4	15	1	1	31	21	26	5	15	8	120	3	21	9	2	6	340
OTU000278	Fungi	Ascomycota	Sordariomycetes					1	2	1	5	3	1	0	4	0	2	1	3	10	12	11	25	40	22	55	49	49	18	20	8	342
OTU000296	Fungi							0	0	0	3	4	1	5	247	2	0	0	0	2	19	0	10	17	5	0	0	0	18	11	0	344
OTU000292	Fungi	Ascomycota	Leotiomycetes	Helotiales	Helotiaceae	Scytalidium	Scytalidium_lignicola	6	18	8	0	10	0	0	0	1	29	192	21	8	11	11	8	1	0	0	14	1	3	3	7	352
OTU000215	Fungi	Ascomycota	Sordariomycetes					23	9	12	2	5	6	3	1	16	23	52	138	7	8	13	0	2	10	0	4	10	0	5	8	357
OTU000286	Fungi	Ascomycota	Leotiomycetes	Helotiales	Helotiaceae			16	103	158	2	1	2	9	1	3	0	3	26	2	3	0	0	0	3	1	2	20	2	0	0	357
OTU000255	Fungi							4	8	0	4	1	3	1	2	2	7	2	8	15	27	4	19	27	29	8	76	52	24	9	28	360
OTU000271	Fungi	Basidiomycota	Cystobasidiomycetes	Cystobasidiales	Cystobasidiaceae	Cystobasidium		1	3	6	1	0	2	0	1	3	4	3	1	2	21	6	55	44	37	49	29	44	18	19	12	361
OTU000291	Fungi	Ascomycota	Dothideomycetes	Pleosporales	Phaeosphaeriaceae	Ophiosphaerella		3	71	117	2	3	1	48	2	73	7	0	12	1	0	5	0	0	6	2	3	4	2	0	1	363
OTU000298	Fungi							0	1	0	0	0	1	2	2	0	10	4	2	43	46	46	15	23	20	43	35	24	22	15	9	363
OTU000294	Fungi	Basidiomycota	Agaricomycetes	Trechisporales	Hydnodontaceae	Subulicystidium		0	0	5	0	0	4	0	3	1	5	2	129	4	7	6	0	5	0	1	7	9	3	162	13	366
OTU000283	Fungi							219	26	110	3	0	0	0	0	0	6	0	4	0	0	0	1	0	0	2	0	1	0	0	0	372
OTU000274	Fungi	Ascomycota	Dothideomycetes	Pleosporales	Leptosphaeriaceae	Leptosphaeria	Leptosphaeria_sclerotioides	4	12	33	0	19	3	1	2	2	28	7	54	24	68	13	21	9	6	4	12	18	10	11	14	375
OTU000280	Fungi	Basidiomycota	Agaricomycetes	Sebacinales	Serendipitaceae	Serendipita		7	51	202	2	4	20	11	0	0	0	1	51	6	8	1	1	0	0	0	5	9	2	0	0	381
OTU000256	Fungi							3	1	0	2	2	1	6	3	1	7	1	3	8	8	4	33	27	59	66	47	46	15	19	21	383
OTU000268	Fungi	Basidiomycota	Agaricomycetes	Agaricales	Entolomataceae	Clitopilus	Clitopilus_hobsonii	14	14	12	68	4	3	4	10	33	37	22	16	20	18	10	4	10	10	15	15	12	12	13	8	384
OTU000277	Fungi	Ascomycota	Sordariomycetes					6	4	14	4	5	44	1	1	3	10	9	9	13	24	19	33	31	19	71	14	8	19	13	10	384
OTU000213	Fungi							0	4	4	1	4	2	5	3	0	4	2	19	6	1	11	76	32	63	30	30	34	14	23	22	390
OTU000279	Fungi	Ascomycota	Dothideomycetes	Pleosporales	Periconiaceae	Periconia		0	2	0	1	0	0	1	9	1	12	11	0	51	168	47	4	6	21	1	17	9	10	13	7	391
OTU000269	Fungi	Ascomycota	Leotiomycetes	Helotiales				8	197	125	1	8	6	0	0	0	1	12	7	0	0	0	0	0	0	0	12	9	3	2	1	392
OTU000285	Fungi							1	0	0	0	1	0	0	6	1	3	1	1	1	1	3	25	51	64	60	25	82	6	15	48	395
OTU000275	Fungi	Ascomycota	Sordariomycetes	Sordariales	Chaetomiaceae	Humicola	Humicola_nigrescens	4	9	1	2	3	4	2	3	3	9	10	3	16	15	10	10	39	29	50	40	35	23	44	34	398
OTU000272	Fungi	Ascomycota	Sordariomycetes					274	53	15	9	4	0	0	1	0	28	0	1	0	0	0	0	0	0	13	1	1	0	0	0	400
OTU000282	Fungi							0	0	0	0	0	1	4	2	2	12	5	3	173	121	56	3	9	1	0	0	1	3	6	0	402
OTU000259	Fungi	Ascomycota	Dothideomycetes	Pleosporales	Pleosporaceae	Comoclathris		1	1	2	0	2	4	2	9	3	7	5	5	19	114	25	28	10	12	24	24	60	25	7	15	404
OTU000267	Fungi							12	0	5	3	1	2	2	3	3	0	1	3	15	17	39	31	48	55	46	30	33	11	25	22	407
OTU000227	Fungi	Ascomycota						2	5	0	2	1	0	8	1	6	38	14	1	124	1	11	8	5	136	0	11	0	10	12	16	412
OTU000276	Fungi	Ascomycota	Pezizomycetes	Pezizales	Pyronemataceae	Cheilymenia	Cheilymenia_stercorea	0	0	0	2	1	2	5	0	8	12	9	7	156	13	76	12	0	12	7	30	10	11	0	44	417
OTU000248	Fungi	Ascomycota	Sordariomycetes	Sordariales	Lasiosphaeriaceae	Schizothecium		0	2	1	3	7	36	4	6	4	7	14	20	12	15	14	57	38	44	18	32	28	25	15	17	419
OTU000233	Fungi	Olpidiomycota	Olpidiomycetes	Olpidiales	Olpidiaceae			7	14	14	5	5	24	30	22	13	22	5	14	29	19	7	32	25	19	10	7	17	26	30	24	420
OTU000266	Fungi	Mortierellomycota	Mortierellomycetes	Mortierellales	Mortierellaceae	Mortierella	Mortierella_antarctica	4	4	217	0	0	9	2	0	3	9	4	12	19	41	39	8	10	6	2	1	7	5	9	9	420
OTU000265	Fungi	Ascomycota						6	3	4	5	1	1	2	2	1	21	5	10	22	16	4	22	24	21	80	69	64	13	17	12	425
OTU000258	Fungi							6	1	0	1	2	1	3	6	7	8	2	0	21	43	36	63	45	18	51	35	15	21	18	23	426
OTU000264	Fungi							208	73	85	4	3	22	1	0	1	7	2	1	8	1	0	0	1	1	6	5	6	0	0	0	435
OTU000253	Fungi	Basidiomycota	Agaricomycetes	Sebacinales				1	0	48	6	6	13	130	1	7	13	5	94	53	7	22	5	1	1	0	0	10	7	3	7	440
OTU000244	Fungi	Ascomycota	Sordariomycetes					5	3	1	2	2	1	3	7	8	9	2	3	30	14	54	52	31	100	9	27	13	22	16	30	444
OTU000232	Fungi	Ascomycota	Dothideomycetes	Pleosporales	Phaeosphaeriaceae	Phaeosphaeria	Phaeosphaeria_tofieldiae	69	13	3	5	8	2	4	3	3	12	186	8	18	17	30	1	0	11	16	13	13	4	3	3	445
OTU000261	Fungi							1	0	2	4	0	2	2	4	5	3	3	6	27	19	15	1	15	27	30	4	91	44	74	71	450
OTU000254	Fungi	Ascomycota	Sordariomycetes	Sordariales	Lasiosphaeriaceae			10	101	56	2	1	8	2	2	0	15	12	189	3	16	9	1	0	0	9	2	11	3	1	0	453
OTU000226	Fungi	Glomeromycota	Glomeromycetes	Glomerales	Glomeraceae	Funneliformis		27	35	116	16	26	33	14	48	7	7	2	25	9	4	53	3	2	1	8	5	9	2	2	4	458
OTU000237	Fungi	Ascomycota	Sordariomycetes					3	2	5	2	2	4	9	5	4	11	5	5	12	26	7	58	31	37	28	66	52	35	34	15	458
OTU000249	Fungi	Ascomycota	Eurotiomycetes	Chaetothyriales	Herpotrichiellaceae	Exophiala		64	57	286	2	0	8	0	0	0	4	5	5	8	0	0	0	0	0	2	0	15	2	0	0	458
OTU000252	Fungi							67	70	98	13	21	23	18	17	19	3	89	12	0	0	3	0	1	3	0	0	1	0	0	0	458
OTU000236	Fungi							0	2	3	3	2	5	3	4	2	15	7	10	42	79	116	19	12	6	7	57	9	24	20	19	466
OTU000241	Fungi	Ascomycota	Sordariomycetes	Sordariales	Lasiosphaeriaceae	Podospora		3	1	2	0	1	3	0	2	9	14	5	7	25	26	74	16	10	73	56	24	59	20	33	15	478
OTU000247	Fungi							0	1	2	0	2	0	2	0	2	6	0	3	15	20	12	49	52	50	69	52	56	22	42	27	484
OTU000243	Fungi							3	3	50	0	1	5	1	7	1	5	2	7	20	12	31	42	32	63	88	18	30	20	21	25	487
OTU000246	Fungi	Ascomycota	Dothideomycetes	Pleosporales	Lentitheciaceae	Lentithecium		123	52	79	10	13	9	31	117	5	6	2	3	2	5	1	1	5	2	6	1	1	5	9	0	488
OTU000245	Fungi	Ascomycota	Dothideomycetes	Pleosporales	Leptosphaeriaceae	Plenodomus	Plenodomus_biglobosus	180	6	78	5	1	6	47	2	1	12	3	7	29	71	16	2	5	2	7	0	4	4	2	3	493
OTU000239	Fungi	Ascomycota						163	120	156	13	3	6	0	1	1	10	4	14	0	0	0	0	0	2	5	7	3	0	0	0	508
OTU000242	Fungi	Glomeromycota	Glomeromycetes	Glomerales	Glomeraceae			7	173	298	0	1	10	0	0	0	0	4	5	0	0	0	0	1	0	0	5	10	0	1	0	515
OTU000225	Fungi	Ascomycota						31	1	1	6	1	2	0	0	7	18	1	7	31	50	46	43	53	52	49	21	61	22	13	14	530
OTU000228	Fungi	Ascomycota	Sordariomycetes	Coniochaetales	Coniochaetaceae	Coniochaeta		1	3	1	1	22	1	5	2	7	6	6	20	27	91	110	19	22	21	31	18	14	20	68	33	549
OTU000222	Fungi	Ascomycota	Sordariomycetes					21	18	356	1	2	14	0	2	4	4	2	20	5	3	11	7	54	3	2	4	16	3	3	0	555
OTU000231	Fungi	Ascomycota	Sordariomycetes	Sordariales	Chaetomiaceae			1	3	2	1	0	1	7	6	3	22	16	16	49	219	74	13	10	9	22	20	8	13	23	26	564
OTU000234	Fungi							0	12	0	2	10	0	0	0	6	2	12	1	0	0	5	3	0	3	28	313	28	15	10	116	566
OTU000221	Fungi							1	1	10	2	13	61	3	1	14	7	1	16	1	4	21	7	16	48	36	22	30	19	14	233	581
OTU000218	Fungi	Basidiomycota	Tremellomycetes	Filobasidiales	Piskurozymaceae	Solicoccozyma		2	5	2	4	3	0	1	2	5	2	4	2	31	8	18	9	39	46	48	58	26	73	94	110	592
OTU000230	Fungi							0	0	0	6	15	14	17	466	15	0	0	0	0	21	0	0	19	0	0	0	0	4	17	0	594
OTU000209	Fungi	Basidiomycota	Malasseziomycetes	Malasseziales	Malasseziaceae	Malassezia	Malassezia_restricta	88	146	151	3	66	4	6	2	26	10	8	23	1	0	12	8	1	6	7	7	11	0	1	11	598
OTU000205	Fungi	Ascomycota	Dothideomycetes	Pleosporales	Sporormiaceae	Preussia	Preussia_flanaganii	4	0	4	4	1	4	4	6	1	26	5	17	69	53	30	70	67	57	35	24	25	36	38	22	602
OTU000229	Fungi	Ascomycota	Eurotiomycetes	Chaetothyriales	Herpotrichiellaceae	Heteroconium		0	20	7	0	7	1	0	0	0	33	329	134	7	21	15	0	0	1	1	19	5	1	1	0	602
OTU000224	Fungi	Ascomycota	Eurotiomycetes	Onygenales	Gymnoascaceae	Leucothecium	Leucothecium_emdenii	1	1	3	2	2	0	3	3	5	21	9	5	92	151	95	35	13	12	31	14	10	38	30	36	612
OTU000223	Fungi	Ascomycota						2	1	0	2	0	0	5	4	3	12	9	7	85	74	86	29	13	19	37	21	3	84	114	9	619
OTU000212	Fungi	Basidiomycota	Tremellomycetes	Filobasidiales	Filobasidiaceae	Naganishia	Naganishia_vaughanmartiniae	1	7	4	4	46	3	7	4	7	11	12	4	31	34	68	33	16	49	41	18	37	87	37	64	625
OTU000211	Fungi	Ascomycota	Eurotiomycetes	Onygenales	Arthrodermataceae	Arthroderma	Arthroderma_redellii	3	2	0	6	2	0	9	9	5	16	7	4	15	32	23	59	57	82	34	37	35	88	73	33	631
OTU000219	Fungi	Chytridiomycota	Rhizophlyctidomycetes	Rhizophlyctidales	Rhizophlyctidaceae	Rhizophlyctis		1	9	3	2	4	0	0	0	8	0	15	2	7	11	9	48	49	102	35	126	66	37	10	96	640
OTU000136	Fungi							6	4	5	16	12	10	2	0	1	10	14	10	20	25	16	52	63	60	72	95	62	26	40	24	645
OTU000197	Fungi	Ascomycota	Sordariomycetes	Hypocreales	Nectriaceae	Dactylonectria	Dactylonectria_estremocensis	3	53	5	1	3	2	7	7	6	8	15	10	130	52	57	11	29	32	28	26	44	25	65	27	646
OTU000203	Fungi	Ascomycota	Dothideomycetes	Pleosporales	Phaeosphaeriaceae			4	4	9	7	18	200	12	13	16	6	2	26	43	87	119	14	5	9	4	7	14	10	6	11	646
OTU000208	Fungi	Ascomycota	Dothideomycetes	Pleosporales	Pleosporaceae	Alternaria		4	13	53	65	4	42	1	8	8	27	5	28	40	95	61	16	17	42	27	22	19	13	21	19	650
OTU000216	Fungi	Ascomycota	Dothideomycetes	Pleosporales	Didymellaceae			1	5	3	2	4	2	7	5	10	10	9	4	4	11	38	16	40	243	28	74	32	40	14	52	654
OTU000185	Fungi	Chytridiomycota	Spizellomycetes	Spizellomycetales	Spizellomycetaceae	Triparticalcar		11	4	1	10	5	5	3	9	4	23	5	13	70	61	31	14	80	16	159	41	29	45	15	5	659
OTU000217	Fungi	Ascomycota	Sordariomycetes					2	24	0	2	12	0	0	0	0	79	449	17	7	17	28	1	0	0	6	24	0	0	0	0	668
OTU000210	Fungi	Ascomycota	Sordariomycetes					3	154	122	1	12	28	113	5	6	2	12	10	56	35	41	19	12	8	0	13	10	16	3	0	681
OTU000190	Fungi	Ascomycota	Sordariomycetes	Hypocreales	Nectriaceae			3	1	16	2	25	7	36	8	3	3	6	16	18	6	1	28	103	60	37	61	164	24	25	30	683
OTU000206	Fungi	Basidiomycota						35	49	464	1	1	17	0	1	1	9	5	19	11	34	6	0	0	0	3	3	26	0	2	0	687
OTU000180	Fungi	Ascomycota						3	4	1	6	6	2	2	4	2	15	12	12	21	27	22	90	48	44	73	45	67	48	85	50	689
OTU000187	Fungi	Ascomycota	Leotiomycetes	Helotiales	Helotiales_fam_Incertae_sedis	Cadophora	Cadophora_malorum	13	5	9	209	67	69	23	18	17	29	8	5	4	3	13	42	34	34	20	18	15	13	14	13	695
OTU000214	Fungi							1	1	0	0	0	1	0	16	0	24	9	13	14	536	14	8	16	8	4	3	0	2	34	1	705
OTU000207	Fungi	Ascomycota	Sordariomycetes	Sordariales	Lasiosphaeriaceae	Schizothecium		22	34	0	3	13	5	4	7	109	27	390	15	9	16	17	2	1	8	1	21	1	0	1	8	714
OTU000204	Fungi	Ascomycota	Dothideomycetes	Pleosporales	Sporormiaceae			2	0	8	3	3	22	8	7	3	20	15	211	68	64	31	27	22	11	21	3	20	95	40	19	723
OTU000183	Fungi							2	5	1	2	3	5	9	1	2	27	4	5	120	57	69	87	53	43	49	60	62	24	20	19	729
OTU000200	Fungi							11	0	0	7	0	4	5	3	5	16	2	4	35	14	8	49	37	84	209	33	101	25	60	20	732
OTU000196	Fungi							4	5	74	3	4	4	1	5	4	7	0	6	41	34	37	86	113	51	30	52	71	32	43	30	737
OTU000176	Fungi	Ascomycota	Leotiomycetes	Helotiales				21	22	81	192	54	12	69	13	21	27	8	2	42	37	26	15	10	17	19	15	18	14	8	4	747
OTU000195	Fungi							0	0	4	7	2	3	6	201	6	1	0	2	1	10	2	109	84	102	37	20	59	22	58	17	753
OTU000181	Fungi	Glomeromycota	Glomeromycetes	Glomerales	Claroideoglomeraceae	Claroideoglomus	Claroideoglomus_drummondii	4	57	61	12	1	3	11	8	4	24	4	50	198	184	89	4	3	5	5	5	11	4	9	13	769
OTU000192	Fungi	Ascomycota	Dothideomycetes	Pleosporales	Phaeosphaeriaceae	Ophiosphaerella		64	233	378	0	12	10	1	0	0	21	5	21	1	0	1	0	0	1	0	5	14	2	0	3	772
OTU000177	Fungi	Ascomycota	Sordariomycetes	Microascales	Microascaceae	Scedosporium	Scedosporium_prolificans	0	4	6	4	10	1	5	12	6	17	8	10	47	81	28	107	83	49	48	106	43	23	48	28	774
OTU000175	Fungi	Ascomycota						28	7	12	5	0	2	5	13	4	17	16	45	188	98	80	25	23	35	32	57	29	23	15	17	776
OTU000191	Fungi	Ascomycota	Leotiomycetes	Helotiales				5	250	446	0	4	10	1	1	0	0	1	15	10	1	13	1	0	1	0	9	7	0	1	1	777
OTU000189	Fungi	Ascomycota	Dothideomycetes	Pleosporales	Phaeosphaeriaceae	Ophiosphaerella		16	39	63	5	14	155	31	18	13	77	38	190	32	29	32	6	4	0	2	2	15	2	0	1	784
OTU000199	Fungi	Ascomycota	Sordariomycetes	Hypocreales	Ophiocordycipitaceae	Tolypocladium	Tolypocladium_cylindrosporum	15	10	4	20	6	10	0	2	4	24	6	9	2	1	0	15	15	9	243	129	127	53	56	26	786
OTU000198	Fungi	Ascomycota	Dothideomycetes	Pleosporales	Sporormiaceae	Sporormiella	Sporormiella_similis	0	7	0	0	2	0	4	3	21	17	19	7	137	128	91	30	9	19	15	33	8	21	27	210	808
OTU000193	Fungi	Ascomycota						5	1	2	7	5	10	2	7	4	12	1	4	37	13	9	45	26	40	110	59	152	69	147	49	816
OTU000184	Fungi							1	8	2	2	1	0	2	4	3	11	4	8	35	78	31	77	43	17	85	109	113	56	84	58	832
OTU000137	Fungi	Ascomycota	Sordariomycetes	Coniochaetales	Coniochaetaceae	Lecythophora		12	15	78	10	4	50	8	6	8	26	20	50	65	74	67	65	70	94	19	24	25	21	20	13	844
OTU000169	Fungi							4	3	2	5	2	0	1	3	7	3	4	6	24	32	39	37	86	155	85	69	67	79	55	90	858
OTU000178	Fungi	Ascomycota	Eurotiomycetes	Onygenales	Onygenales_fam_Incertae_sedis	Chrysosporium	Chrysosporium_shanxiense	0	1	1	3	3	3	7	4	8	10	6	7	16	60	33	92	120	130	77	78	77	45	43	36	860
OTU000188	Fungi	Basidiomycota	Agaricomycetes	Agaricales	Tricholomataceae	Calyptella	Calyptella_capula	13	4	1	374	141	56	12	13	15	24	5	0	1	4	0	4	155	10	12	8	3	0	7	0	862
OTU000186	Fungi							23	7	6	372	217	137	18	10	25	40	5	11	0	0	0	1	0	4	16	10	3	0	1	0	906
OTU000173	Fungi	Ascomycota						719	26	26	22	0	0	0	1	0	56	0	0	1	0	3	1	1	0	55	0	1	0	0	2	914
OTU000170	Fungi	Ascomycota	Dothideomycetes	Pleosporales	Sporormiaceae			6	6	224	2	0	17	7	9	15	17	5	22	93	97	140	30	18	56	14	16	51	21	14	44	924
OTU000179	Fungi	Ascomycota						0	0	0	0	1	5	3	6	6	11	7	18	112	99	193	48	33	55	8	5	29	52	195	61	947
OTU000168	Fungi	Basidiomycota						0	4	5	2	8	0	10	8	12	22	10	58	76	79	108	78	45	71	47	61	49	59	86	63	961
OTU000156	Fungi	Ascomycota						5	11	2	7	10	3	9	4	5	14	24	10	67	43	87	112	38	38	59	105	99	70	86	57	965
OTU000172	Fungi	Ascomycota	Sordariomycetes					3	26	5	8	6	11	18	3	5	28	20	44	45	62	77	42	60	30	117	72	67	64	118	42	973
OTU000160	Fungi							78	11	1	13	3	3	10	6	6	35	12	7	61	68	74	55	75	91	148	61	59	29	48	45	999
OTU000171	Fungi	Basidiomycota	Agaricomycetes	Tremellodendropsidales				112	3	5	6	7	9	15	233	5	36	9	11	192	147	87	5	19	14	12	3	28	10	32	3	1003
OTU000174	Fungi							1	1	3	4	2	9	1	0	2	6	3	13	34	18	38	39	33	26	134	84	406	75	44	34	1010
OTU000164	Fungi	Basidiomycota	Agaricomycetes	Sebacinales	Serendipitaceae			504	111	290	35	5	22	3	4	0	28	9	15	1	7	2	0	0	0	17	2	21	3	0	0	1079
OTU000159	Fungi							14	0	3	18	0	6	6	5	9	30	0	5	17	19	41	55	121	110	347	25	52	81	89	32	1085
OTU000158	Fungi	Ascomycota	Sordariomycetes					270	522	104	41	19	28	5	2	3	27	16	10	0	0	0	0	0	1	19	14	3	1	0	1	1086
OTU000163	Fungi	Ascomycota	Dothideomycetes	Pleosporales	Didymellaceae	Didymella		14	9	297	14	11	33	8	237	17	9	11	74	58	46	27	20	15	18	39	17	27	23	38	24	1086
OTU000166	Fungi	Ascomycota	Dothideomycetes	Pleosporales	Pleosporales_fam_Incertae_sedis	Monodictys	Monodictys_castaneae	249	13	10	9	2	1	6	5	6	44	8	20	132	124	90	26	17	22	57	21	16	74	88	52	1092
OTU000157	Fungi	Ascomycota	Eurotiomycetes	Onygenales	Onygenaceae	Aphanoascus	Aphanoascus_keratinophilus	4	3	4	2	0	8	4	10	12	12	2	7	43	33	45	177	167	227	76	54	49	46	52	61	1098
OTU000167	Fungi	Basidiomycota						5	17	19	8	215	400	14	14	15	76	9	119	8	9	6	21	3	1	36	26	34	8	30	14	1107
OTU000149	Fungi	Ascomycota	Leotiomycetes	Helotiales	Hyaloscyphaceae	Cistella	Cistella_albidolutea	249	313	218	36	44	37	18	7	18	35	10	23	9	5	6	3	3	3	19	20	24	2	6	6	1114
OTU000063	Fungi	Basidiomycota	Agaricomycetes	Agaricales	Entolomataceae	Entoloma	Entoloma_graphitipes_f_cystidiatum	4	6	170	1	4	181	3	4	4	6	2	179	5	3	12	127	125	102	3	10	151	3	4	8	1117
OTU000162	Fungi	Mortierellomycota	Mortierellomycetes	Mortierellales	Mortierellaceae	Mortierella	Mortierella_polygonia	5	5	5	3	1	2	5	12	10	27	9	30	142	141	124	28	12	76	25	69	99	109	97	84	1120
OTU000161	Fungi	Ascomycota	Sordariomycetes					399	64	88	51	8	24	14	5	28	107	7	255	11	8	7	1	0	0	15	2	20	5	0	2	1121
OTU000165	Fungi	Mortierellomycota	Mortierellomycetes	Mortierellales	Mortierellaceae	Mortierella	Mortierella_clonocystis	13	55	186	1	0	11	8	10	2	30	24	24	305	236	156	13	8	0	0	4	9	12	14	2	1123
OTU000154	Fungi							24	7	11	11	4	6	5	14	17	15	5	7	30	34	59	107	106	166	183	94	135	61	60	31	1192
OTU000143	Fungi	Ascomycota	Leotiomycetes					5	3	6	5	3	6	14	2	9	34	23	26	46	62	31	134	110	163	100	69	167	84	62	44	1208
OTU000155	Fungi	Ascomycota						8	14	8	2	9	6	6	12	8	20	10	33	72	51	79	50	52	51	91	135	199	90	109	102	1217
OTU000139	Fungi	Ascomycota	Sordariomycetes	Microascales	Microascales_fam_Incertae_sedis	Wardomyces	Wardomyces_inflatus	11	8	5	39	28	8	15	11	18	56	29	55	115	165	95	117	126	87	51	33	48	31	41	42	1234
OTU000144	Fungi							4	2	32	20	18	380	15	10	10	9	4	21	7	12	3	47	55	59	105	102	132	87	61	50	1245
OTU000142	Fungi							11	5	5	5	8	5	4	10	9	19	16	14	61	127	114	99	53	117	80	160	106	85	80	62	1255
OTU000153	Fungi	Mortierellomycota	Mortierellomycetes	Mortierellales	Mortierellaceae	Mortierella		6	9	1	0	22	4	7	20	4	5	11	4	19	58	18	48	112	138	135	161	83	151	161	85	1262
OTU000145	Fungi	Mortierellomycota	Mortierellomycetes	Mortierellales	Mortierellaceae	Mortierella		76	6	32	5	2	6	76	12	10	39	15	22	170	193	165	64	48	71	62	59	18	58	18	38	1265
OTU000150	Fungi	Ascomycota						3	4	4	42	8	4	11	155	10	8	9	13	95	108	119	80	40	82	61	143	60	90	87	41	1277
OTU000147	Fungi	Ascomycota	Leotiomycetes	Helotiales				45	124	56	17	144	134	50	8	14	67	361	69	27	15	21	11	4	11	19	39	24	6	8	6	1280
OTU000152	Fungi	Ascomycota	Leotiomycetes	Helotiales				27	21	31	27	137	44	211	236	324	1	8	7	22	15	13	22	19	19	10	20	8	14	27	20	1283
OTU000146	Fungi	Ascomycota	Pezizomycetes	Pezizales	Pyronemataceae	Pseudaleuria		0	3	0	0	0	1	25	1	2	3	0	1	49	11	43	1040	17	23	2	0	0	58	3	2	1284
OTU000151	Fungi	Mortierellomycota	Mortierellomycetes	Mortierellales	Mortierellaceae	Mortierella	Mortierella_fimbricystis	1	7	3	0	5	1	8	5	10	11	7	8	111	120	83	46	91	99	46	145	67	168	107	175	1324
OTU000148	Fungi	Basidiomycota	Cystobasidiomycetes	Cystobasidiales	Cystobasidiaceae	Occultifur		10	32	139	107	44	36	9	4	5	42	537	15	30	29	19	29	15	21	45	42	58	21	13	23	1325
OTU000133	Fungi	Ascomycota	Dothideomycetes	Pleosporales	Sporormiaceae	Preussia	Preussia_flanaganii	16	20	17	19	22	156	14	27	24	44	14	33	115	73	72	120	141	138	61	31	94	51	64	63	1429
OTU000140	Fungi	Ascomycota	Dothideomycetes	Dothideomycetes_ord_Incertae_sedis	Eremomycetaceae	Arthrographis		2	5	2	4	4	4	26	16	14	29	16	19	191	172	128	125	45	34	41	82	38	122	178	148	1445
OTU000141	Fungi	Basidiomycota	Agaricomycetes					11	53	13	232	247	183	18	27	21	36	430	85	15	13	9	1	1	1	18	30	8	2	2	0	1456
OTU000138	Fungi	Mortierellomycota	Mortierellomycetes	Mortierellales	Mortierellaceae	Mortierella	Mortierella_alpina	26	93	136	4	3	4	11	12	7	53	10	28	420	286	265	18	13	6	0	8	8	26	9	18	1464
OTU000117	Fungi	Ascomycota	Dothideomycetes	Pleosporales	Didymellaceae	Neoascochyta	Neoascochyta_europaea	184	22	8	15	4	11	7	27	10	62	31	32	193	284	271	22	36	44	27	33	32	62	41	49	1507
OTU000135	Fungi	Ascomycota	Sordariomycetes					68	141	11	18	257	185	19	20	25	24	20	39	75	102	40	120	107	164	9	29	39	21	12	12	1557
OTU000134	Fungi	Ascomycota						3	1	5	14	2	3	16	33	13	19	19	21	100	253	161	162	182	61	87	67	35	146	118	65	1586
OTU000124	Fungi	Olpidiomycota	Olpidiomycetes	Olpidiales	Olpidiaceae	Olpidium	Olpidium_brassicae	39	70	286	12	34	98	21	99	93	36	323	269	39	26	23	23	20	15	36	20	37	7	12	28	1666
OTU000132	Fungi							210	7	8	17	3	1	10	20	6	52	12	23	176	265	143	102	98	121	81	68	71	61	66	53	1674
OTU000131	Fungi	Ascomycota	Sordariomycetes	Sordariales	Lasiosphaeriaceae	Cercophora		986	85	300	54	2	19	0	1	2	83	3	18	19	17	18	2	4	2	31	5	13	7	8	3	1682
OTU000128	Fungi							12	12	11	14	6	16	12	10	14	30	13	22	43	39	62	188	109	278	240	177	187	72	88	72	1727
OTU000130	Fungi	Ascomycota	Dothideomycetes	Pleosporales	Didymellaceae	Stagonosporopsis		7	11	3	14	5	17	46	15	115	22	27	39	86	81	182	155	107	163	82	176	154	85	77	99	1768
OTU000129	Fungi	Ascomycota	Sordariomycetes	Microascales	Microascaceae	Pithoascus		6	3	5	5	0	6	14	11	21	36	4	26	197	191	206	105	74	76	94	93	166	135	156	221	1851
OTU000113	Fungi	Basidiomycota	Ustilaginomycetes	Ustilaginales	Ustilaginaceae	Ustilago	Ustilago_nunavutica	11	16	7	16	6	10	19	19	11	49	38	47	394	568	328	52	57	45	56	46	23	23	27	31	1899
OTU000123	Fungi	Ascomycota	Dothideomycetes	Capnodiales	Cladosporiaceae	Cladosporium		4	14	103	13	12	41	12	18	63	26	24	31	87	171	185	189	111	112	97	169	119	97	103	104	1905
OTU000056	Fungi	Ascomycota	Sordariomycetes	Xylariales	Microdochiaceae	Microdochium	Microdochium_novae-zelandiae	170	171	137	14	3	11	100	77	114	22	14	9	168	92	72	120	106	146	11	6	19	102	112	115	1911
OTU000119	Fungi	Ascomycota	Dothideomycetes	Pleosporales	Sporormiaceae			5	2	10	3	4	23	7	14	4	38	35	29	235	260	234	227	83	155	88	93	134	104	90	64	1941
OTU000122	Fungi	Basidiomycota	Agaricomycetes	Agaricales	Lycoperdaceae	Bovista		42	22	6	8	2	7	13	18	7	43	17	20	213	219	264	154	126	106	123	137	177	85	97	92	1998
OTU000121	Fungi	Ascomycota	Leotiomycetes	Helotiales	Helotiaceae	Tetracladium		70	450	648	17	146	29	93	11	9	31	30	34	147	88	35	18	7	3	17	40	48	16	13	5	2005
OTU000125	Fungi							2	0	1	2	2	0	4	3	60	1	0	1	3	2	61	2	3	55	41	44	52	52	67	1595	2053
OTU000118	Fungi	Ascomycota	Dothideomycetes	Pleosporales	Phaeosphaeriaceae			39	6	65	73	27	407	67	111	127	59	11	74	201	222	141	36	57	76	50	41	102	38	42	37	2109
OTU000115	Fungi	Ascomycota	Dothideomycetes	Pleosporales	Didymellaceae	Epicoccum	Epicoccum_huancayense	29	29	257	30	12	39	18	224	33	63	33	41	131	266	302	54	69	109	28	78	58	54	110	51	2118
OTU000109	Fungi	Ascomycota	Sordariomycetes	Sordariales	Lasiosphaeriaceae			25	20	20	21	10	14	15	19	17	64	27	32	51	66	51	253	215	302	265	200	177	87	106	74	2131
OTU000120	Fungi	Ascomycota	Leotiomycetes					11	169	116	100	160	50	19	19	68	88	887	88	75	40	47	43	23	18	9	77	15	11	9	9	2151
OTU000110	Fungi	Ascomycota	Pezizomycetes	Pezizales	Pezizaceae	Iodophanus		1	18	33	14	26	82	371	12	47	26	419	40	21	15	217	175	417	114	38	73	26	39	19	26	2269
OTU000112	Fungi	Ascomycota	Eurotiomycetes	Onygenales	Onygenales_fam_Incertae_sedis	Chrysosporium	Chrysosporium_pseudomerdarium	16	36	12	50	319	34	66	318	39	73	359	50	67	83	33	66	94	60	75	150	34	94	109	57	2294
OTU000114	Fungi	Mortierellomycota	Mortierellomycetes	Mortierellales	Mortierellaceae	Mortierella	Mortierella_polygonia	8	10	14	16	3	24	10	12	10	34	17	42	118	141	187	77	31	79	296	310	568	152	130	182	2471
OTU000108	Fungi	Ascomycota	Sordariomycetes	Sordariales	Lasiosphaeriaceae			14	26	18	33	31	24	63	60	69	106	60	50	256	269	233	143	238	143	106	79	94	143	161	116	2535
OTU000103	Fungi	Basidiomycota	Tremellomycetes	Cystofilobasidiales	Mrakiaceae	Tausonia	Tausonia_pullulans	8	32	8	8	18	46	13	22	20	21	19	14	127	122	42	99	141	109	119	440	149	206	364	552	2699
OTU000046	Fungi	Basidiomycota	Agaricomycetes	Agaricales	Bolbitiaceae			131	158	83	104	147	142	80	16	27	245	82	73	42	21	37	277	197	304	136	134	63	78	68	63	2708
OTU000083	Fungi	Ascomycota	Sordariomycetes	Myrmecridiales	Myrmecridiaceae	Myrmecridium	Myrmecridium_schulzeri	79	117	61	370	666	146	90	118	139	69	56	60	49	46	99	91	58	149	38	55	12	58	43	88	2757
OTU000111	Fungi	Basidiomycota	Agaricomycetes					6	53	38	197	218	171	16	116	16	46	1224	33	39	35	34	152	136	72	38	74	24	14	20	10	2782
OTU000102	Fungi	Ascomycota	Leotiomycetes	Helotiales	Helotiaceae	Articulospora	Articulospora_proliferata	298	81	176	24	10	38	127	263	20	50	20	50	271	266	179	99	34	59	126	74	350	59	183	48	2905
OTU000100	Fungi	Ascomycota	Sordariomycetes	Sordariales	Lasiosphaeriaceae			950	816	807	32	5	12	6	5	3	85	23	41	1	1	1	6	6	1	46	33	41	12	2	3	2938
OTU000106	Fungi	Ascomycota						6	4	2	12	4	0	19	35	32	65	43	27	499	346	427	148	119	85	93	56	43	211	461	206	2943
OTU000101	Fungi	Ascomycota	Sordariomycetes					391	876	1159	28	32	71	5	2	5	131	46	69	6	3	6	6	3	2	22	32	73	1	1	0	2970
OTU000104	Fungi	Ascomycota	Sordariomycetes	Microascales	Microascaceae			13	59	7	10	23	19	10	26	26	76	227	32	203	217	144	151	114	132	265	309	237	206	276	226	3008
OTU000107	Fungi	Ascomycota	Eurotiomycetes	Eurotiales				2	91	2	3	58	1	0	0	3	104	2342	96	69	69	69	0	0	1	1	99	2	4	2	1	3019
OTU000080	Fungi	Ascomycota	Sordariomycetes	Sordariales	Chaetomiaceae			29	41	20	32	25	25	19	28	45	84	78	60	128	403	228	259	245	378	136	214	97	135	220	162	3091
OTU000097	Fungi	Ascomycota	Sordariomycetes	Hypocreales	Nectriaceae	Neonectria	Neonectria_lugdunensis	16	24	15	21	14	17	61	18	28	80	24	54	197	189	253	254	268	321	315	286	275	207	208	182	3327
OTU000099	Fungi	Ascomycota	Dothideomycetes	Pleosporales	Melanommataceae	Herpotrichia	Herpotrichia_juniperi	71	26	144	26	15	83	37	23	288	432	452	1173	165	74	98	44	5	10	23	30	51	10	31	29	3340
OTU000090	Fungi	Ascomycota						67	31	189	29	24	42	44	320	85	80	51	64	208	350	331	175	64	178	177	161	310	155	157	93	3385
OTU000096	Fungi	Ascomycota	Sordariomycetes	Magnaporthales	Magnaporthaceae	Slopeiomyces	Slopeiomyces_cylindrosporus	107	388	657	54	36	277	23	15	116	327	42	1079	36	38	54	4	10	9	10	15	86	2	2	8	3395
OTU000094	Fungi	Ascomycota	Sordariomycetes	Sordariales	Lasiosphaeriaceae	Podospora	Podospora_pyriformis	6	14	101	88	109	1905	104	102	86	53	13	167	15	52	23	14	29	34	36	35	152	31	291	24	3484
OTU000088	Fungi	Basidiomycota	Agaricomycetes	Agaricales	Agaricaceae	Coprinus	Coprinus_phaeopunctatus	67	56	67	554	244	414	221	346	133	415	353	141	94	56	69	31	39	26	31	34	33	14	37	10	3485
OTU000093	Fungi	Ascomycota						20	105	9	16	201	13	76	159	43	89	58	60	419	653	470	102	173	126	132	59	65	117	163	208	3536
OTU000095	Fungi	Ascomycota						27	9	14	23	7	15	25	53	32	120	51	71	270	816	257	120	113	129	378	221	217	188	224	179	3559
OTU000087	Fungi							24	27	19	16	29	18	19	47	23	27	26	37	98	118	72	417	445	383	269	336	391	157	332	242	3572
OTU000091	Fungi	Ascomycota	Sordariomycetes	Hypocreales	Nectriaceae	Fusicolla	Fusicolla_septimanifiniscientiae	24	19	17	26	9	23	22	15	51	434	42	342	125	139	82	271	209	364	209	237	262	253	172	260	3607
OTU000092	Fungi							9	11	21	7	4	20	43	31	22	83	40	50	886	332	543	114	139	132	164	98	367	112	265	151	3644
OTU000089	Fungi	Ascomycota	Dothideomycetes	Pleosporales	Sporormiaceae	Sporormiella	Sporormiella_intermedia	39	24	12	28	13	6	18	26	17	119	53	40	186	360	144	241	151	167	685	384	227	193	332	259	3724
OTU000086	Fungi	Ascomycota	Sordariomycetes	Sordariales	Lasiosphaeriaceae			117	869	2097	6	25	114	3	8	4	16	57	173	17	118	16	6	4	7	8	61	150	8	10	9	3903
OTU000044	Fungi	Ascomycota	Sordariomycetes	Sordariales	Lasiosphaeriaceae			253	352	244	45	37	71	327	384	559	223	24	112	25	103	295	75	110	362	19	20	16	51	156	315	4178
OTU000085	Fungi	Basidiomycota	Agaricomycetes	Agaricales	Psathyrellaceae	Coprinopsis		80	62	30	1613	720	588	249	165	264	101	43	19	12	10	10	20	17	25	64	50	45	11	10	13	4221
OTU000084	Fungi	Ascomycota	Sordariomycetes	Sordariales	Lasiosphaeriaceae	Podospora	Podospora_pleiospora	1035	546	845	84	32	53	258	149	69	369	158	572	44	39	34	34	12	6	37	30	83	25	7	14	4535
OTU000081	Fungi	Ascomycota	Leotiomycetes	Thelebolales	Pseudeurotiaceae	Pseudeurotium	Pseudeurotium_hygrophilum	18	31	28	142	75	68	42	37	39	127	50	75	185	171	232	513	424	419	312	357	409	286	304	227	4571
OTU000050	Fungi	Ascomycota	Leotiomycetes	Helotiales				74	89	37	65	70	60	37	42	63	201	340	125	154	254	264	814	550	777	73	137	75	106	107	90	4604
OTU000082	Fungi	Ascomycota						1002	1303	1791	30	43	70	13	2	4	85	47	78	15	8	10	6	3	5	29	50	78	7	1	2	4682
OTU000073	Fungi	Ascomycota	Dothideomycetes	Pleosporales	Phaeosphaeriaceae	Paraphoma		425	709	764	137	283	220	116	829	255	54	41	138	115	120	102	35	60	67	49	79	106	37	77	56	4874
OTU000079	Fungi	Ascomycota	Dothideomycetes	Pleosporales	Phaeosphaeriaceae	Neosetophoma		516	61	160	362	182	953	276	476	284	117	37	153	105	108	125	179	88	153	158	89	176	92	73	61	4984
OTU000077	Fungi	Ascomycota	Sordariomycetes	Sordariales	Lasiosphaeriaceae	Schizothecium		2960	262	629	157	32	38	91	16	10	312	15	60	12	11	14	14	16	10	186	14	77	12	30	9	4987
OTU000078	Fungi	Ascomycota	Sordariomycetes	Xylariales	Hyponectriaceae	Monographella	Monographella_nivalis	144	147	1292	129	226	1406	92	256	180	60	31	219	147	147	186	31	31	44	29	42	188	33	36	53	5149
OTU000076	Fungi	Ascomycota						168	47	32	47	7	11	46	43	54	171	72	108	852	956	1039	161	131	176	234	118	144	240	290	221	5368
OTU000074	Fungi	Mortierellomycota	Mortierellomycetes	Mortierellales	Mortierellaceae	Mortierella	Mortierella_hyalina	23	24	26	30	21	61	26	35	41	79	43	48	414	270	424	331	275	369	563	580	540	371	339	546	5479
OTU000054	Fungi							53	50	48	42	30	22	57	53	55	143	67	174	411	233	128	217	270	228	544	490	403	689	705	457	5569
OTU000072	Fungi	Ascomycota	Sordariomycetes	Sordariales	Lasiosphaeriaceae			695	2513	1587	32	42	49	5	8	3	70	95	62	20	45	8	8	9	8	37	141	119	23	12	5	5596
OTU000075	Fungi							32	341	46	697	801	1005	923	345	182	90	66	436	48	30	15	63	273	25	32	62	71	51	32	11	5677
OTU000068	Fungi	Ascomycota	Sordariomycetes	Sordariales	Lasiosphaeriaceae			586	2077	853	149	177	168	19	14	15	306	268	197	25	23	23	26	23	16	163	311	222	15	23	32	5731
OTU000070	Fungi							32	33	185	36	25	42	48	29	39	102	47	85	479	530	425	481	370	431	503	497	473	276	314	274	5756
OTU000071	Fungi	Ascomycota	Sordariomycetes					3067	1048	722	206	40	52	4	2	9	274	44	43	12	9	2	6	6	3	170	54	44	3	6	4	5830
OTU000069	Fungi	Ascomycota	Leotiomycetes	Helotiales	Helotiales_fam_Incertae_sedis			380	543	801	59	159	143	532	174	89	326	1094	982	90	83	78	42	15	6	29	82	113	67	34	17	5938
OTU000067	Fungi	Ascomycota	Pezizomycetes	Pezizales	Pyronemataceae	Scutellinia	Scutellinia_vitreola	27	46	29	26	37	24	32	59	50	86	52	50	459	354	507	669	545	563	501	897	540	375	310	327	6565
OTU000060	Fungi	Ascomycota	Leotiomycetes	Thelebolales	Thelebolaceae	Thelebolus		22	29	42	14	11	25	33	50	56	185	104	102	629	638	685	271	301	359	273	329	264	674	710	795	6601
OTU000066	Fungi	Ascomycota	Sordariomycetes					105	19	57	52	70	519	75	58	69	643	116	762	1016	548	404	175	185	642	204	175	106	152	246	210	6608
OTU000058	Fungi	Ascomycota						144	184	43	101	1908	505	800	191	224	85	938	346	104	51	103	132	62	117	96	209	143	89	32	63	6670
OTU000064	Fungi	Ascomycota						78	45	14	7	27	39	63	151	31	133	104	90	335	1526	318	847	1207	182	82	526	153	193	430	206	6787
OTU000061	Fungi	Ascomycota	Sordariomycetes					1742	1951	1183	250	118	178	661	46	107	142	79	62	40	5	13	40	3	12	85	99	75	49	4	10	6954
OTU000062	Fungi							46	15	20	31	18	31	70	58	70	56	28	43	192	166	221	1174	1082	1391	565	374	622	218	278	209	6978
OTU000065	Fungi	Ascomycota	Dothideomycetes	Pleosporales				4	9	4	11	5	5	104	68	62	168	88	88	1109	769	939	352	182	158	97	181	176	628	1389	469	7065
OTU000045	Fungi	Basidiomycota	Tremellomycetes	Filobasidiales	Filobasidiaceae	Naganishia	Naganishia_adeliensis	41	54	45	44	58	89	63	42	61	154	77	181	440	544	773	398	282	906	472	536	395	470	491	531	7147
OTU000053	Fungi	Ascomycota	Dothideomycetes	Pleosporales	Didymellaceae	Epicoccum	Epicoccum_dendrobii	39	128	99	47	113	54	48	48	61	147	1330	186	751	201	203	373	425	429	257	869	387	348	324	380	7247
OTU000057	Fungi	Ascomycota	Dothideomycetes	Pleosporales				82	117	88	59	42	40	54	44	44	183	112	89	512	454	558	191	89	162	1366	1108	1078	334	372	283	7461
OTU000051	Fungi	Ascomycota	Sordariomycetes	Sordariales	Lasiosphaeriaceae	Schizothecium	Schizothecium_glutinans	3437	1328	1378	189	48	145	9	9	5	403	67	98	10	7	13	9	8	12	247	81	86	13	6	6	7614
OTU000048	Fungi	Ascomycota	Sordariomycetes	Microascales	Microascaceae			30	54	21	47	23	56	81	82	96	227	111	171	1208	1158	1178	720	674	508	295	198	281	237	264	265	7985
OTU000055	Fungi	Basidiomycota	Agaricomycetes					86	28	33	72	16	30	25	30	51	113	45	94	82	183	92	483	490	76	2041	982	1199	341	540	1098	8230
OTU000052	Fungi	Ascomycota	Pezizomycetes	Pezizales	Ascobolaceae			12	2	3	10	2	4	121	66	42	159	89	83	2982	672	383	706	102	586	64	36	122	625	965	417	8253
OTU000047	Fungi	Basidiomycota	Tremellomycetes	Holtermanniales	Holtermanniales_fam_Incertae_sedis	Holtermanniella	Holtermanniella_wattica	17	35	18	28	18	22	68	71	77	94	56	65	740	479	584	317	334	249	369	448	478	1165	1249	1392	8373
OTU000049	Fungi	Basidiomycota	Agaricomycetes	Agaricales	Entolomataceae	Entoloma		2	3	25	7	32	169	92	81	122	10	11	25	102	101	103	2427	2282	2612	31	20	23	178	130	133	8721
OTU000019	Fungi	Basidiomycota	Agaricomycetes	Agaricales	Bolbitiaceae	Conocybe	Conocybe_crispa	619	1698	522	32	82	27	586	185	317	94	774	39	405	201	244	502	204	330	113	557	99	610	264	308	8812
OTU000013	Fungi	Basidiomycota	Agaricomycetes	Agaricales	Psathyrellaceae	Coprinopsis	Coprinopsis_erythrocephala	699	1064	745	23	31	17	1142	286	142	32	20	12	1026	215	96	1138	280	108	19	44	20	1456	299	121	9035
OTU000043	Fungi	Ascomycota	Dothideomycetes	Pleosporales	Leptosphaeriaceae	Leptosphaeria	Leptosphaeria_sclerotioides	237	532	278	211	194	217	51	56	129	263	1448	1246	448	439	594	328	173	676	379	363	344	273	270	338	9487
OTU000042	Fungi	Ascomycota	Sordariomycetes	Sordariales	Lasiosphaeriaceae			4289	2084	2152	120	51	58	8	9	8	341	103	125	11	5	6	6	8	11	212	94	121	8	18	13	9861
OTU000040	Fungi	Ascomycota	Sordariomycetes					30	46	24	445	308	462	449	396	427	191	30	304	95	353	59	222	6835	207	55	39	68	54	442	40	11581
OTU000039	Fungi	Ascomycota	Dothideomycetes	Capnodiales	Mycosphaerellaceae	Mycosphaerella	Mycosphaerella_tassiana	1007	148	146	115	92	73	114	83	81	444	209	264	1411	1515	1154	490	411	552	1067	726	834	523	553	562	12574
OTU000022	Fungi	Ascomycota	Sordariomycetes					278	424	211	300	280	228	273	87	106	690	430	365	687	476	520	1245	992	1393	842	815	879	522	600	577	13220
OTU000038	Fungi	Ascomycota	Eurotiomycetes	Chaetothyriales	Herpotrichiellaceae	Phialophora	Phialophora_cyclaminis	107	102	68	119	134	156	123	71	431	261	95	101	206	284	257	1444	1093	1412	2072	1906	1633	501	501	494	13571
OTU000037	Fungi	Basidiomycota	Agaricomycetes	Auriculariales				6164	2592	2062	263	82	100	35	22	19	511	107	145	592	420	288	49	34	38	235	111	101	31	31	28	14060
OTU000034	Fungi	Ascomycota	Sordariomycetes	Sordariales	Lasiosphaeriaceae	Schizothecium		188	143	125	87	77	104	100	155	163	504	325	355	1154	1457	1736	901	823	943	959	1209	1524	807	1021	711	15571
OTU000036	Fungi	Mortierellomycota	Mortierellomycetes	Mortierellales	Mortierellaceae	Mortierella	Mortierella_alpina	575	180	155	103	49	388	124	256	137	274	112	186	1160	1179	1007	1592	1108	1443	1442	1287	1429	508	482	529	15705
OTU000035	Fungi	Ascomycota	Pezizomycetes	Pezizales	Pyronemataceae			27	78	20	25	55	18	114	129	188	110	101	86	865	697	550	641	353	569	340	900	565	2804	3349	3322	15906
OTU000033	Fungi	Ascomycota	Leotiomycetes	Helotiales	Helotiaceae	Tetracladium		1101	8221	3318	100	316	260	613	218	422	161	272	389	92	293	77	82	114	36	65	297	185	56	146	37	16871
OTU000032	Fungi	Ascomycota	Sordariomycetes					193	150	94	145	98	115	126	107	135	413	198	196	563	686	648	1738	1498	1886	2765	2304	2116	1031	953	850	19008
OTU000031	Fungi	Ascomycota	Dothideomycetes	Pleosporales	Sporormiaceae			551	128	81	110	78	49	163	196	135	520	650	498	1682	1463	873	572	1168	548	1063	1589	1039	2345	2730	2740	20971
OTU000030	Fungi	Ascomycota						176	91	76	83	55	71	181	170	199	634	417	556	3389	3000	3504	907	749	1108	1067	1138	1253	990	933	715	21462
OTU000029	Fungi	Basidiomycota	Agaricomycetes	Tremellodendropsidales				107	160	476	1575	826	7000	391	546	981	1231	1996	4682	226	221	234	91	54	128	129	185	537	62	78	47	21963
OTU000025	Fungi	Olpidiomycota	Olpidiomycetes	Olpidiales	Olpidiaceae	Olpidium		1116	525	794	818	899	1128	6422	5799	1726	162	65	475	426	237	119	375	231	97	64	336	85	487	303	107	22796
OTU000027	Fungi	Ascomycota	Sordariomycetes	Hypocreales	Nectriaceae			148	400	334	428	568	1381	2116	653	722	2013	688	2315	1479	943	688	906	711	1127	909	1136	1132	1053	724	769	23343
OTU000023	Fungi	Ascomycota	Sordariomycetes	Sordariales	Lasiosphaeriaceae			1267	12891	5697	75	459	334	111	61	149	256	1065	497	69	106	156	33	76	176	71	796	386	64	100	196	25091
OTU000026	Fungi	Ascomycota						129	880	247	851	286	883	196	718	277	537	1330	767	1296	1687	1329	1203	6321	1455	1295	1301	1994	763	1191	629	27565
OTU000024	Fungi	Ascomycota	Sordariomycetes					140	135	126	118	109	94	251	322	261	479	319	320	2494	2905	2119	2508	2416	2708	1315	1226	1586	1498	2771	1772	27992
OTU000018	Fungi	Ascomycota	Sordariomycetes	Sordariales	Lasiosphaeriaceae			410	258	366	250	324	495	274	594	420	1312	886	586	2189	3098	2296	2361	1834	4213	1165	1278	1367	906	1420	1059	29361
OTU000017	Fungi	Ascomycota	Sordariomycetes					207	306	3203	153	167	336	239	322	299	679	378	585	2453	2190	1902	2508	2562	3322	1198	1524	1768	1085	1352	1183	29921
OTU000020	Fungi	Ascomycota	Leotiomycetes	Helotiales	Hyaloscyphaceae	Cistella		6428	7071	5739	1382	817	893	1127	857	840	799	688	1182	206	164	177	105	76	169	347	373	377	126	96	122	30161
OTU000016	Fungi	Ascomycota	Sordariomycetes					180	231	120	205	182	139	259	326	269	729	337	281	1459	1184	901	4823	4022	3933	1729	1829	1226	1371	3152	1432	30319
OTU000021	Fungi	Ascomycota	Dothideomycetes	Pleosporales	Pleosporaceae	Alternaria	Alternaria_chlamydosporigena	5690	2513	4655	1944	1494	1896	1174	1327	901	1259	2909	1797	439	633	344	130	156	106	580	466	433	221	209	153	31429
OTU000012	Fungi	Basidiomycota	Agaricomycetes	Sebacinales	Serendipitaceae			941	1093	955	1474	2588	1824	7981	4885	5484	257	197	234	813	735	859	437	493	580	301	414	568	476	543	527	34659
OTU000015	Fungi							2149	3092	4246	1969	3141	4712	4827	3578	4753	436	1038	583	450	365	478	388	343	354	470	729	619	446	334	346	39846
OTU000014	Fungi	Ascomycota	Dothideomycetes	Pleosporales	Sporormiaceae	Preussia	Preussia_flanaganii	242	208	176	203	246	203	396	452	317	1564	1148	1076	5223	3979	3734	3502	2979	3327	1889	1232	1997	2018	2536	2184	40831
OTU000011	Fungi	Ascomycota	Eurotiomycetes	Onygenales	Onygenales_fam_Incertae_sedis	Chrysosporium	Chrysosporium_merdarium	333	345	247	510	343	357	338	332	316	2840	2859	3512	1955	1811	1882	4657	4167	4153	4374	3995	3852	2525	2516	2509	50728
OTU000010	Fungi	Ascomycota	Pezizomycetes	Pezizales	Pyronemataceae			220	60	99	227	23	122	602	366	578	768	143	303	4319	1336	1358	1248	1388	799	4987	1254	2561	13600	8768	13566	58695
OTU000005	Fungi	Ascomycota	Sordariomycetes					2047	3036	2263	3930	5657	10702	1671	1543	2534	2712	4152	3522	1265	1276	3690	1237	852	1834	678	1185	1061	1347	1165	1864	61223
OTU000009	Fungi	Ascomycota	Dothideomycetes	Pleosporales	Sporormiaceae	Preussia	Preussia_flanaganii	1312	293	491	241	168	173	530	629	675	2511	1192	1424	10158	10784	11656	2500	2405	3019	1755	1683	1619	3382	4001	2665	65266
OTU000008	Fungi	Ascomycota	Sordariomycetes	Sordariales	Lasiosphaeriaceae			561	445	355	473	342	373	707	752	730	2854	1485	1795	8839	8875	6763	4124	3475	4575	4424	4316	3380	3239	4299	3647	70828
OTU000007	Fungi	Ascomycota	Leotiomycetes	Thelebolales	Pseudeurotiaceae	Pseudogymnoascus		405	389	278	446	321	345	590	553	522	1717	758	839	3011	2342	2276	9567	7765	8753	6762	5968	5654	4346	4784	3831	72222
OTU000006	Fungi	Ascomycota	Leotiomycetes	Helotiales	Helotiaceae	Tetracladium		20835	16215	14492	1967	1313	2582	1044	1565	2268	1857	1148	2077	889	680	1124	315	382	795	850	638	797	343	543	779	75498
OTU000004	Fungi	Ascomycota	Sordariomycetes	Sordariales	Lasiosphaeriaceae	Schizothecium	Schizothecium_formosanum	759	1292	1577	1716	2256	14884	1741	2121	1879	2415	1724	2666	4158	3744	3816	11104	12204	10374	10786	18657	14062	5130	6765	4538	140368
OTU000003	Fungi	Ascomycota	Sordariomycetes	Sordariales	Lasiosphaeriaceae	Apodus	Apodus_deciduus	4444	4491	1728	64389	55033	26351	8271	10969	20265	12151	11482	6687	1811	1972	3015	2026	1840	2718	5046	5758	3212	1678	2803	2276	260416
OTU000001	Fungi	Ascomycota	Leotiomycetes	Thelebolales	Thelebolaceae	Thelebolus	Thelebolus_globosus	2858	2565	2740	2036	1506	2373	1299	1254	1751	47623	23688	35009	9920	7767	10267	8009	6932	8447	14538	15489	16236	30249	29710	34488	316754
OTU000002	Fungi	Olpidiomycota	Olpidiomycetes	Olpidiales	Olpidiaceae			16330	5490	12191	7178	15141	21053	50668	51329	59482	6630	18871	19603	6025	6392	8461	4223	4944	4459	2690	2971	9362	3176	4223	3440	344332

## Sheet: Table S5
Table S5 Taxonomic classification of bacterial OTUs
OTU	Domain	Phylum	Class	Order	Family	Genus	Species	RB0-1	RB0-2	RB0-3	RDK-1	RDK-2	RDK-3	RF18-3-1	RF18-3-2	RF18-3-3	RCK-1	RCK-2	RCK-3	SB0-1	SB0-2	SB0-3	SDK-1	SDK-2	SDK-3	SF18-3-1	SF18-3-2	SF18-3-3	SCK-1	SCK-2	SCK-3	Total
OTU001450	Bacteria	Firmicutes	Clostridia	Lachnospirales	Lachnospiraceae	Lachnotalea		0	0	0	0	0	0	0	0	0	0	0	0	0	1	0	0	0	0	0	0	0	0	0	0	1
OTU001706	Bacteria	Firmicutes	Bacilli	Paenibacillales	Paenibacillaceae	Saccharibacillus	Saccharibacillus_sacchari	0	0	0	0	0	0	0	0	0	0	0	0	0	0	0	0	1	0	0	0	0	0	0	0	1
OTU001952	Bacteria	Deinococcota	Deinococci	Deinococcales	Deinococcaceae	Deinococcus		0	0	0	0	0	0	0	0	0	0	0	0	0	0	0	0	0	0	1	0	0	0	0	0	1
OTU002071	Bacteria	Proteobacteria	Alphaproteobacteria					0	0	0	0	0	0	0	0	0	0	0	0	0	0	0	1	0	0	0	0	0	0	0	0	1
OTU002192	Bacteria	Proteobacteria	Gammaproteobacteria	Burkholderiales	Neisseriaceae	Neisseria	Neisseria_mucosa	0	0	0	0	0	0	0	0	0	0	0	1	0	0	0	0	0	0	0	0	0	0	0	0	1
OTU002308	Bacteria	Actinobacteriota	Actinobacteria	Pseudonocardiales	Pseudonocardiaceae	Pseudonocardia		0	0	0	0	0	0	0	0	0	0	0	0	0	0	0	0	0	0	0	1	0	0	0	0	1
OTU002364	Bacteria	Proteobacteria	Alphaproteobacteria	Sphingomonadales	Sphingomonadaceae	Sphingomonas		0	1	0	0	0	0	0	0	0	0	0	0	0	0	0	0	0	0	0	0	0	0	0	0	1
OTU002403	Bacteria	Bacteroidota	Bacteroidia					0	0	0	0	0	0	0	0	0	0	0	0	0	0	0	1	0	0	0	0	0	0	0	0	1
OTU002431	Bacteria	Firmicutes	Clostridia	Clostridiales	Oxobacteraceae	Oxobacter		0	0	0	0	0	0	0	0	0	0	0	0	0	0	0	0	0	0	1	0	0	0	0	0	1
OTU002549	Bacteria	Chloroflexi	Chloroflexia	Chloroflexales				0	0	0	0	0	0	0	0	0	0	0	1	0	0	0	0	0	0	0	0	0	0	0	0	1
OTU002583	Bacteria							0	0	0	0	0	0	0	0	0	1	0	0	0	0	0	0	0	0	0	0	0	0	0	0	1
OTU002633	Bacteria	Firmicutes	Clostridia	Oscillospirales	Ruminococcaceae	Faecalibacterium	Faecalibacterium_prausnitzii	0	0	0	0	0	0	1	0	0	0	0	0	0	0	0	0	0	0	0	0	0	0	0	0	1
OTU002696	Bacteria	Acidobacteriota	Acidobacteriae					0	0	0	0	0	0	0	0	0	0	0	0	0	0	0	0	0	0	1	0	0	0	0	0	1
OTU002706	Bacteria							0	0	0	0	0	0	0	0	0	0	0	0	0	0	0	0	0	0	0	0	0	1	0	0	1
OTU002737	Bacteria	Proteobacteria	Alphaproteobacteria	Rickettsiales	SM2D12			0	0	0	0	0	0	0	0	0	0	1	0	0	0	0	0	0	0	0	0	0	0	0	0	1
OTU002758	Bacteria	Actinobacteriota	Acidimicrobiia	Microtrichales				0	0	0	0	0	0	0	0	0	0	0	0	0	1	0	0	0	0	0	0	0	0	0	0	1
OTU002783	Bacteria							0	0	0	0	0	1	0	0	0	0	0	0	0	0	0	0	0	0	0	0	0	0	0	0	1
OTU002791	Bacteria	Bacteroidota	Bacteroidia	Bacteroidales	Prevotellaceae			1	0	0	0	0	0	0	0	0	0	0	0	0	0	0	0	0	0	0	0	0	0	0	0	1
OTU002843	Bacteria							0	0	0	0	0	0	0	0	0	0	0	0	0	0	0	0	0	0	0	0	0	0	1	0	1
OTU002858	Bacteria	Firmicutes	Clostridia	Oscillospirales	Clostridium_methylpentosum_group			0	0	0	0	0	0	0	0	0	0	0	0	0	0	0	0	0	0	0	0	0	0	1	0	1
OTU002920	Bacteria	Proteobacteria	Alphaproteobacteria	Rhizobiales	Devosiaceae	Devosia		0	0	0	0	0	0	1	0	0	0	0	0	0	0	0	0	0	0	0	0	0	0	0	0	1
OTU002923	Bacteria	Proteobacteria	Alphaproteobacteria	Rickettsiales				0	0	0	0	1	0	0	0	0	0	0	0	0	0	0	0	0	0	0	0	0	0	0	0	1
OTU002966	Bacteria							0	0	0	0	0	0	0	0	0	0	0	0	0	0	0	0	0	0	0	0	1	0	0	0	1
OTU002982	Bacteria	Firmicutes	Bacilli					0	0	0	0	0	0	0	0	0	0	0	0	0	0	0	0	0	0	0	0	1	0	0	0	1
OTU002991	Bacteria	Proteobacteria						0	0	0	0	0	0	0	0	0	0	0	0	0	0	0	1	0	0	0	0	0	0	0	0	1
OTU003014	Bacteria							0	0	0	0	0	0	0	0	0	0	0	0	0	0	0	0	0	0	1	0	0	0	0	0	1
OTU003018	Bacteria	Firmicutes	Bacilli					0	0	0	0	0	0	0	0	0	0	0	0	0	0	0	0	0	0	0	0	0	1	0	0	1
OTU003027	Bacteria	Firmicutes	Clostridia	Oscillospirales	Ruminococcaceae			0	0	0	0	0	0	0	0	0	1	0	0	0	0	0	0	0	0	0	0	0	0	0	0	1
OTU003052	Bacteria							0	0	0	0	0	0	0	0	0	0	0	0	0	0	0	0	0	1	0	0	0	0	0	0	1
OTU003070	Bacteria	Proteobacteria	Alphaproteobacteria					0	0	0	0	0	0	0	0	0	0	0	0	0	0	0	0	0	0	0	1	0	0	0	0	1
OTU003083	Bacteria	Patescibacteria	Gracilibacteria					0	0	0	0	0	0	0	0	0	0	0	0	0	0	0	1	0	0	0	0	0	0	0	0	1
OTU003182	Bacteria	Firmicutes	Limnochordia	Limnochordales				0	0	0	0	0	0	0	0	0	0	0	0	0	0	0	0	0	0	1	0	0	0	0	0	1
OTU003187	Bacteria	Proteobacteria	Gammaproteobacteria	Diplorickettsiales	Diplorickettsiaceae			0	0	0	0	0	0	0	0	0	1	0	0	0	0	0	0	0	0	0	0	0	0	0	0	1
OTU003202	Bacteria	Firmicutes	Clostridia					0	0	0	0	0	0	0	0	0	0	0	0	0	0	0	1	0	0	0	0	0	0	0	0	1
OTU003230	Bacteria	Proteobacteria						0	0	0	0	0	0	0	0	0	0	0	0	1	0	0	0	0	0	0	0	0	0	0	0	1
OTU003238	Bacteria	Firmicutes	Clostridia	Lachnospirales	Lachnospiraceae			0	0	1	0	0	0	0	0	0	0	0	0	0	0	0	0	0	0	0	0	0	0	0	0	1
OTU003291	Bacteria	Proteobacteria	Alphaproteobacteria	Rickettsiales	Rickettsiaceae	Candidatus_Megaira		0	0	0	0	0	0	0	0	0	0	0	0	0	0	0	0	0	0	0	1	0	0	0	0	1
OTU003301	Bacteria	Firmicutes	Clostridia	Lachnospirales	Lachnospiraceae			0	0	0	0	0	0	0	0	0	0	0	0	0	0	0	0	0	0	0	0	1	0	0	0	1
OTU003307	Bacteria	Bacteroidota	Bacteroidia	Bacteroidales	Dysgonomonadaceae	Petrimonas	Petrimonas_sp_IBARAKI	0	0	0	0	0	0	0	0	0	0	0	0	0	0	0	1	0	0	0	0	0	0	0	0	1
OTU003339	Bacteria							0	0	0	0	0	0	0	0	0	0	0	0	0	0	1	0	0	0	0	0	0	0	0	0	1
OTU003343	Bacteria	Deinococcota	Deinococci	Deinococcales	Trueperaceae	Truepera		0	0	0	0	0	0	0	0	0	0	0	0	0	0	0	0	0	1	0	0	0	0	0	0	1
OTU003350	Bacteria							0	0	0	0	0	0	0	0	0	1	0	0	0	0	0	0	0	0	0	0	0	0	0	0	1
OTU003360	Bacteria							0	0	0	0	0	0	0	0	1	0	0	0	0	0	0	0	0	0	0	0	0	0	0	0	1
OTU003362	Bacteria							0	0	0	0	0	0	0	0	0	0	0	0	0	0	0	0	0	0	0	0	0	0	0	1	1
OTU003398	Bacteria	Proteobacteria	Gammaproteobacteria					0	0	0	0	0	0	0	0	0	0	0	0	1	0	0	0	0	0	0	0	0	0	0	0	1
OTU003482	Bacteria	Proteobacteria	Gammaproteobacteria	Burkholderiales	Alcaligenaceae			0	0	0	0	0	0	0	0	0	0	0	0	0	0	0	0	0	0	0	1	0	0	0	0	1
OTU003495	Bacteria							0	0	0	0	0	0	0	0	0	0	0	0	0	0	0	0	0	1	0	0	0	0	0	0	1
OTU003503	Bacteria	Proteobacteria						0	0	0	0	1	0	0	0	0	0	0	0	0	0	0	0	0	0	0	0	0	0	0	0	1
OTU003556	Bacteria	Firmicutes						0	0	0	0	0	0	0	0	0	0	0	0	0	0	0	1	0	0	0	0	0	0	0	0	1
OTU003596	Bacteria	Firmicutes	Bacilli					0	0	0	0	0	0	0	0	0	0	0	0	0	0	1	0	0	0	0	0	0	0	0	0	1
OTU003598	Bacteria	Firmicutes						0	1	0	0	0	0	0	0	0	0	0	0	0	0	0	0	0	0	0	0	0	0	0	0	1
OTU003648	Bacteria	Proteobacteria	Alphaproteobacteria	Micavibrionales				0	0	0	0	1	0	0	0	0	0	0	0	0	0	0	0	0	0	0	0	0	0	0	0	1
OTU003706	Bacteria	Proteobacteria	Gammaproteobacteria					0	1	0	0	0	0	0	0	0	0	0	0	0	0	0	0	0	0	0	0	0	0	0	0	1
OTU003745	Bacteria							0	0	0	0	0	0	0	0	0	0	0	0	0	0	0	0	0	0	0	0	1	0	0	0	1
OTU003748	Bacteria							0	0	0	0	0	0	0	0	1	0	0	0	0	0	0	0	0	0	0	0	0	0	0	0	1
OTU003753	Bacteria	Proteobacteria	Alphaproteobacteria	Sphingomonadales	Sphingomonadaceae	Sphingomonas		0	0	0	0	0	0	0	0	0	0	0	0	0	0	1	0	0	0	0	0	0	0	0	0	1
OTU003761	Bacteria							0	0	0	0	0	0	0	0	0	0	0	0	0	0	0	0	1	0	0	0	0	0	0	0	1
OTU003794	Bacteria	Myxococcota	Myxococcia	Myxococcales	Myxococcaceae	P3OB-42		0	0	0	0	0	0	0	0	0	1	0	0	0	0	0	0	0	0	0	0	0	0	0	0	1
OTU003818	Bacteria							0	0	0	0	0	0	0	0	0	1	0	0	0	0	0	0	0	0	0	0	0	0	0	0	1
OTU003827	Bacteria							0	0	0	0	0	0	0	0	0	0	0	0	0	0	0	0	0	0	0	0	0	1	0	0	1
OTU003828	Bacteria	Actinobacteriota	Actinobacteria	Frankiales	Nakamurellaceae	Nakamurella		0	0	0	0	0	0	0	0	0	0	0	1	0	0	0	0	0	0	0	0	0	0	0	0	1
OTU003878	Bacteria							0	0	0	0	0	0	0	0	0	1	0	0	0	0	0	0	0	0	0	0	0	0	0	0	1
OTU003911	Bacteria	Proteobacteria	Alphaproteobacteria					0	0	0	0	0	0	0	0	0	0	0	0	0	0	0	0	1	0	0	0	0	0	0	0	1
OTU004089	Bacteria							1	0	0	0	0	0	0	0	0	0	0	0	0	0	0	0	0	0	0	0	0	0	0	0	1
OTU004122	Bacteria							0	0	0	0	0	0	0	0	0	0	0	0	0	0	0	0	0	0	0	0	1	0	0	0	1
OTU004149	Bacteria	Proteobacteria	Alphaproteobacteria	Rhizobiales	Beijerinckiaceae	Microvirga		0	0	0	0	0	0	0	1	0	0	0	0	0	0	0	0	0	0	0	0	0	0	0	0	1
OTU004250	Bacteria	Proteobacteria	Gammaproteobacteria	Xanthomonadales	Rhodanobacteraceae	Dokdonella		0	0	0	0	0	1	0	0	0	0	0	0	0	0	0	0	0	0	0	0	0	0	0	0	1
OTU004262	Bacteria	Proteobacteria						0	0	1	0	0	0	0	0	0	0	0	0	0	0	0	0	0	0	0	0	0	0	0	0	1
OTU004277	Bacteria	Firmicutes	Limnochordia	MBA03				0	0	0	0	0	0	0	0	0	0	0	0	0	0	0	0	1	0	0	0	0	0	0	0	1
OTU004348	Bacteria							0	0	0	0	0	0	0	0	0	0	0	0	0	0	1	0	0	0	0	0	0	0	0	0	1
OTU004418	Bacteria	Proteobacteria	Gammaproteobacteria					0	0	0	0	0	0	0	0	0	0	1	0	0	0	0	0	0	0	0	0	0	0	0	0	1
OTU004465	Bacteria	Proteobacteria						0	0	0	0	0	0	0	0	0	0	0	0	0	0	0	0	0	0	0	0	1	0	0	0	1
OTU004493	Bacteria	Proteobacteria	Gammaproteobacteria	Diplorickettsiales	Diplorickettsiaceae			0	0	0	0	0	0	0	0	0	0	0	0	0	0	0	0	0	0	1	0	0	0	0	0	1
OTU004497	Bacteria	Firmicutes						0	0	0	0	0	0	0	0	0	0	0	0	0	0	0	0	1	0	0	0	0	0	0	0	1
OTU004511	Bacteria	Planctomycetota	Phycisphaerae	Phycisphaerales	Phycisphaeraceae			0	0	0	0	0	0	0	0	0	0	0	0	0	0	0	0	1	0	0	0	0	0	0	0	1
OTU004546	Bacteria	Proteobacteria	Gammaproteobacteria	Burkholderiales				0	0	0	0	0	0	0	0	0	1	0	0	0	0	0	0	0	0	0	0	0	0	0	0	1
OTU004607	Bacteria							0	0	0	0	0	0	0	0	1	0	0	0	0	0	0	0	0	0	0	0	0	0	0	0	1
OTU004609	Bacteria	Actinobacteriota						0	0	0	0	0	0	0	0	0	0	0	0	0	0	0	0	0	0	0	0	0	0	0	1	1
OTU004628	Bacteria	Firmicutes	Bacilli	Paenibacillales	Paenibacillaceae	Cohnella		0	0	0	0	0	0	0	0	0	0	0	0	0	0	1	0	0	0	0	0	0	0	0	0	1
OTU004660	Bacteria	Bdellovibrionota	Oligoflexia	0319-6G20				0	0	0	0	0	0	0	0	0	0	0	0	0	0	0	0	0	1	0	0	0	0	0	0	1
OTU004695	Bacteria	Proteobacteria	Gammaproteobacteria	Gammaproteobacteria_Incertae_Sedis	Unknown_Family	Candidatus_Ovatusbacter		0	0	0	0	0	0	0	0	0	0	0	0	0	0	0	0	0	0	0	0	1	0	0	0	1
OTU004703	Bacteria	Proteobacteria	Alphaproteobacteria	Rhizobiales	Rhizobiaceae	Allorhizobium-Neorhizobium-Pararhizobium-Rhizobium		0	0	0	0	0	0	0	0	0	1	0	0	0	0	0	0	0	0	0	0	0	0	0	0	1
OTU004722	Bacteria							0	0	0	0	0	0	0	0	0	0	0	0	0	0	0	0	0	0	0	0	0	1	0	0	1
OTU004760	Bacteria							0	0	0	0	0	0	0	0	0	0	0	0	1	0	0	0	0	0	0	0	0	0	0	0	1
OTU004786	Bacteria	Actinobacteriota	Actinobacteria	Frankiales				0	0	0	0	0	1	0	0	0	0	0	0	0	0	0	0	0	0	0	0	0	0	0	0	1
OTU004883	Bacteria	Proteobacteria	Gammaproteobacteria					0	0	0	0	0	0	0	0	0	0	0	1	0	0	0	0	0	0	0	0	0	0	0	0	1
OTU004911	Bacteria							0	0	0	0	0	0	0	0	0	0	0	0	0	0	0	1	0	0	0	0	0	0	0	0	1
OTU004925	Bacteria	Firmicutes						0	0	0	0	0	0	0	0	0	0	0	0	0	0	0	0	0	0	0	1	0	0	0	0	1
OTU004945	Bacteria							0	0	0	0	0	1	0	0	0	0	0	0	0	0	0	0	0	0	0	0	0	0	0	0	1
OTU005077	Bacteria							0	0	0	0	0	0	0	0	0	0	0	0	0	0	1	0	0	0	0	0	0	0	0	0	1
OTU005096	Bacteria							0	0	0	0	0	0	0	0	0	0	0	0	0	0	1	0	0	0	0	0	0	0	0	0	1
OTU005134	Bacteria	Firmicutes	Bacilli	Thermoactinomycetales	Thermoactinomycetaceae			0	0	0	0	0	0	0	0	0	0	0	0	0	0	0	0	0	1	0	0	0	0	0	0	1
OTU005154	Bacteria	Firmicutes	Clostridia	Oscillospirales	Ruminococcaceae			0	0	0	0	0	0	0	0	0	0	0	0	0	0	0	0	0	0	0	0	0	0	0	1	1
OTU005163	Bacteria	Proteobacteria	Alphaproteobacteria					0	0	0	0	0	0	0	0	0	0	0	0	0	0	0	0	0	0	0	0	1	0	0	0	1
OTU005180	Bacteria							0	0	0	0	0	0	0	0	0	0	0	0	0	1	0	0	0	0	0	0	0	0	0	0	1
OTU005316	Bacteria	Proteobacteria	Gammaproteobacteria					0	0	0	0	0	0	0	0	0	0	0	0	0	0	0	0	0	0	0	0	1	0	0	0	1
OTU005383	Bacteria	Bacteroidota	Bacteroidia	Bacteroidales	Prolixibacteraceae	BSV13		0	0	0	0	0	0	0	0	0	0	0	0	0	1	0	0	0	0	0	0	0	0	0	0	1
OTU005434	Bacteria	Proteobacteria	Gammaproteobacteria	Enterobacterales	Enterobacteriaceae			0	0	0	0	0	0	0	1	0	0	0	0	0	0	0	0	0	0	0	0	0	0	0	0	1
OTU005462	Bacteria	Firmicutes	Desulfitobacteriia	Desulfitobacteriales	TC1			0	0	0	0	0	0	0	0	0	0	0	0	0	0	0	1	0	0	0	0	0	0	0	0	1
OTU005526	Bacteria	Firmicutes	Desulfotomaculia	Desulfotomaculales				0	0	0	0	0	0	0	0	0	0	0	0	0	0	0	0	0	0	1	0	0	0	0	0	1
OTU005530	Bacteria	Firmicutes	Symbiobacteriia	Symbiobacteriales	Symbiobacteraceae	Symbiobacterium		0	0	0	0	0	0	0	0	0	0	0	0	0	1	0	0	0	0	0	0	0	0	0	0	1
OTU005594	Bacteria							0	0	0	0	0	0	1	0	0	0	0	0	0	0	0	0	0	0	0	0	0	0	0	0	1
OTU005616	Bacteria	Proteobacteria	Alphaproteobacteria					0	0	0	0	0	0	0	0	0	0	0	0	0	0	0	0	1	0	0	0	0	0	0	0	1
OTU005699	Bacteria	Proteobacteria	Gammaproteobacteria	Burkholderiales				0	1	0	0	0	0	0	0	0	0	0	0	0	0	0	0	0	0	0	0	0	0	0	0	1
OTU005967	Bacteria	Proteobacteria	Alphaproteobacteria					0	0	0	0	0	0	0	0	1	0	0	0	0	0	0	0	0	0	0	0	0	0	0	0	1
OTU006373	Bacteria	Proteobacteria	Alphaproteobacteria	Rickettsiales	Candidatus_Jidaibacter			0	0	0	0	0	0	0	0	0	0	0	0	0	0	0	0	0	0	0	1	0	0	0	0	1
OTU007084	Bacteria	Proteobacteria	Alphaproteobacteria	Rhodospirillales				0	0	0	0	0	0	0	0	0	0	0	0	0	1	0	0	0	0	0	0	0	0	0	0	1
OTU008391	Bacteria	Firmicutes	Clostridia	Peptostreptococcales-Tissierellales	Peptoniphilus	Peptoniphilus_obesi_ph1		1	0	0	0	0	0	0	0	0	0	0	0	0	0	0	0	0	0	0	0	0	0	0	0	1
OTU008828	Bacteria	Actinobacteriota	Thermoleophilia	Gaiellales				0	0	0	0	0	0	0	0	0	0	0	0	0	0	0	1	0	0	0	0	0	0	0	0	1
OTU008842	Bacteria	Firmicutes	Clostridia	Caldicoprobacterales	Caldicoprobacteraceae	Caldicoprobacter		0	0	0	0	1	0	0	0	0	0	0	0	0	0	0	0	0	0	0	0	0	0	0	0	1
OTU008876	Bacteria							0	0	0	0	0	0	0	0	0	0	0	0	0	0	1	0	0	0	0	0	0	0	0	0	1
OTU009136	Bacteria	Proteobacteria	Alphaproteobacteria	Rhizobiales	Beijerinckiaceae	Methylobacterium-Methylorubrum		0	0	1	0	0	0	0	0	0	0	0	0	0	0	0	0	0	0	0	0	0	0	0	0	1
OTU001923	Bacteria							0	0	0	0	0	0	0	0	0	0	1	0	0	0	0	0	0	0	1	0	0	0	0	0	2
OTU002006	Bacteria							0	0	0	0	0	0	0	0	0	0	0	0	0	0	0	0	1	0	0	0	0	1	0	0	2
OTU002096	Bacteria	Proteobacteria	Gammaproteobacteria	Burkholderiales	Burkholderiaceae			0	0	0	0	0	0	0	0	0	0	0	0	0	0	0	1	0	0	0	1	0	0	0	0	2
OTU002206	Bacteria	Firmicutes	Limnochordia	Limnochordales	Limnochordaceae			0	0	0	0	0	0	0	0	0	0	0	0	0	1	0	0	0	1	0	0	0	0	0	0	2
OTU002330	Bacteria	Proteobacteria	Alphaproteobacteria	Rhizobiales	Pleomorphomonadaceae	Chthonobacter		0	0	0	0	0	0	0	0	0	0	0	0	0	0	0	2	0	0	0	0	0	0	0	0	2
OTU002391	Bacteria	Proteobacteria	Gammaproteobacteria					0	0	0	0	0	0	0	0	0	0	0	0	0	0	0	1	0	0	0	0	1	0	0	0	2
OTU002479	Bacteria	Proteobacteria	Alphaproteobacteria	Azospirillales	Azospirillaceae	Azospirillum		0	0	0	0	0	0	0	0	0	0	0	0	0	0	0	0	0	0	0	0	0	2	0	0	2
OTU002511	Bacteria	Proteobacteria	Gammaproteobacteria	Burkholderiales	Comamonadaceae			0	0	0	0	0	0	0	0	0	0	0	0	1	1	0	0	0	0	0	0	0	0	0	0	2
OTU002528	Bacteria	Proteobacteria	Gammaproteobacteria	Burkholderiales				0	2	0	0	0	0	0	0	0	0	0	0	0	0	0	0	0	0	0	0	0	0	0	0	2
OTU002538	Bacteria							0	0	0	0	0	1	0	0	0	0	0	1	0	0	0	0	0	0	0	0	0	0	0	0	2
OTU002564	Bacteria							0	0	0	0	0	0	0	0	0	0	0	0	0	0	0	0	0	0	0	1	0	0	1	0	2
OTU002584	Bacteria	Proteobacteria	Alphaproteobacteria	Rhizobiales	Pleomorphomonadaceae	Prosthecomicrobium		0	0	1	0	0	0	0	0	0	0	0	0	0	0	0	0	0	0	0	1	0	0	0	0	2
OTU002705	Bacteria	Proteobacteria	Gammaproteobacteria					0	0	2	0	0	0	0	0	0	0	0	0	0	0	0	0	0	0	0	0	0	0	0	0	2
OTU002721	Bacteria	Proteobacteria	Gammaproteobacteria	Burkholderiales	Comamonadaceae			0	0	0	0	0	0	0	0	0	0	0	0	0	0	0	0	0	0	0	0	0	0	2	0	2
OTU002723	Bacteria	Firmicutes	Bacilli					0	0	0	0	0	1	0	0	0	0	0	0	0	0	0	0	1	0	0	0	0	0	0	0	2
OTU002744	Bacteria	Bacteroidota	Bacteroidia					0	0	0	0	0	0	0	0	0	0	0	0	0	2	0	0	0	0	0	0	0	0	0	0	2
OTU002771	Bacteria	Proteobacteria	Alphaproteobacteria	Rickettsiales	Candidatus_Jidaibacter			0	0	0	0	0	0	0	0	0	0	0	0	0	0	0	1	0	1	0	0	0	0	0	0	2
OTU002779	Bacteria	Bacteroidota	Bacteroidia	Bacteroidales	Prevotellaceae	Prevotella		0	0	0	0	0	0	0	0	0	0	0	1	0	0	0	0	0	0	0	0	0	0	0	1	2
OTU002789	Bacteria	Proteobacteria	Gammaproteobacteria	Burkholderiales	Comamonadaceae			0	0	0	0	0	0	0	0	0	0	0	0	0	0	0	0	1	0	0	0	1	0	0	0	2
OTU002823	Bacteria	Proteobacteria	Gammaproteobacteria					0	0	0	0	0	0	0	0	0	0	0	0	0	0	2	0	0	0	0	0	0	0	0	0	2
OTU002834	Bacteria	Myxococcota	Polyangia	Haliangiales	Haliangiaceae	Haliangium		0	0	0	0	0	0	0	0	0	0	0	0	0	1	1	0	0	0	0	0	0	0	0	0	2
OTU002875	Bacteria	Proteobacteria						0	0	0	0	0	0	0	0	0	0	0	0	0	0	0	0	0	0	0	0	0	0	0	2	2
OTU002885	Bacteria	Gemmatimonadota	Longimicrobia	Longimicrobiales	Longimicrobiaceae			0	0	0	0	0	0	0	0	0	0	0	0	0	0	0	0	0	0	0	0	0	1	0	1	2
OTU002891	Bacteria	Dependentiae	Babeliae	Babeliales	Vermiphilaceae			0	0	0	0	0	0	0	0	0	0	0	0	0	0	0	0	2	0	0	0	0	0	0	0	2
OTU002956	Bacteria	Proteobacteria						0	0	2	0	0	0	0	0	0	0	0	0	0	0	0	0	0	0	0	0	0	0	0	0	2
OTU002963	Bacteria	Bdellovibrionota	Oligoflexia	0319-6G20				0	0	0	0	0	0	0	0	0	0	0	0	0	0	0	1	0	1	0	0	0	0	0	0	2
OTU002972	Bacteria							0	0	0	0	0	0	0	0	0	0	0	0	0	0	2	0	0	0	0	0	0	0	0	0	2
OTU002977	Bacteria	Proteobacteria	Alphaproteobacteria	Rhizobiales	Devosiaceae	Devosia		0	0	0	0	0	2	0	0	0	0	0	0	0	0	0	0	0	0	0	0	0	0	0	0	2
OTU002995	Bacteria							0	0	1	0	0	0	0	0	0	0	0	0	0	0	0	0	1	0	0	0	0	0	0	0	2
OTU002997	Bacteria	Bdellovibrionota	Bdellovibrionia	Bacteriovoracales	Bacteriovoracaceae			0	0	0	0	1	0	0	0	0	0	0	0	0	1	0	0	0	0	0	0	0	0	0	0	2
OTU003006	Bacteria	Proteobacteria	Alphaproteobacteria	Sphingomonadales	Sphingomonadaceae	Sphingomonas		0	0	0	0	0	0	0	0	0	0	0	0	0	0	0	0	0	0	0	0	0	0	0	2	2
OTU003025	Bacteria	Proteobacteria						0	0	0	0	0	0	0	0	0	0	0	0	0	2	0	0	0	0	0	0	0	0	0	0	2
OTU003029	Bacteria	Myxococcota	Polyangia	Polyangiales				0	0	0	0	0	0	0	0	0	0	0	0	0	0	0	0	1	0	1	0	0	0	0	0	2
OTU003050	Bacteria	Proteobacteria	Gammaproteobacteria	Burkholderiales				0	0	0	0	0	0	0	0	0	0	0	0	0	0	0	0	2	0	0	0	0	0	0	0	2
OTU003063	Bacteria							0	0	0	0	0	0	0	0	0	0	0	0	0	0	0	0	0	0	0	0	0	0	0	2	2
OTU003068	Bacteria	Proteobacteria	Gammaproteobacteria	Xanthomonadales	Xanthomonadaceae			0	0	0	0	0	0	0	0	0	0	0	0	0	0	0	0	0	0	0	0	0	0	0	2	2
OTU003088	Bacteria	Bacteroidota	Bacteroidia	Cytophagales	Microscillaceae			0	0	0	0	0	0	1	0	0	0	0	0	0	0	1	0	0	0	0	0	0	0	0	0	2
OTU003089	Bacteria	Proteobacteria	Alphaproteobacteria	Rhizobiales	Rhizobiaceae			0	0	0	0	0	0	0	0	0	0	0	0	0	1	0	0	0	1	0	0	0	0	0	0	2
OTU003097	Bacteria	Proteobacteria	Alphaproteobacteria	Kiloniellales	Fodinicurvataceae			0	0	0	0	0	0	0	0	0	0	0	0	1	0	0	0	0	0	0	0	0	1	0	0	2
OTU003099	Bacteria	Proteobacteria	Alphaproteobacteria					0	0	0	0	0	0	0	0	0	0	0	0	0	0	0	0	0	0	0	2	0	0	0	0	2
OTU003112	Bacteria	Proteobacteria						0	0	0	1	1	0	0	0	0	0	0	0	0	0	0	0	0	0	0	0	0	0	0	0	2
OTU003136	Bacteria	Myxococcota	Myxococcia	Myxococcales	Myxococcaceae	P3OB-42		0	0	0	0	2	0	0	0	0	0	0	0	0	0	0	0	0	0	0	0	0	0	0	0	2
OTU003148	Bacteria							0	0	0	0	0	0	0	0	0	0	0	0	0	0	0	0	2	0	0	0	0	0	0	0	2
OTU003193	Bacteria	Actinobacteriota	Actinobacteria	Propionibacteriales	Nocardioidaceae	Nocardioides		0	0	0	0	0	0	0	0	0	0	0	0	0	0	0	0	0	1	1	0	0	0	0	0	2
OTU003214	Bacteria							0	0	0	0	0	0	0	0	0	0	0	0	0	0	0	0	1	1	0	0	0	0	0	0	2
OTU003221	Bacteria	Proteobacteria	Gammaproteobacteria	Burkholderiales				0	0	1	1	0	0	0	0	0	0	0	0	0	0	0	0	0	0	0	0	0	0	0	0	2
OTU003246	Bacteria	Bdellovibrionota	Oligoflexia	Oligoflexales				0	0	0	0	0	0	0	0	0	0	0	0	0	0	1	0	0	1	0	0	0	0	0	0	2
OTU003278	Bacteria	Proteobacteria						0	0	0	0	0	0	0	0	0	0	0	0	0	0	2	0	0	0	0	0	0	0	0	0	2
OTU003303	Bacteria	Proteobacteria	Alphaproteobacteria	Rhizobiales				0	0	0	0	0	0	0	0	0	0	0	0	0	0	0	0	0	0	0	0	0	0	2	0	2
OTU003335	Bacteria	Myxococcota	Myxococcia	Myxococcales	Anaeromyxobacteraceae	Anaeromyxobacter		0	0	0	0	0	0	0	0	0	0	0	0	0	1	0	0	0	0	0	0	1	0	0	0	2
OTU003370	Bacteria	Proteobacteria	Alphaproteobacteria	Rhizobiales				0	0	0	0	0	0	0	0	0	0	0	0	1	0	0	0	0	0	0	1	0	0	0	0	2
OTU003399	Bacteria	Bdellovibrionota	Oligoflexia	Oligoflexales				0	0	0	0	0	0	0	0	0	0	0	0	0	0	0	0	0	0	1	0	0	0	1	0	2
OTU003437	Bacteria	Proteobacteria	Gammaproteobacteria	Burkholderiales	Methylophilaceae			0	0	0	0	0	0	0	0	0	0	0	2	0	0	0	0	0	0	0	0	0	0	0	0	2
OTU003462	Bacteria	Proteobacteria	Gammaproteobacteria	Burkholderiales				0	0	0	0	0	0	0	0	0	0	0	0	0	0	2	0	0	0	0	0	0	0	0	0	2
OTU003463	Bacteria	Actinobacteriota	Actinobacteria	Micrococcales	Micrococcaceae			0	0	0	0	0	0	0	0	0	0	0	0	0	0	0	0	0	0	0	1	0	1	0	0	2
OTU003479	Bacteria							0	0	0	0	0	0	0	0	0	0	0	0	0	0	1	0	0	0	0	0	0	0	1	0	2
OTU003514	Bacteria	Firmicutes	Bacilli					0	0	0	0	0	0	0	0	0	0	0	0	0	0	0	0	2	0	0	0	0	0	0	0	2
OTU003522	Bacteria							0	0	0	0	0	0	0	0	0	0	0	0	0	0	0	2	0	0	0	0	0	0	0	0	2
OTU003524	Bacteria	Proteobacteria						0	0	0	0	0	0	0	0	0	0	0	0	0	0	0	0	0	1	0	0	0	1	0	0	2
OTU003546	Bacteria							0	0	0	0	0	0	0	0	0	0	0	0	0	0	0	0	2	0	0	0	0	0	0	0	2
OTU003572	Bacteria							0	0	0	0	0	0	0	0	0	0	0	0	0	0	0	1	0	0	0	0	1	0	0	0	2
OTU003581	Bacteria	Bdellovibrionota	Bdellovibrionia	Bacteriovoracales	Bacteriovoracaceae			0	0	0	0	0	0	0	0	0	0	0	0	0	0	0	0	0	0	1	0	0	0	1	0	2
OTU003583	Bacteria							0	0	0	0	0	0	0	0	0	0	0	0	0	0	0	0	0	0	0	0	0	0	0	2	2
OTU003589	Bacteria	Proteobacteria	Alphaproteobacteria	Rickettsiales	SM2D12			0	0	0	0	0	0	0	0	0	2	0	0	0	0	0	0	0	0	0	0	0	0	0	0	2
OTU003606	Bacteria	Firmicutes	Clostridia	Clostridiales	Clostridiaceae	Clostridium_sensu_stricto_15	Clostridium_cochlearium	0	0	0	0	0	0	0	0	0	0	0	0	0	0	0	0	2	0	0	0	0	0	0	0	2
OTU003608	Bacteria							0	0	0	0	0	0	0	0	0	0	0	0	2	0	0	0	0	0	0	0	0	0	0	0	2
OTU003614	Bacteria							0	0	2	0	0	0	0	0	0	0	0	0	0	0	0	0	0	0	0	0	0	0	0	0	2
OTU003620	Bacteria							0	0	0	0	0	0	0	0	0	0	0	0	0	0	0	0	0	0	0	0	0	0	0	2	2
OTU003628	Bacteria	Firmicutes	Clostridia	Clostridiales	Caloramatoraceae	Fonticella		0	0	0	0	0	0	0	0	0	0	0	0	0	0	0	0	0	1	0	0	0	1	0	0	2
OTU003643	Bacteria	Dependentiae	Babeliae	Babeliales	Vermiphilaceae			0	0	0	0	0	0	0	0	0	0	0	0	0	0	0	0	2	0	0	0	0	0	0	0	2
OTU003653	Bacteria	Actinobacteriota	Actinobacteria					0	0	0	0	0	0	2	0	0	0	0	0	0	0	0	0	0	0	0	0	0	0	0	0	2
OTU003679	Bacteria							0	0	0	0	0	0	0	0	0	0	0	0	0	0	0	0	2	0	0	0	0	0	0	0	2
OTU003680	Bacteria							0	0	0	0	0	0	0	0	0	0	0	0	0	0	0	0	0	0	0	2	0	0	0	0	2
OTU003715	Bacteria	Proteobacteria						0	0	0	0	0	0	0	0	0	0	0	0	0	2	0	0	0	0	0	0	0	0	0	0	2
OTU003729	Bacteria	Proteobacteria	Alphaproteobacteria					0	0	0	0	0	0	0	0	0	0	0	0	1	0	0	0	1	0	0	0	0	0	0	0	2
OTU003739	Bacteria	Proteobacteria	Gammaproteobacteria	Xanthomonadales				0	0	0	0	0	0	0	0	0	0	0	0	0	0	0	0	0	2	0	0	0	0	0	0	2
OTU003762	Bacteria	Firmicutes	Clostridia	Peptostreptococcales-Tissierellales	Anaerovoracaceae	Mogibacterium		0	0	0	0	0	0	0	0	0	0	0	0	0	0	0	0	0	0	0	2	0	0	0	0	2
OTU003775	Bacteria	Verrucomicrobiota	Chlamydiae	Chlamydiales	Criblamydiaceae	Estrella	Estrella_lausannensis	0	0	0	0	0	0	0	0	0	0	0	0	0	0	0	2	0	0	0	0	0	0	0	0	2
OTU003779	Bacteria	Proteobacteria	Gammaproteobacteria					0	0	0	0	0	1	0	0	0	0	0	0	0	0	0	0	0	1	0	0	0	0	0	0	2
OTU003790	Bacteria							0	0	0	0	0	0	0	0	0	0	0	0	0	0	0	0	0	0	0	0	0	0	2	0	2
OTU003800	Bacteria	Proteobacteria	Alphaproteobacteria					0	0	0	0	0	1	0	0	0	0	1	0	0	0	0	0	0	0	0	0	0	0	0	0	2
OTU003837	Bacteria	Proteobacteria	Gammaproteobacteria					0	0	0	0	0	0	0	0	0	0	0	0	0	0	0	0	0	0	0	0	0	1	1	0	2
OTU003861	Bacteria							0	0	1	0	0	0	0	0	0	0	0	0	1	0	0	0	0	0	0	0	0	0	0	0	2
OTU003879	Bacteria							0	0	0	0	0	0	0	0	0	0	0	0	0	0	0	2	0	0	0	0	0	0	0	0	2
OTU003880	Bacteria							0	0	0	0	0	0	0	0	0	0	0	1	1	0	0	0	0	0	0	0	0	0	0	0	2
OTU003895	Bacteria	Firmicutes	Bacilli	Bacillales	Marinococcaceae	Bacillaceae_bacterium_BM62		0	0	0	0	1	0	0	0	0	0	0	0	0	0	0	0	0	0	1	0	0	0	0	0	2
OTU003961	Bacteria	Firmicutes	Clostridia	Lachnospirales	Lachnospiraceae	Acetitomaculum		0	0	0	0	0	0	0	0	0	0	0	0	0	0	0	0	0	0	0	2	0	0	0	0	2
OTU004001	Bacteria	Proteobacteria						0	0	0	0	0	0	0	0	0	0	0	0	0	0	0	2	0	0	0	0	0	0	0	0	2
OTU004016	Bacteria	Firmicutes	Clostridia	Lachnospirales	Lachnospiraceae			0	0	0	0	0	0	0	0	0	0	2	0	0	0	0	0	0	0	0	0	0	0	0	0	2
OTU004045	Bacteria							0	0	0	0	0	0	0	0	0	0	0	0	0	0	0	0	0	0	0	0	0	0	0	2	2
OTU004048	Bacteria							0	0	0	0	0	0	0	0	0	0	0	0	0	2	0	0	0	0	0	0	0	0	0	0	2
OTU004104	Bacteria							0	0	0	0	0	0	0	0	0	0	0	0	0	2	0	0	0	0	0	0	0	0	0	0	2
OTU004117	Bacteria	Elusimicrobiota	Lineage_IIb					0	0	0	0	0	0	0	0	0	0	0	0	0	0	0	0	0	0	2	0	0	0	0	0	2
OTU004166	Bacteria							0	0	0	0	0	0	0	0	0	0	0	0	0	1	0	0	0	0	0	0	0	0	0	1	2
OTU004175	Bacteria	Proteobacteria	Alphaproteobacteria	Sphingomonadales	Sphingomonadaceae	Sphingomonas		0	0	0	0	0	0	0	0	0	0	0	0	0	0	0	0	2	0	0	0	0	0	0	0	2
OTU004183	Bacteria	Proteobacteria						0	0	0	0	0	0	0	0	0	0	0	0	0	0	0	0	0	2	0	0	0	0	0	0	2
OTU004212	Bacteria	Firmicutes	Clostridia	Christensenellales	Christensenellaceae	Christensenellaceae_R-7_group		0	0	0	0	0	0	0	0	0	0	0	0	0	2	0	0	0	0	0	0	0	0	0	0	2
OTU004216	Bacteria	Proteobacteria						0	0	0	0	0	0	0	0	0	0	0	0	2	0	0	0	0	0	0	0	0	0	0	0	2
OTU004239	Bacteria	Bacteroidota	Bacteroidia					0	0	0	0	0	0	0	0	0	0	0	0	0	0	0	0	2	0	0	0	0	0	0	0	2
OTU004244	Bacteria	Firmicutes	Bacilli	Thermoactinomycetales	Thermoactinomycetaceae	Thermoflavimicrobium		0	0	0	0	0	0	0	0	0	0	0	0	0	0	2	0	0	0	0	0	0	0	0	0	2
OTU004319	Bacteria	Firmicutes	Bacilli	Bacillales	Bacillaceae	Bacillus		0	0	0	0	0	0	0	0	0	0	0	0	0	0	0	0	0	0	0	0	2	0	0	0	2
OTU004370	Bacteria	Actinobacteriota	Actinobacteria					0	0	2	0	0	0	0	0	0	0	0	0	0	0	0	0	0	0	0	0	0	0	0	0	2
OTU004405	Bacteria	Actinobacteriota	Acidimicrobiia					0	0	0	0	0	0	0	0	0	0	0	0	0	0	0	0	0	0	0	2	0	0	0	0	2
OTU004467	Bacteria							0	0	0	0	0	0	0	0	0	0	0	0	0	2	0	0	0	0	0	0	0	0	0	0	2
OTU004491	Bacteria	Actinobacteriota	Actinobacteria	Glycomycetales	Glycomycetaceae	Glycomyces		0	0	0	0	0	0	0	0	0	0	0	0	0	0	0	0	1	0	0	0	0	0	0	1	2
OTU004513	Bacteria	Myxococcota	Myxococcia	Myxococcales	Myxococcaceae			0	0	0	0	0	0	0	0	0	0	0	0	0	0	2	0	0	0	0	0	0	0	0	0	2
OTU004539	Bacteria	Firmicutes	Bacilli	Paenibacillales	Paenibacillaceae	Paenibacillus		0	0	0	0	0	0	0	0	2	0	0	0	0	0	0	0	0	0	0	0	0	0	0	0	2
OTU004594	Bacteria							0	0	0	0	0	0	0	0	0	0	0	0	0	0	0	0	0	1	0	1	0	0	0	0	2
OTU004641	Bacteria							0	0	0	0	0	0	0	0	0	0	2	0	0	0	0	0	0	0	0	0	0	0	0	0	2
OTU004645	Bacteria							0	0	0	0	0	0	0	0	0	0	0	0	0	0	0	0	0	0	0	0	2	0	0	0	2
OTU004661	Bacteria							0	0	0	0	0	0	0	0	0	0	0	0	0	0	0	0	0	2	0	0	0	0	0	0	2
OTU004710	Bacteria							0	0	0	0	2	0	0	0	0	0	0	0	0	0	0	0	0	0	0	0	0	0	0	0	2
OTU004719	Bacteria	Zixibacteria						0	0	0	0	0	0	0	0	0	0	0	0	0	0	0	0	1	0	0	0	1	0	0	0	2
OTU004750	Bacteria							0	0	0	0	0	0	0	0	0	0	0	0	0	0	0	0	0	2	0	0	0	0	0	0	2
OTU004783	Bacteria	Proteobacteria	Gammaproteobacteria	Pseudomonadales	Pseudomonadaceae	Pseudomonas		0	2	0	0	0	0	0	0	0	0	0	0	0	0	0	0	0	0	0	0	0	0	0	0	2
OTU004797	Bacteria	Chloroflexi	Chloroflexia	Chloroflexales				0	0	0	0	0	0	0	0	0	0	0	0	0	0	0	0	0	0	2	0	0	0	0	0	2
OTU004823	Bacteria	Proteobacteria						0	0	0	0	0	0	0	0	0	2	0	0	0	0	0	0	0	0	0	0	0	0	0	0	2
OTU004837	Bacteria	Proteobacteria	Alphaproteobacteria					0	0	0	0	0	2	0	0	0	0	0	0	0	0	0	0	0	0	0	0	0	0	0	0	2
OTU004882	Bacteria	Proteobacteria	Gammaproteobacteria	Coxiellales	Coxiellaceae	Coxiella		0	0	0	0	0	0	0	0	0	0	0	0	0	0	0	0	0	0	0	2	0	0	0	0	2
OTU004906	Bacteria	Proteobacteria	Gammaproteobacteria					0	2	0	0	0	0	0	0	0	0	0	0	0	0	0	0	0	0	0	0	0	0	0	0	2
OTU004913	Bacteria	Proteobacteria	Gammaproteobacteria	Coxiellales	Coxiellaceae	Coxiella		0	0	0	0	0	0	0	0	0	0	0	0	0	0	0	0	0	0	0	0	0	2	0	0	2
OTU004970	Bacteria	Proteobacteria						0	0	0	0	0	0	0	0	0	0	0	0	0	0	0	0	0	0	0	0	0	0	2	0	2
OTU005015	Bacteria	Proteobacteria	Alphaproteobacteria	Rhizobiales	Rhizobiaceae			0	0	0	0	0	0	0	0	0	0	0	0	0	0	0	0	0	0	0	0	2	0	0	0	2
OTU005031	Bacteria	Proteobacteria	Gammaproteobacteria					0	0	0	0	0	0	0	0	0	0	0	0	0	0	0	0	0	2	0	0	0	0	0	0	2
OTU005049	Bacteria	Actinobacteriota	Actinobacteria					0	0	0	0	0	0	0	0	2	0	0	0	0	0	0	0	0	0	0	0	0	0	0	0	2
OTU005073	Bacteria	Firmicutes	Limnochordia	MBA03				0	0	0	0	0	0	2	0	0	0	0	0	0	0	0	0	0	0	0	0	0	0	0	0	2
OTU005074	Bacteria	Proteobacteria	Alphaproteobacteria	Rickettsiales	Mitochondria			0	0	0	0	2	0	0	0	0	0	0	0	0	0	0	0	0	0	0	0	0	0	0	0	2
OTU005109	Bacteria							0	0	0	0	0	0	0	0	0	0	0	0	1	0	0	0	1	0	0	0	0	0	0	0	2
OTU005137	Bacteria	Bacteroidota	Bacteroidia					0	0	0	0	0	0	0	0	0	0	0	0	0	0	2	0	0	0	0	0	0	0	0	0	2
OTU005185	Bacteria							2	0	0	0	0	0	0	0	0	0	0	0	0	0	0	0	0	0	0	0	0	0	0	0	2
OTU005195	Bacteria	Proteobacteria	Alphaproteobacteria	Micavibrionales	Micavibrionaceae			0	0	0	0	0	0	0	0	0	0	0	2	0	0	0	0	0	0	0	0	0	0	0	0	2
OTU005257	Bacteria							0	0	0	0	0	0	0	2	0	0	0	0	0	0	0	0	0	0	0	0	0	0	0	0	2
OTU005263	Bacteria	Actinobacteriota	Actinobacteria	Propionibacteriales	Nocardioidaceae			0	0	0	0	0	0	0	0	0	0	0	0	0	2	0	0	0	0	0	0	0	0	0	0	2
OTU005319	Bacteria	Proteobacteria	Gammaproteobacteria					0	0	0	0	0	0	0	0	0	0	0	0	0	0	0	0	2	0	0	0	0	0	0	0	2
OTU005325	Bacteria	Patescibacteria	WWE3					1	0	0	0	0	0	0	0	0	0	0	0	0	0	0	0	0	0	1	0	0	0	0	0	2
OTU005347	Bacteria	Proteobacteria	Alphaproteobacteria	Rhizobiales	Hyphomicrobiaceae	Pedomicrobium	Hyphomicrobium_sp_CS1BSMeth3	0	0	0	0	0	0	0	0	0	0	0	0	0	0	0	2	0	0	0	0	0	0	0	0	2
OTU005400	Bacteria	Firmicutes	Bacilli	Bacillales	Bacillaceae	Bacillus		0	0	0	0	0	0	0	0	0	0	0	0	0	0	0	0	0	0	2	0	0	0	0	0	2
OTU005458	Bacteria							0	0	0	0	0	0	0	0	0	0	0	0	0	0	0	0	2	0	0	0	0	0	0	0	2
OTU005500	Bacteria	Firmicutes	Bacilli	Bacillales	Bacillaceae	Bacillus	Bacillaceae_bacterium_mt8	0	0	0	0	0	0	0	0	0	0	0	0	0	0	0	0	0	2	0	0	0	0	0	0	2
OTU005660	Bacteria							0	0	0	0	0	0	0	0	2	0	0	0	0	0	0	0	0	0	0	0	0	0	0	0	2
OTU005668	Bacteria							0	0	0	0	0	0	0	0	0	2	0	0	0	0	0	0	0	0	0	0	0	0	0	0	2
OTU005674	Bacteria							0	0	0	0	0	0	0	0	0	0	0	0	2	0	0	0	0	0	0	0	0	0	0	0	2
OTU005682	Bacteria	Deinococcota	Deinococci	Deinococcales	Deinococcaceae	Deinococcus		0	0	0	0	0	0	0	0	0	0	0	0	0	0	0	2	0	0	0	0	0	0	0	0	2
OTU005700	Bacteria							0	0	0	0	0	0	0	0	0	0	0	0	1	0	0	0	1	0	0	0	0	0	0	0	2
OTU005710	Bacteria							0	0	0	0	0	0	0	0	0	0	0	0	0	0	0	0	0	0	0	0	0	0	2	0	2
OTU005712	Bacteria							0	0	0	0	0	0	0	0	0	0	0	0	0	0	0	0	0	0	0	0	0	0	0	2	2
OTU005713	Bacteria							0	0	0	0	0	0	0	0	0	0	0	0	0	0	0	0	0	0	2	0	0	0	0	0	2
OTU005715	Bacteria	Proteobacteria	Gammaproteobacteria					0	0	0	0	0	2	0	0	0	0	0	0	0	0	0	0	0	0	0	0	0	0	0	0	2
OTU005716	Bacteria							0	0	0	0	0	0	0	0	0	0	0	0	0	0	0	0	0	2	0	0	0	0	0	0	2
OTU005717	Bacteria	Proteobacteria	Gammaproteobacteria	Burkholderiales	Comamonadaceae			0	0	0	0	0	0	0	0	0	0	0	0	0	0	0	2	0	0	0	0	0	0	0	0	2
OTU005718	Bacteria	Proteobacteria	Gammaproteobacteria	Burkholderiales	Methylophilaceae			0	0	0	0	0	0	0	0	0	0	0	0	0	0	0	0	0	0	0	0	0	0	0	2	2
OTU005719	Bacteria							2	0	0	0	0	0	0	0	0	0	0	0	0	0	0	0	0	0	0	0	0	0	0	0	2
OTU005721	Bacteria	Proteobacteria	Alphaproteobacteria	Rhizobiales				0	0	0	0	0	0	0	0	0	0	0	0	0	0	0	0	0	0	0	0	0	2	0	0	2
OTU005722	Bacteria	Proteobacteria						0	0	0	0	0	0	0	0	0	0	0	0	0	0	0	0	2	0	0	0	0	0	0	0	2
OTU005724	Bacteria							0	0	0	0	0	0	0	2	0	0	0	0	0	0	0	0	0	0	0	0	0	0	0	0	2
OTU005726	Bacteria							0	0	0	0	0	0	0	0	0	0	0	0	0	0	0	0	0	0	0	2	0	0	0	0	2
OTU005727	Bacteria							0	0	0	0	0	0	0	0	0	0	0	0	0	0	0	0	0	0	0	0	0	0	0	2	2
OTU005728	Bacteria	Firmicutes	Bacilli	Bacillales				0	0	0	0	0	0	0	0	0	0	2	0	0	0	0	0	0	0	0	0	0	0	0	0	2
OTU005729	Bacteria							0	0	0	0	0	0	0	0	0	0	0	0	0	0	0	0	0	0	0	0	0	0	2	0	2
OTU005730	Bacteria	Proteobacteria						0	0	0	0	0	0	0	0	0	0	0	0	0	0	0	0	0	0	0	0	0	0	0	2	2
OTU005731	Bacteria	Chloroflexi	Chloroflexia	Chloroflexales	Roseiflexaceae			0	0	0	0	0	0	0	0	0	0	0	0	0	0	0	0	0	0	0	0	0	0	2	0	2
OTU005732	Bacteria	Proteobacteria	Gammaproteobacteria	Burkholderiales				0	0	0	0	0	0	0	0	0	0	0	0	0	0	0	0	0	0	0	0	0	0	2	0	2
OTU005733	Bacteria							0	0	0	0	0	0	0	0	0	0	0	0	0	0	0	0	2	0	0	0	0	0	0	0	2
OTU005734	Bacteria							0	0	0	0	0	0	0	2	0	0	0	0	0	0	0	0	0	0	0	0	0	0	0	0	2
OTU005735	Bacteria							0	0	0	0	0	0	0	0	0	0	0	0	0	0	0	0	0	0	0	2	0	0	0	0	2
OTU005736	Bacteria							0	0	0	0	0	0	0	0	0	0	0	0	2	0	0	0	0	0	0	0	0	0	0	0	2
OTU005737	Bacteria	Actinobacteriota	Actinobacteria	Micrococcales	Demequinaceae	Demequina		0	2	0	0	0	0	0	0	0	0	0	0	0	0	0	0	0	0	0	0	0	0	0	0	2
OTU005738	Bacteria	Proteobacteria	Gammaproteobacteria	Xanthomonadales	Rhodanobacteraceae			0	0	0	0	0	0	0	0	0	0	2	0	0	0	0	0	0	0	0	0	0	0	0	0	2
OTU005739	Bacteria	Proteobacteria						0	0	0	0	0	0	0	0	0	0	0	0	0	0	0	0	0	0	0	0	2	0	0	0	2
OTU005740	Bacteria							0	0	0	0	0	0	0	0	0	0	0	0	0	0	0	0	0	0	0	0	0	0	0	2	2
OTU005741	Bacteria	Proteobacteria						0	0	0	0	0	0	0	0	0	0	0	0	0	0	2	0	0	0	0	0	0	0	0	0	2
OTU005742	Bacteria	Proteobacteria						0	0	0	0	0	0	0	0	0	0	0	0	0	0	0	0	0	0	2	0	0	0	0	0	2
OTU005743	Bacteria							0	0	0	0	0	0	0	0	0	0	0	0	0	0	0	0	0	0	0	2	0	0	0	0	2
OTU005744	Bacteria							0	0	0	0	0	0	2	0	0	0	0	0	0	0	0	0	0	0	0	0	0	0	0	0	2
OTU005745	Bacteria							0	0	0	0	0	0	0	2	0	0	0	0	0	0	0	0	0	0	0	0	0	0	0	0	2
OTU005746	Bacteria							0	0	0	0	0	0	0	0	0	0	0	0	0	0	0	2	0	0	0	0	0	0	0	0	2
OTU005747	Bacteria	Proteobacteria	Gammaproteobacteria	Xanthomonadales				0	0	0	0	0	0	0	0	0	0	0	0	0	0	0	0	0	0	0	2	0	0	0	0	2
OTU005748	Bacteria							0	0	0	0	0	2	0	0	0	0	0	0	0	0	0	0	0	0	0	0	0	0	0	0	2
OTU005750	Bacteria							0	0	0	0	0	2	0	0	0	0	0	0	0	0	0	0	0	0	0	0	0	0	0	0	2
OTU005751	Bacteria							0	0	0	0	0	0	0	0	0	0	0	0	0	0	2	0	0	0	0	0	0	0	0	0	2
OTU005752	Bacteria							0	0	0	0	2	0	0	0	0	0	0	0	0	0	0	0	0	0	0	0	0	0	0	0	2
OTU005753	Bacteria							0	0	0	0	0	0	0	0	0	0	0	0	0	2	0	0	0	0	0	0	0	0	0	0	2
OTU005754	Bacteria							0	0	0	0	0	0	0	0	0	0	0	0	0	0	0	0	2	0	0	0	0	0	0	0	2
OTU005755	Bacteria	Proteobacteria	Gammaproteobacteria	Burkholderiales				0	2	0	0	0	0	0	0	0	0	0	0	0	0	0	0	0	0	0	0	0	0	0	0	2
OTU005756	Bacteria	Proteobacteria	Gammaproteobacteria	Xanthomonadales	Xanthomonadaceae			0	0	0	0	0	0	0	0	0	0	0	0	0	0	0	0	0	0	0	2	0	0	0	0	2
OTU005757	Bacteria							0	0	0	0	0	0	0	0	0	0	0	0	0	0	0	0	0	0	0	0	0	0	0	2	2
OTU005758	Bacteria	Firmicutes	Clostridia	Clostridia_UCG-014				0	0	0	0	0	0	0	0	0	0	0	0	0	0	0	0	0	0	2	0	0	0	0	0	2
OTU005759	Bacteria							0	0	0	0	0	0	0	0	0	0	0	0	0	0	0	0	0	0	0	0	2	0	0	0	2
OTU005761	Bacteria	Planctomycetota	vadinHA49					0	0	0	0	0	0	0	0	0	0	0	0	0	2	0	0	0	0	0	0	0	0	0	0	2
OTU005762	Bacteria							0	0	0	0	0	0	0	0	0	2	0	0	0	0	0	0	0	0	0	0	0	0	0	0	2
OTU005763	Bacteria							0	0	0	0	0	0	0	0	0	0	0	0	0	0	0	0	0	0	0	2	0	0	0	0	2
OTU005764	Bacteria							0	0	0	0	0	0	0	0	0	0	0	0	0	2	0	0	0	0	0	0	0	0	0	0	2
OTU005765	Bacteria							0	0	0	0	0	0	0	0	0	0	0	0	0	0	0	0	0	0	2	0	0	0	0	0	2
OTU005766	Bacteria	Proteobacteria	Alphaproteobacteria					0	0	0	0	0	0	0	0	0	0	0	0	0	0	0	0	0	0	0	0	2	0	0	0	2
OTU005767	Bacteria							2	0	0	0	0	0	0	0	0	0	0	0	0	0	0	0	0	0	0	0	0	0	0	0	2
OTU005768	Bacteria	Proteobacteria	Gammaproteobacteria	Burkholderiales				0	0	0	0	0	0	0	0	0	0	0	0	0	0	0	0	0	0	0	0	0	0	2	0	2
OTU005769	Bacteria							0	0	0	0	0	0	0	0	0	0	0	0	0	0	0	0	0	0	0	0	0	2	0	0	2
OTU005770	Bacteria							0	0	0	0	0	0	0	0	0	0	0	0	0	0	0	0	0	2	0	0	0	0	0	0	2
OTU005771	Bacteria							0	0	0	0	0	0	0	0	0	0	0	0	0	0	2	0	0	0	0	0	0	0	0	0	2
OTU005772	Bacteria							0	0	0	0	0	2	0	0	0	0	0	0	0	0	0	0	0	0	0	0	0	0	0	0	2
OTU005773	Bacteria							0	0	0	0	0	0	0	0	0	0	0	0	0	0	0	0	0	0	2	0	0	0	0	0	2
OTU005774	Bacteria							0	0	0	0	0	0	0	0	0	0	0	0	0	0	0	2	0	0	0	0	0	0	0	0	2
OTU005775	Bacteria	Proteobacteria	Gammaproteobacteria	Xanthomonadales	Xanthomonadaceae			0	0	0	0	0	0	0	0	0	0	0	0	0	0	0	2	0	0	0	0	0	0	0	0	2
OTU005776	Bacteria	Proteobacteria						0	0	0	0	0	0	0	0	0	0	0	0	0	0	0	0	0	0	0	0	0	2	0	0	2
OTU005777	Bacteria	Proteobacteria						0	0	0	0	0	0	0	0	0	0	0	0	0	0	0	0	0	0	0	0	0	0	0	2	2
OTU005779	Bacteria	Bacteroidota	Bacteroidia	Flavobacteriales	Flavobacteriaceae			0	0	0	0	0	0	0	0	0	0	0	0	0	0	0	0	0	0	0	0	0	2	0	0	2
OTU005780	Bacteria	Proteobacteria						0	0	0	0	0	0	0	0	0	0	0	0	0	0	2	0	0	0	0	0	0	0	0	0	2
OTU005781	Bacteria	Proteobacteria	Alphaproteobacteria					0	0	0	0	0	0	2	0	0	0	0	0	0	0	0	0	0	0	0	0	0	0	0	0	2
OTU005782	Bacteria							0	0	0	0	0	0	0	0	0	0	0	0	0	0	0	0	0	0	0	0	2	0	0	0	2
OTU005784	Bacteria	Proteobacteria	Gammaproteobacteria	Burkholderiales	Nitrosomonadaceae	Ellin6067		0	0	0	0	0	0	0	0	0	0	0	0	0	0	0	0	0	0	0	2	0	0	0	0	2
OTU005785	Bacteria	Proteobacteria	Gammaproteobacteria	Burkholderiales	Comamonadaceae			0	0	2	0	0	0	0	0	0	0	0	0	0	0	0	0	0	0	0	0	0	0	0	0	2
OTU005786	Bacteria	Proteobacteria	Gammaproteobacteria	Xanthomonadales				0	0	0	0	0	0	0	0	0	0	0	0	0	0	0	0	0	0	0	0	0	2	0	0	2
OTU005787	Bacteria	Proteobacteria	Gammaproteobacteria	Pseudomonadales	Pseudomonadaceae	Pseudomonas		0	0	0	0	0	0	0	0	0	0	0	0	0	0	0	0	0	0	0	0	2	0	0	0	2
OTU005788	Bacteria							0	0	0	0	0	0	0	0	0	0	0	0	0	0	0	0	0	0	0	2	0	0	0	0	2
OTU005789	Bacteria	Proteobacteria	Gammaproteobacteria	Xanthomonadales	Rhodanobacteraceae	Dokdonella		0	0	0	0	0	0	0	0	0	0	0	0	0	0	0	0	0	0	0	0	2	0	0	0	2
OTU005790	Bacteria	Proteobacteria						0	0	0	0	0	0	2	0	0	0	0	0	0	0	0	0	0	0	0	0	0	0	0	0	2
OTU005791	Bacteria							0	0	0	0	0	0	0	0	0	0	0	0	0	0	2	0	0	0	0	0	0	0	0	0	2
OTU005792	Bacteria							0	0	0	0	0	0	0	0	0	0	0	0	0	0	0	0	0	0	0	2	0	0	0	0	2
OTU005793	Bacteria							0	0	0	0	0	0	0	0	0	0	0	0	0	0	0	2	0	0	0	0	0	0	0	0	2
OTU005796	Bacteria							0	0	0	0	0	0	0	0	0	0	0	0	0	0	0	0	0	0	0	0	0	0	0	2	2
OTU005797	Bacteria	Proteobacteria	Gammaproteobacteria	Burkholderiales	Comamonadaceae			0	0	0	0	0	0	0	0	0	0	0	0	0	0	0	0	0	0	0	0	0	0	0	2	2
OTU005798	Bacteria	Proteobacteria	Gammaproteobacteria					0	0	0	0	0	0	2	0	0	0	0	0	0	0	0	0	0	0	0	0	0	0	0	0	2
OTU005801	Bacteria	Proteobacteria	Gammaproteobacteria					0	0	0	0	0	0	0	0	0	0	0	0	0	0	0	2	0	0	0	0	0	0	0	0	2
OTU005802	Bacteria							0	0	0	0	0	0	0	0	0	0	0	0	0	0	0	0	0	0	0	0	0	0	2	0	2
OTU005803	Bacteria							0	0	0	0	0	0	0	0	0	0	0	0	0	2	0	0	0	0	0	0	0	0	0	0	2
OTU005808	Bacteria							0	0	0	0	0	0	0	0	0	0	0	0	0	0	2	0	0	0	0	0	0	0	0	0	2
OTU005810	Bacteria							0	0	0	0	0	0	0	0	0	0	0	0	0	0	0	0	2	0	0	0	0	0	0	0	2
OTU005812	Bacteria	Proteobacteria						0	0	0	2	0	0	0	0	0	0	0	0	0	0	0	0	0	0	0	0	0	0	0	0	2
OTU005814	Bacteria	Proteobacteria	Gammaproteobacteria	Burkholderiales				0	0	0	0	0	0	0	0	0	0	0	0	0	0	0	0	0	0	0	0	2	0	0	0	2
OTU005815	Bacteria							0	0	0	0	0	0	0	0	0	0	0	0	0	0	0	0	0	0	0	0	0	0	2	0	2
OTU005816	Bacteria							0	0	0	0	0	0	0	0	0	0	0	0	0	0	0	0	0	2	0	0	0	0	0	0	2
OTU005818	Bacteria	Proteobacteria	Gammaproteobacteria	Burkholderiales				0	0	0	0	0	0	0	0	0	0	2	0	0	0	0	0	0	0	0	0	0	0	0	0	2
OTU005819	Bacteria	Proteobacteria						0	0	0	0	0	0	0	2	0	0	0	0	0	0	0	0	0	0	0	0	0	0	0	0	2
OTU005820	Bacteria							0	0	0	0	0	0	0	0	0	2	0	0	0	0	0	0	0	0	0	0	0	0	0	0	2
OTU005821	Bacteria							0	0	0	0	0	0	2	0	0	0	0	0	0	0	0	0	0	0	0	0	0	0	0	0	2
OTU005823	Bacteria							0	0	0	0	0	0	0	0	0	0	0	0	0	0	0	0	0	0	0	0	2	0	0	0	2
OTU005824	Bacteria							0	0	0	0	0	0	0	0	0	0	0	0	2	0	0	0	0	0	0	0	0	0	0	0	2
OTU005825	Bacteria	Proteobacteria	Alphaproteobacteria					0	0	0	0	0	0	0	0	0	0	0	0	0	0	0	2	0	0	0	0	0	0	0	0	2
OTU005826	Bacteria							0	0	0	0	0	0	0	0	0	0	2	0	0	0	0	0	0	0	0	0	0	0	0	0	2
OTU005828	Bacteria	Proteobacteria	Alphaproteobacteria					2	0	0	0	0	0	0	0	0	0	0	0	0	0	0	0	0	0	0	0	0	0	0	0	2
OTU005829	Bacteria	Proteobacteria	Alphaproteobacteria					0	0	0	0	0	0	0	0	0	0	0	0	0	0	0	0	0	0	0	0	2	0	0	0	2
OTU005830	Bacteria	Proteobacteria	Gammaproteobacteria	Burkholderiales	Methylophilaceae			0	0	0	0	0	0	0	0	0	0	0	0	0	0	0	0	0	0	0	0	0	0	2	0	2
OTU005831	Bacteria	Proteobacteria						0	0	0	0	0	0	0	2	0	0	0	0	0	0	0	0	0	0	0	0	0	0	0	0	2
OTU005832	Bacteria							0	0	0	0	0	0	0	0	0	0	0	0	0	0	0	0	0	0	2	0	0	0	0	0	2
OTU005833	Bacteria	Proteobacteria	Gammaproteobacteria	Xanthomonadales				0	0	0	0	0	0	0	2	0	0	0	0	0	0	0	0	0	0	0	0	0	0	0	0	2
OTU005834	Bacteria							0	0	0	0	0	0	0	0	0	0	0	0	0	0	0	0	0	0	0	2	0	0	0	0	2
OTU005835	Bacteria							0	0	0	0	0	0	0	0	0	0	0	0	0	0	0	0	0	0	0	0	0	0	2	0	2
OTU005836	Bacteria	Proteobacteria	Alphaproteobacteria	Rickettsiales	Mitochondria			0	0	0	0	0	0	0	0	0	2	0	0	0	0	0	0	0	0	0	0	0	0	0	0	2
OTU005838	Bacteria							0	0	0	0	0	0	0	0	0	0	0	0	0	0	2	0	0	0	0	0	0	0	0	0	2
OTU005839	Bacteria	Proteobacteria	Alphaproteobacteria					0	0	0	0	0	0	0	0	0	0	0	0	0	0	0	0	0	0	0	2	0	0	0	0	2
OTU005840	Bacteria							0	0	0	0	0	0	0	0	0	0	0	0	0	0	0	0	0	0	0	0	0	0	2	0	2
OTU005841	Bacteria	Proteobacteria	Gammaproteobacteria					0	0	0	0	0	0	0	0	0	0	0	0	0	0	0	0	0	0	0	0	0	0	2	0	2
OTU005842	Bacteria	Proteobacteria	Gammaproteobacteria					0	0	2	0	0	0	0	0	0	0	0	0	0	0	0	0	0	0	0	0	0	0	0	0	2
OTU005843	Bacteria							0	0	0	0	0	0	0	0	0	0	2	0	0	0	0	0	0	0	0	0	0	0	0	0	2
OTU005844	Bacteria							0	0	0	0	0	0	0	0	0	0	0	0	0	0	0	0	2	0	0	0	0	0	0	0	2
OTU005845	Bacteria	Proteobacteria						0	0	0	0	0	0	0	0	0	0	0	0	0	0	0	0	0	0	0	0	0	2	0	0	2
OTU005846	Bacteria							0	0	0	0	0	2	0	0	0	0	0	0	0	0	0	0	0	0	0	0	0	0	0	0	2
OTU005847	Bacteria	Proteobacteria	Alphaproteobacteria					0	0	0	0	0	0	0	0	0	0	0	0	0	0	0	0	0	0	0	2	0	0	0	0	2
OTU005848	Bacteria	Proteobacteria	Alphaproteobacteria	Caulobacterales				0	0	0	0	0	0	0	0	0	0	0	0	0	0	2	0	0	0	0	0	0	0	0	0	2
OTU005849	Bacteria							0	0	0	0	0	0	0	0	0	0	0	0	0	0	2	0	0	0	0	0	0	0	0	0	2
OTU005850	Bacteria	Proteobacteria	Gammaproteobacteria					0	0	0	0	0	0	0	0	0	0	0	0	0	0	0	0	0	0	2	0	0	0	0	0	2
OTU005851	Bacteria	Proteobacteria	Alphaproteobacteria					0	0	0	0	0	0	0	0	0	0	0	0	0	0	0	0	0	0	0	0	0	0	2	0	2
OTU005852	Bacteria	Proteobacteria						0	0	0	0	0	0	0	0	0	0	0	0	0	2	0	0	0	0	0	0	0	0	0	0	2
OTU005853	Bacteria	Proteobacteria						0	0	0	0	0	0	0	0	0	0	0	0	0	0	0	0	0	0	0	2	0	0	0	0	2
OTU005854	Bacteria	Proteobacteria	Gammaproteobacteria					0	0	0	0	0	0	0	0	0	0	0	0	0	0	0	0	0	0	0	2	0	0	0	0	2
OTU005855	Bacteria							0	0	0	0	0	0	0	0	0	0	0	0	0	0	0	0	0	0	0	0	2	0	0	0	2
OTU005858	Bacteria	Proteobacteria	Gammaproteobacteria					0	0	0	0	0	0	0	0	0	0	0	0	0	0	0	0	0	0	2	0	0	0	0	0	2
OTU005859	Bacteria							0	0	0	0	0	0	0	0	0	0	0	0	0	0	0	0	0	0	0	0	2	0	0	0	2
OTU005860	Bacteria							0	0	0	0	0	0	0	0	0	0	0	2	0	0	0	0	0	0	0	0	0	0	0	0	2
OTU005861	Bacteria							0	0	0	0	0	0	0	0	0	0	0	0	0	0	0	0	0	0	0	0	2	0	0	0	2
OTU005862	Bacteria							0	0	2	0	0	0	0	0	0	0	0	0	0	0	0	0	0	0	0	0	0	0	0	0	2
OTU005863	Bacteria	Firmicutes	Bacilli	Bacillales	Bacillaceae	Bacillus		0	0	0	0	0	0	0	0	0	0	0	0	0	0	0	0	0	0	0	0	2	0	0	0	2
OTU005865	Bacteria							0	0	0	0	0	0	0	0	0	0	0	2	0	0	0	0	0	0	0	0	0	0	0	0	2
OTU005866	Bacteria							0	0	0	0	0	0	0	0	0	0	0	0	0	0	0	2	0	0	0	0	0	0	0	0	2
OTU005867	Bacteria	Proteobacteria	Gammaproteobacteria	Xanthomonadales				0	0	0	0	0	0	0	0	0	0	0	0	0	2	0	0	0	0	0	0	0	0	0	0	2
OTU005868	Bacteria	Proteobacteria						0	0	0	0	0	0	0	0	0	0	0	0	0	2	0	0	0	0	0	0	0	0	0	0	2
OTU005870	Bacteria							0	0	0	0	0	0	0	0	0	0	0	0	0	0	0	0	0	0	0	0	0	2	0	0	2
OTU005871	Bacteria							0	0	0	0	0	0	0	0	0	0	0	0	0	0	0	0	0	0	0	0	2	0	0	0	2
OTU005872	Bacteria							0	0	0	0	0	0	0	0	2	0	0	0	0	0	0	0	0	0	0	0	0	0	0	0	2
OTU005873	Bacteria							0	0	0	0	0	0	0	0	0	0	0	0	0	0	2	0	0	0	0	0	0	0	0	0	2
OTU005875	Bacteria	Actinobacteriota	Actinobacteria					0	0	0	0	0	0	0	0	0	0	0	0	0	0	0	0	2	0	0	0	0	0	0	0	2
OTU005876	Bacteria							0	0	0	0	0	0	0	0	0	0	0	0	0	0	0	0	0	0	0	2	0	0	0	0	2
OTU005877	Bacteria							2	0	0	0	0	0	0	0	0	0	0	0	0	0	0	0	0	0	0	0	0	0	0	0	2
OTU005878	Bacteria	Proteobacteria	Gammaproteobacteria					0	0	0	0	0	0	0	0	0	2	0	0	0	0	0	0	0	0	0	0	0	0	0	0	2
OTU005879	Bacteria							0	0	0	0	0	0	0	0	0	0	0	0	0	0	0	0	0	0	0	0	0	2	0	0	2
OTU005881	Bacteria							0	0	0	0	0	0	0	0	0	0	0	0	0	0	0	0	0	0	0	0	0	0	0	2	2
OTU005882	Bacteria	Bacteroidota	Bacteroidia	Bacteroidales				0	0	0	0	0	0	0	0	0	0	0	0	0	0	0	0	0	0	0	0	0	0	2	0	2
OTU005883	Bacteria							0	0	0	0	0	0	0	0	0	0	0	0	0	2	0	0	0	0	0	0	0	0	0	0	2
OTU005884	Bacteria							0	0	0	0	0	0	0	0	0	0	0	0	0	0	0	0	0	0	2	0	0	0	0	0	2
OTU005885	Bacteria							0	0	0	0	0	0	0	0	0	0	0	0	0	0	0	0	2	0	0	0	0	0	0	0	2
OTU005886	Bacteria							0	0	0	0	0	0	0	0	0	0	0	0	0	0	0	0	0	0	2	0	0	0	0	0	2
OTU005889	Bacteria							0	0	0	0	0	0	0	0	0	0	0	0	0	0	0	0	0	0	2	0	0	0	0	0	2
OTU005891	Bacteria							0	0	0	0	0	0	0	0	0	0	0	0	0	0	0	0	0	0	0	0	0	2	0	0	2
OTU005893	Bacteria							0	0	0	0	0	0	0	0	0	0	0	0	0	0	0	0	0	0	0	2	0	0	0	0	2
OTU005894	Bacteria							0	0	0	0	0	0	0	0	0	0	0	0	0	2	0	0	0	0	0	0	0	0	0	0	2
OTU005895	Bacteria							0	0	0	0	0	0	0	0	0	0	0	2	0	0	0	0	0	0	0	0	0	0	0	0	2
OTU005896	Bacteria							0	0	0	0	0	0	0	0	0	0	0	0	0	0	0	0	0	0	0	0	0	0	0	2	2
OTU005898	Bacteria	Proteobacteria						0	0	0	0	0	0	2	0	0	0	0	0	0	0	0	0	0	0	0	0	0	0	0	0	2
OTU005899	Bacteria	Proteobacteria	Gammaproteobacteria					0	0	0	0	0	0	0	0	0	0	0	0	0	0	0	0	0	0	0	0	0	2	0	0	2
OTU005900	Bacteria	Proteobacteria						0	0	0	0	0	0	0	0	0	0	0	0	0	0	0	0	0	0	0	0	2	0	0	0	2
OTU005901	Bacteria							0	0	0	0	0	0	0	0	0	0	0	0	0	2	0	0	0	0	0	0	0	0	0	0	2
OTU005902	Bacteria	Actinobacteriota	Actinobacteria					0	0	2	0	0	0	0	0	0	0	0	0	0	0	0	0	0	0	0	0	0	0	0	0	2
OTU005903	Bacteria	Proteobacteria	Alphaproteobacteria	Sphingomonadales	Sphingomonadaceae			0	0	0	0	0	0	0	0	0	0	0	0	0	0	2	0	0	0	0	0	0	0	0	0	2
OTU005905	Bacteria	Proteobacteria	Gammaproteobacteria					0	0	0	0	0	0	0	0	0	0	0	0	0	0	0	0	2	0	0	0	0	0	0	0	2
OTU005907	Bacteria							0	0	0	0	0	0	0	0	0	0	2	0	0	0	0	0	0	0	0	0	0	0	0	0	2
OTU005908	Bacteria							0	0	0	0	0	0	0	0	0	0	0	0	0	0	0	0	0	0	0	0	0	0	2	0	2
OTU005909	Bacteria							0	0	0	0	0	0	0	0	0	0	2	0	0	0	0	0	0	0	0	0	0	0	0	0	2
OTU005910	Bacteria							0	0	0	0	0	0	0	2	0	0	0	0	0	0	0	0	0	0	0	0	0	0	0	0	2
OTU005911	Bacteria	Proteobacteria						0	0	0	0	0	0	0	0	0	0	0	0	0	0	0	0	0	0	0	0	0	0	2	0	2
OTU005912	Bacteria							0	0	0	0	0	0	0	0	0	0	0	0	0	0	0	0	0	2	0	0	0	0	0	0	2
OTU005913	Bacteria	Proteobacteria						0	2	0	0	0	0	0	0	0	0	0	0	0	0	0	0	0	0	0	0	0	0	0	0	2
OTU005914	Bacteria	Proteobacteria						0	0	0	0	0	0	0	0	0	0	0	0	0	0	0	0	0	0	0	0	0	2	0	0	2
OTU005916	Bacteria							0	0	0	0	0	0	0	0	0	0	0	2	0	0	0	0	0	0	0	0	0	0	0	0	2
OTU005919	Bacteria	Proteobacteria						0	0	0	0	0	0	0	0	0	0	0	0	0	0	0	0	0	0	0	0	2	0	0	0	2
OTU005920	Bacteria							0	0	0	0	0	0	0	0	0	0	0	0	0	0	0	2	0	0	0	0	0	0	0	0	2
OTU005921	Bacteria	Proteobacteria	Gammaproteobacteria	Burkholderiales				2	0	0	0	0	0	0	0	0	0	0	0	0	0	0	0	0	0	0	0	0	0	0	0	2
OTU005922	Bacteria	Bacteroidota	Bacteroidia	Flavobacteriales	Flavobacteriaceae			0	0	0	0	0	0	0	0	0	0	0	0	0	0	0	0	0	2	0	0	0	0	0	0	2
OTU005923	Bacteria	Actinobacteriota	Thermoleophilia	Solirubrobacterales	Solirubrobacteraceae			0	0	0	0	0	0	0	0	0	0	0	0	0	0	2	0	0	0	0	0	0	0	0	0	2
OTU005924	Bacteria	Proteobacteria	Gammaproteobacteria	Xanthomonadales				0	0	0	0	0	0	0	0	0	0	0	0	0	0	0	0	0	0	2	0	0	0	0	0	2
OTU005925	Bacteria							0	0	0	0	0	0	0	0	0	0	0	0	0	0	0	0	2	0	0	0	0	0	0	0	2
OTU005926	Bacteria	Proteobacteria	Alphaproteobacteria					0	0	0	0	0	0	0	0	0	0	0	0	0	0	0	0	0	0	2	0	0	0	0	0	2
OTU005927	Bacteria							0	0	0	0	0	0	2	0	0	0	0	0	0	0	0	0	0	0	0	0	0	0	0	0	2
OTU005930	Bacteria	Proteobacteria	Gammaproteobacteria					0	0	0	0	0	0	0	0	0	0	0	0	0	0	0	0	0	0	0	2	0	0	0	0	2
OTU005931	Bacteria							0	0	0	2	0	0	0	0	0	0	0	0	0	0	0	0	0	0	0	0	0	0	0	0	2
OTU005932	Bacteria							0	0	0	0	0	0	0	0	0	0	0	0	0	0	0	0	0	0	0	0	0	0	0	2	2
OTU005933	Bacteria							0	0	0	0	0	0	0	0	0	0	0	0	0	2	0	0	0	0	0	0	0	0	0	0	2
OTU005934	Bacteria	Proteobacteria						0	0	0	0	0	0	0	0	0	0	0	0	0	0	0	0	0	0	2	0	0	0	0	0	2
OTU005935	Bacteria	Proteobacteria	Alphaproteobacteria					0	0	2	0	0	0	0	0	0	0	0	0	0	0	0	0	0	0	0	0	0	0	0	0	2
OTU005938	Bacteria							0	0	0	0	0	0	0	0	0	0	0	0	0	0	0	0	0	2	0	0	0	0	0	0	2
OTU005939	Bacteria							0	0	0	0	0	0	0	0	0	0	0	0	0	0	0	0	0	0	0	0	0	0	2	0	2
OTU005940	Bacteria							0	0	0	0	0	0	0	0	0	0	0	0	0	0	0	2	0	0	0	0	0	0	0	0	2
OTU005941	Bacteria	Proteobacteria	Gammaproteobacteria					0	0	0	0	0	0	0	0	0	0	0	0	0	0	0	0	0	0	0	0	0	0	0	2	2
OTU005942	Bacteria							0	0	0	0	0	0	0	0	0	0	0	0	0	0	2	0	0	0	0	0	0	0	0	0	2
OTU005943	Bacteria	Bacteroidota	Bacteroidia					0	0	0	0	0	0	0	0	2	0	0	0	0	0	0	0	0	0	0	0	0	0	0	0	2
OTU005944	Bacteria	Proteobacteria						0	0	0	0	0	0	0	0	0	0	0	0	0	0	2	0	0	0	0	0	0	0	0	0	2
OTU005945	Bacteria	Proteobacteria	Alphaproteobacteria	Rhizobiales				0	0	0	0	0	0	0	0	0	0	2	0	0	0	0	0	0	0	0	0	0	0	0	0	2
OTU005947	Bacteria	Firmicutes	Bacilli					0	0	0	0	0	0	0	0	0	0	0	0	0	0	0	0	0	0	0	2	0	0	0	0	2
OTU005948	Bacteria	Proteobacteria	Gammaproteobacteria	Xanthomonadales				0	0	0	0	0	0	0	0	0	0	0	0	0	0	0	0	0	0	0	0	2	0	0	0	2
OTU005949	Bacteria							0	0	0	0	0	0	0	0	0	0	0	0	0	0	0	0	0	0	0	2	0	0	0	0	2
OTU005950	Bacteria	Proteobacteria	Gammaproteobacteria	Burkholderiales	Comamonadaceae			0	0	0	2	0	0	0	0	0	0	0	0	0	0	0	0	0	0	0	0	0	0	0	0	2
OTU005951	Bacteria	Bacteroidota	Bacteroidia	Flavobacteriales	Flavobacteriaceae	Flavobacterium		0	0	2	0	0	0	0	0	0	0	0	0	0	0	0	0	0	0	0	0	0	0	0	0	2
OTU005952	Bacteria	Proteobacteria						0	0	0	0	0	0	0	0	0	0	2	0	0	0	0	0	0	0	0	0	0	0	0	0	2
OTU005953	Bacteria							0	0	0	0	0	0	0	0	0	0	0	0	0	0	0	0	0	2	0	0	0	0	0	0	2
OTU005954	Bacteria							0	0	2	0	0	0	0	0	0	0	0	0	0	0	0	0	0	0	0	0	0	0	0	0	2
OTU005955	Bacteria							0	0	0	0	0	0	0	0	0	0	0	0	0	0	2	0	0	0	0	0	0	0	0	0	2
OTU005956	Bacteria	Proteobacteria						0	0	0	0	0	0	0	0	0	0	0	0	0	0	0	0	0	0	0	0	0	0	2	0	2
OTU005957	Bacteria							0	0	0	0	2	0	0	0	0	0	0	0	0	0	0	0	0	0	0	0	0	0	0	0	2
OTU005958	Bacteria							0	0	0	2	0	0	0	0	0	0	0	0	0	0	0	0	0	0	0	0	0	0	0	0	2
OTU005959	Bacteria							0	0	0	0	0	0	0	0	0	0	0	0	0	0	0	0	0	0	0	0	0	0	2	0	2
OTU005960	Bacteria	Firmicutes	Clostridia	Lachnospirales	Lachnospiraceae			0	0	0	0	0	0	0	0	0	0	0	0	0	0	0	0	0	1	0	0	0	0	0	1	2
OTU005961	Bacteria							0	0	0	0	0	0	0	0	0	0	0	0	0	0	0	0	0	0	0	0	0	0	2	0	2
OTU005962	Bacteria	Proteobacteria	Alphaproteobacteria					0	0	0	0	0	0	0	0	0	0	0	0	0	2	0	0	0	0	0	0	0	0	0	0	2
OTU005963	Bacteria							0	0	0	0	0	0	0	0	0	0	0	0	0	0	0	0	0	0	0	2	0	0	0	0	2
OTU005964	Bacteria	Proteobacteria	Alphaproteobacteria	Sphingomonadales	Sphingomonadaceae			0	0	0	0	0	0	0	0	0	0	0	0	0	0	0	0	0	0	0	0	0	2	0	0	2
OTU005965	Bacteria							0	0	0	0	0	0	0	0	0	0	0	0	0	0	0	0	0	0	2	0	0	0	0	0	2
OTU005966	Bacteria	Proteobacteria	Gammaproteobacteria	Pseudomonadales	Pseudomonadaceae	Pseudomonas		0	0	0	0	0	0	0	0	0	2	0	0	0	0	0	0	0	0	0	0	0	0	0	0	2
OTU005969	Bacteria							0	0	0	0	0	0	0	0	0	0	0	0	0	0	0	2	0	0	0	0	0	0	0	0	2
OTU005970	Bacteria							0	0	0	0	0	0	0	0	0	0	0	0	0	0	0	0	0	0	0	0	2	0	0	0	2
OTU005971	Bacteria	Proteobacteria	Alphaproteobacteria	Sphingomonadales	Sphingomonadaceae	Altererythrobacter		0	0	0	0	0	0	0	0	0	0	0	0	0	0	0	0	0	0	0	2	0	0	0	0	2
OTU005972	Bacteria							0	0	0	0	0	0	0	0	0	0	0	0	0	0	0	0	2	0	0	0	0	0	0	0	2
OTU005973	Bacteria							0	0	0	0	0	0	0	0	0	0	0	0	0	2	0	0	0	0	0	0	0	0	0	0	2
OTU005975	Bacteria							0	0	2	0	0	0	0	0	0	0	0	0	0	0	0	0	0	0	0	0	0	0	0	0	2
OTU005976	Bacteria	Proteobacteria						0	0	0	0	0	0	0	0	0	0	0	0	0	0	0	0	0	0	0	0	0	0	0	2	2
OTU005978	Bacteria							0	0	0	0	0	0	0	0	0	0	0	0	0	0	0	0	0	0	0	2	0	0	0	0	2
OTU005980	Bacteria							0	0	0	0	0	0	0	2	0	0	0	0	0	0	0	0	0	0	0	0	0	0	0	0	2
OTU005981	Bacteria	Proteobacteria	Alphaproteobacteria	Rhizobiales				0	0	0	0	0	0	0	0	0	0	0	0	0	2	0	0	0	0	0	0	0	0	0	0	2
OTU005982	Bacteria	Proteobacteria	Alphaproteobacteria	Rhizobiales	Rhizobiaceae			0	0	0	0	0	0	0	0	0	0	0	0	0	2	0	0	0	0	0	0	0	0	0	0	2
OTU005983	Bacteria							0	0	0	0	0	2	0	0	0	0	0	0	0	0	0	0	0	0	0	0	0	0	0	0	2
OTU005984	Bacteria							0	0	0	0	0	0	0	0	0	0	0	0	0	0	0	2	0	0	0	0	0	0	0	0	2
OTU005986	Bacteria							0	0	0	0	0	0	0	0	0	0	0	0	0	0	0	0	0	0	0	2	0	0	0	0	2
OTU005987	Bacteria							0	0	0	0	0	0	0	0	0	0	0	0	0	0	0	0	0	0	0	0	2	0	0	0	2
OTU005988	Bacteria							0	0	0	0	0	0	0	0	0	0	0	0	0	0	0	0	0	0	0	0	2	0	0	0	2
OTU005989	Bacteria							0	0	0	0	0	0	0	0	0	0	0	0	0	0	0	0	2	0	0	0	0	0	0	0	2
OTU005990	Bacteria							0	0	0	0	0	0	0	0	0	0	0	0	0	0	0	0	0	0	0	0	0	2	0	0	2
OTU005991	Bacteria							0	0	0	0	0	0	0	0	0	0	0	0	0	2	0	0	0	0	0	0	0	0	0	0	2
OTU005993	Bacteria							0	0	0	0	0	0	0	0	0	0	0	0	0	0	0	2	0	0	0	0	0	0	0	0	2
OTU005994	Bacteria	Proteobacteria	Alphaproteobacteria					0	0	0	0	0	0	0	0	0	0	0	0	0	0	0	0	0	0	0	0	0	0	0	2	2
OTU005995	Bacteria							0	0	0	0	0	0	0	0	0	0	0	0	0	0	0	0	0	0	2	0	0	0	0	0	2
OTU005997	Bacteria	Proteobacteria						0	0	0	0	0	2	0	0	0	0	0	0	0	0	0	0	0	0	0	0	0	0	0	0	2
OTU005998	Bacteria							0	0	0	0	0	0	0	0	0	0	0	0	0	0	0	0	2	0	0	0	0	0	0	0	2
OTU005999	Bacteria	Proteobacteria	Alphaproteobacteria	Sphingomonadales	Sphingomonadaceae			0	0	0	0	0	0	0	0	0	0	0	0	0	0	0	0	0	0	0	0	0	0	0	2	2
OTU006001	Bacteria							0	0	0	0	0	0	0	0	0	2	0	0	0	0	0	0	0	0	0	0	0	0	0	0	2
OTU006002	Bacteria							0	0	0	0	0	0	0	0	0	0	0	0	0	0	0	2	0	0	0	0	0	0	0	0	2
OTU006003	Bacteria	Bacteroidota	Bacteroidia					0	0	0	0	0	0	0	0	0	0	0	2	0	0	0	0	0	0	0	0	0	0	0	0	2
OTU006004	Bacteria							0	0	0	0	0	0	0	0	0	0	2	0	0	0	0	0	0	0	0	0	0	0	0	0	2
OTU006005	Bacteria	Proteobacteria	Gammaproteobacteria	Xanthomonadales	Rhodanobacteraceae			0	0	0	0	0	0	0	0	0	0	0	0	0	0	0	0	0	0	0	0	2	0	0	0	2
OTU006006	Bacteria	Proteobacteria	Alphaproteobacteria	Sphingomonadales	Sphingomonadaceae			0	0	0	0	0	0	0	0	0	0	0	0	0	0	0	0	0	0	0	0	0	2	0	0	2
OTU006007	Bacteria	Actinobacteriota	Actinobacteria	Micrococcales	Microbacteriaceae	Microbacterium		0	0	0	0	0	0	0	0	0	2	0	0	0	0	0	0	0	0	0	0	0	0	0	0	2
OTU006008	Bacteria	Bacteroidota	Bacteroidia					0	0	0	0	0	0	0	0	0	0	0	0	0	2	0	0	0	0	0	0	0	0	0	0	2
OTU006009	Bacteria							0	0	0	0	0	0	0	0	0	0	0	0	0	2	0	0	0	0	0	0	0	0	0	0	2
OTU006010	Bacteria							0	0	0	0	0	0	0	0	0	0	0	0	0	0	0	0	2	0	0	0	0	0	0	0	2
OTU006011	Bacteria							0	0	0	0	0	0	0	0	0	0	0	0	0	0	0	0	0	0	0	0	0	2	0	0	2
OTU006012	Bacteria	Proteobacteria	Alphaproteobacteria					0	0	0	0	0	0	0	0	0	0	0	0	0	0	2	0	0	0	0	0	0	0	0	0	2
OTU006014	Bacteria	Proteobacteria	Gammaproteobacteria	Xanthomonadales	Xanthomonadaceae			0	0	0	0	0	0	2	0	0	0	0	0	0	0	0	0	0	0	0	0	0	0	0	0	2
OTU006015	Bacteria	Proteobacteria	Gammaproteobacteria	Xanthomonadales	Xanthomonadaceae			0	0	0	0	0	0	0	0	0	2	0	0	0	0	0	0	0	0	0	0	0	0	0	0	2
OTU006016	Bacteria	Proteobacteria						0	0	0	2	0	0	0	0	0	0	0	0	0	0	0	0	0	0	0	0	0	0	0	0	2
OTU006017	Bacteria	Actinobacteriota	Actinobacteria	Micromonosporales	Micromonosporaceae			0	0	0	0	0	0	2	0	0	0	0	0	0	0	0	0	0	0	0	0	0	0	0	0	2
OTU006019	Bacteria	Proteobacteria	Gammaproteobacteria	Xanthomonadales	Xanthomonadaceae			0	0	0	0	0	0	0	0	0	0	0	0	0	0	0	0	0	0	0	0	0	0	0	2	2
OTU006022	Bacteria							0	0	0	0	0	0	0	0	0	0	0	0	0	0	2	0	0	0	0	0	0	0	0	0	2
OTU006024	Bacteria	Proteobacteria	Gammaproteobacteria	Xanthomonadales	Xanthomonadaceae			0	0	0	0	0	0	0	0	0	0	0	0	0	0	0	0	0	0	0	0	0	0	0	2	2
OTU006025	Bacteria	Proteobacteria						0	0	0	0	0	0	0	0	0	0	0	0	0	0	0	0	0	0	0	2	0	0	0	0	2
OTU006027	Bacteria	Proteobacteria	Alphaproteobacteria	Rhizobiales	Rhizobiaceae			0	0	0	0	0	0	0	0	0	0	0	0	0	0	0	0	0	0	0	2	0	0	0	0	2
OTU006028	Bacteria	Firmicutes						0	0	0	0	0	0	0	0	0	0	0	0	0	0	0	0	0	0	0	0	0	0	2	0	2
OTU006029	Bacteria	Proteobacteria	Gammaproteobacteria	Burkholderiales	Comamonadaceae			0	0	0	0	0	0	0	0	0	0	0	0	0	0	0	0	0	0	0	0	2	0	0	0	2
OTU006030	Bacteria							0	0	0	0	0	0	0	0	0	0	0	0	0	0	2	0	0	0	0	0	0	0	0	0	2
OTU006031	Bacteria							0	0	0	0	0	0	0	0	0	0	0	0	0	0	0	0	0	0	0	2	0	0	0	0	2
OTU006033	Bacteria							0	0	0	0	0	0	0	0	0	0	0	0	0	2	0	0	0	0	0	0	0	0	0	0	2
OTU006034	Bacteria	Proteobacteria						0	0	0	0	0	0	0	0	0	0	0	0	2	0	0	0	0	0	0	0	0	0	0	0	2
OTU006035	Bacteria							0	0	0	0	0	0	0	0	0	0	0	0	0	0	2	0	0	0	0	0	0	0	0	0	2
OTU006037	Bacteria	Bacteroidota	Bacteroidia					0	0	0	0	0	0	0	0	0	0	0	0	0	0	0	0	0	0	0	0	0	2	0	0	2
OTU006038	Bacteria							0	0	0	0	0	0	0	0	0	0	0	0	0	0	0	0	0	0	0	0	0	0	0	2	2
OTU006039	Bacteria							0	0	0	0	0	2	0	0	0	0	0	0	0	0	0	0	0	0	0	0	0	0	0	0	2
OTU006040	Bacteria							0	0	0	0	0	0	0	0	0	0	0	0	0	0	0	0	0	0	0	0	0	0	0	2	2
OTU006042	Bacteria	Firmicutes	Clostridia					0	0	0	0	0	0	0	0	0	0	0	0	0	0	0	0	0	0	0	2	0	0	0	0	2
OTU006043	Bacteria							0	0	0	0	0	0	0	0	0	0	0	0	2	0	0	0	0	0	0	0	0	0	0	0	2
OTU006044	Bacteria	Proteobacteria	Alphaproteobacteria	Rhizobiales				0	0	0	0	0	0	0	0	0	0	0	0	0	2	0	0	0	0	0	0	0	0	0	0	2
OTU006047	Bacteria							0	0	0	0	0	0	0	0	0	0	0	0	0	0	0	0	0	0	0	0	2	0	0	0	2
OTU006048	Bacteria	Bacteroidota	Bacteroidia					0	0	0	0	0	0	0	0	0	0	0	0	0	0	2	0	0	0	0	0	0	0	0	0	2
OTU006049	Bacteria							2	0	0	0	0	0	0	0	0	0	0	0	0	0	0	0	0	0	0	0	0	0	0	0	2
OTU006050	Bacteria	Bacteroidota	Bacteroidia	Flavobacteriales	Flavobacteriaceae			0	0	0	0	0	0	0	0	0	0	0	0	0	0	0	2	0	0	0	0	0	0	0	0	2
OTU006051	Bacteria							0	0	0	0	0	2	0	0	0	0	0	0	0	0	0	0	0	0	0	0	0	0	0	0	2
OTU006052	Bacteria							0	0	0	0	0	0	0	0	0	0	0	0	0	0	0	2	0	0	0	0	0	0	0	0	2
OTU006055	Bacteria							0	0	0	0	0	0	0	0	0	0	0	0	0	2	0	0	0	0	0	0	0	0	0	0	2
OTU006056	Bacteria	Proteobacteria	Alphaproteobacteria	Sphingomonadales	Sphingomonadaceae			2	0	0	0	0	0	0	0	0	0	0	0	0	0	0	0	0	0	0	0	0	0	0	0	2
OTU006057	Bacteria							0	0	0	0	0	0	0	0	0	0	0	0	0	0	0	0	1	0	0	0	0	1	0	0	2
OTU006058	Bacteria	Proteobacteria	Gammaproteobacteria	Burkholderiales	Oxalobacteraceae			0	0	0	0	0	0	0	0	0	0	0	0	0	0	0	2	0	0	0	0	0	0	0	0	2
OTU006059	Bacteria	Actinobacteriota						0	2	0	0	0	0	0	0	0	0	0	0	0	0	0	0	0	0	0	0	0	0	0	0	2
OTU006061	Bacteria	Proteobacteria	Alphaproteobacteria					0	0	0	0	0	0	0	1	0	0	0	0	0	0	0	0	0	0	0	0	1	0	0	0	2
OTU006062	Bacteria	Proteobacteria	Gammaproteobacteria	Burkholderiales				0	0	0	0	0	0	0	0	0	0	0	0	0	0	0	0	0	0	0	2	0	0	0	0	2
OTU006063	Bacteria							0	0	0	0	0	0	0	0	0	0	0	0	0	0	0	0	0	0	2	0	0	0	0	0	2
OTU006065	Bacteria							0	0	0	0	0	0	0	0	0	0	0	0	0	0	0	0	0	0	0	0	0	0	2	0	2
OTU006067	Bacteria							0	0	0	0	0	0	0	0	0	0	0	0	0	0	0	2	0	0	0	0	0	0	0	0	2
OTU006068	Bacteria							0	0	0	0	0	0	0	0	0	0	0	0	0	0	0	0	0	2	0	0	0	0	0	0	2
OTU006069	Bacteria							2	0	0	0	0	0	0	0	0	0	0	0	0	0	0	0	0	0	0	0	0	0	0	0	2
OTU006070	Bacteria	Proteobacteria	Gammaproteobacteria	Burkholderiales				0	2	0	0	0	0	0	0	0	0	0	0	0	0	0	0	0	0	0	0	0	0	0	0	2
OTU006071	Bacteria	Proteobacteria	Gammaproteobacteria	Xanthomonadales	Xanthomonadaceae			0	0	0	0	0	0	2	0	0	0	0	0	0	0	0	0	0	0	0	0	0	0	0	0	2
OTU006072	Bacteria							0	0	0	0	0	0	0	0	0	0	0	2	0	0	0	0	0	0	0	0	0	0	0	0	2
OTU006074	Bacteria							0	0	0	0	0	0	0	0	0	0	0	0	0	0	0	0	0	0	2	0	0	0	0	0	2
OTU006075	Bacteria	Bacteroidota	Bacteroidia	Sphingobacteriales				0	0	0	0	0	0	0	0	0	0	0	0	0	0	0	0	0	0	2	0	0	0	0	0	2
OTU006076	Bacteria	Acidobacteriota	Acidobacteriae	Acidobacteriales				0	0	0	0	0	0	0	0	0	0	0	0	0	2	0	0	0	0	0	0	0	0	0	0	2
OTU006077	Bacteria	Proteobacteria	Gammaproteobacteria					0	0	0	0	0	0	0	0	0	0	0	0	0	0	0	0	0	0	0	0	2	0	0	0	2
OTU006079	Bacteria	Proteobacteria	Gammaproteobacteria	R7C24				0	0	0	0	0	0	0	0	0	0	0	0	0	0	0	0	0	0	0	0	2	0	0	0	2
OTU006080	Bacteria							0	0	0	0	0	0	0	0	0	0	0	0	0	0	0	0	2	0	0	0	0	0	0	0	2
OTU006081	Bacteria							0	0	0	2	0	0	0	0	0	0	0	0	0	0	0	0	0	0	0	0	0	0	0	0	2
OTU006082	Bacteria							0	0	0	0	0	0	0	0	0	0	0	0	0	0	0	0	0	0	0	0	0	0	0	2	2
OTU006083	Bacteria	Proteobacteria	Alphaproteobacteria					0	0	0	0	0	0	0	0	0	0	0	0	0	2	0	0	0	0	0	0	0	0	0	0	2
OTU006084	Bacteria							0	0	0	0	0	0	0	0	0	0	0	0	0	0	2	0	0	0	0	0	0	0	0	0	2
OTU006085	Bacteria							0	0	0	0	0	0	0	0	0	0	0	0	0	0	0	0	0	2	0	0	0	0	0	0	2
OTU006088	Bacteria	Proteobacteria	Gammaproteobacteria					0	0	0	0	0	0	0	0	0	0	0	0	0	0	0	0	0	0	2	0	0	0	0	0	2
OTU006089	Bacteria							0	0	0	0	0	0	0	0	0	0	0	0	0	0	0	0	0	0	0	0	2	0	0	0	2
OTU006090	Bacteria	Proteobacteria	Gammaproteobacteria					0	0	0	0	0	0	0	0	0	0	0	0	0	0	2	0	0	0	0	0	0	0	0	0	2
OTU006091	Bacteria	Proteobacteria	Gammaproteobacteria	Enterobacterales				0	0	0	0	0	0	2	0	0	0	0	0	0	0	0	0	0	0	0	0	0	0	0	0	2
OTU006092	Bacteria	Verrucomicrobiota	Verrucomicrobiae	Pedosphaerales	Pedosphaeraceae			0	0	0	0	0	0	0	0	0	0	0	0	0	2	0	0	0	0	0	0	0	0	0	0	2
OTU006093	Bacteria							0	0	0	0	0	0	0	0	0	0	0	0	0	0	0	0	0	0	0	2	0	0	0	0	2
OTU006094	Bacteria	Bacteroidota	Bacteroidia					0	0	0	0	0	0	0	0	2	0	0	0	0	0	0	0	0	0	0	0	0	0	0	0	2
OTU006095	Bacteria	Proteobacteria	Alphaproteobacteria	Rhizobiales				0	0	0	0	0	0	0	0	0	0	0	0	0	0	0	0	0	0	0	0	0	2	0	0	2
OTU006096	Bacteria	Proteobacteria	Alphaproteobacteria	Rickettsiales	AB1			0	0	0	0	0	0	2	0	0	0	0	0	0	0	0	0	0	0	0	0	0	0	0	0	2
OTU006097	Bacteria							0	0	0	0	0	0	0	0	0	0	0	0	0	0	0	0	0	0	0	2	0	0	0	0	2
OTU006098	Bacteria	Proteobacteria	Alphaproteobacteria					0	0	0	0	0	0	0	0	0	0	0	0	0	0	0	0	0	0	0	0	0	2	0	0	2
OTU006099	Bacteria	Proteobacteria	Alphaproteobacteria					0	0	0	0	0	0	0	0	0	0	0	0	0	0	0	0	0	2	0	0	0	0	0	0	2
OTU006100	Bacteria							0	0	0	0	0	0	0	0	0	0	0	0	0	0	0	0	0	0	2	0	0	0	0	0	2
OTU006101	Bacteria	Proteobacteria	Alphaproteobacteria	Sphingomonadales	Sphingomonadaceae			0	0	0	0	0	0	0	0	0	0	0	0	0	0	0	0	0	0	0	2	0	0	0	0	2
OTU006102	Bacteria							0	0	0	0	0	0	0	0	0	0	0	0	2	0	0	0	0	0	0	0	0	0	0	0	2
OTU006103	Bacteria							0	0	0	0	0	0	0	0	0	0	0	0	0	0	0	0	0	0	0	0	0	2	0	0	2
OTU006104	Bacteria							0	0	0	0	0	0	0	0	0	0	0	0	0	0	0	0	0	0	2	0	0	0	0	0	2
OTU006106	Bacteria							0	0	0	0	0	0	0	0	0	0	0	0	0	0	0	0	0	0	2	0	0	0	0	0	2
OTU006107	Bacteria							0	0	0	0	0	0	0	0	0	0	0	0	0	0	0	0	0	0	0	0	0	0	2	0	2
OTU006109	Bacteria	Firmicutes	Clostridia	Peptostreptococcales-Tissierellales	Anaerovoracaceae			0	0	0	0	0	0	0	0	0	0	0	0	0	2	0	0	0	0	0	0	0	0	0	0	2
OTU006110	Bacteria	Bacteroidota	Bacteroidia	Flavobacteriales	Flavobacteriaceae			0	0	0	0	0	0	0	2	0	0	0	0	0	0	0	0	0	0	0	0	0	0	0	0	2
OTU006111	Bacteria	Proteobacteria	Alphaproteobacteria					0	0	0	0	0	0	0	0	0	0	0	0	0	0	0	0	0	0	0	0	2	0	0	0	2
OTU006112	Bacteria							0	0	0	0	0	0	0	0	0	0	0	0	0	0	0	0	0	0	0	0	0	0	2	0	2
OTU006114	Bacteria	Bacteroidota	Bacteroidia	Flavobacteriales				0	0	0	0	0	0	2	0	0	0	0	0	0	0	0	0	0	0	0	0	0	0	0	0	2
OTU006116	Bacteria							0	0	0	0	0	0	0	0	0	0	0	0	0	0	0	0	0	0	0	0	0	0	0	2	2
OTU006119	Bacteria	Proteobacteria						0	0	0	0	0	0	0	0	0	0	0	0	0	0	0	0	0	2	0	0	0	0	0	0	2
OTU006120	Bacteria	Proteobacteria	Gammaproteobacteria	Xanthomonadales				0	0	0	0	0	0	0	0	0	2	0	0	0	0	0	0	0	0	0	0	0	0	0	0	2
OTU006121	Bacteria	Bacteroidota	Bacteroidia	Flavobacteriales	Flavobacteriaceae			0	0	0	0	0	0	0	0	0	0	0	0	2	0	0	0	0	0	0	0	0	0	0	0	2
OTU006122	Bacteria	Bacteroidota	Bacteroidia	Flavobacteriales	Flavobacteriaceae			0	0	0	0	2	0	0	0	0	0	0	0	0	0	0	0	0	0	0	0	0	0	0	0	2
OTU006123	Bacteria	Proteobacteria	Gammaproteobacteria					0	0	0	0	0	0	0	0	0	0	0	0	0	0	0	0	0	0	0	1	0	0	0	1	2
OTU006124	Bacteria							0	0	0	0	0	0	0	0	0	0	0	0	0	0	0	0	2	0	0	0	0	0	0	0	2
OTU006125	Bacteria	Actinobacteriota	Actinobacteria	Micrococcales	Microbacteriaceae			0	0	0	0	0	0	0	0	0	0	0	0	0	0	0	0	0	0	0	0	0	0	2	0	2
OTU006126	Bacteria							0	0	0	0	0	0	0	0	0	0	0	0	0	0	0	2	0	0	0	0	0	0	0	0	2
OTU006127	Bacteria	Proteobacteria	Gammaproteobacteria					0	0	0	0	0	0	0	0	0	0	0	0	0	0	0	0	0	2	0	0	0	0	0	0	2
OTU006129	Bacteria	Firmicutes	Bacilli	Bacillales				0	0	0	0	0	0	0	0	0	0	0	0	0	0	0	0	0	0	0	0	0	0	2	0	2
OTU006130	Bacteria	Actinobacteriota	Actinobacteria	Micrococcales	Microbacteriaceae			0	0	0	0	0	0	0	0	0	0	0	0	0	0	0	0	0	0	0	0	0	0	2	0	2
OTU006131	Bacteria	Proteobacteria	Alphaproteobacteria	Holosporales	Holosporaceae			0	0	0	0	0	1	1	0	0	0	0	0	0	0	0	0	0	0	0	0	0	0	0	0	2
OTU006132	Bacteria							0	0	0	0	0	0	0	0	0	0	0	0	0	0	0	0	0	2	0	0	0	0	0	0	2
OTU006133	Bacteria	Proteobacteria	Gammaproteobacteria	Enterobacterales				0	0	0	0	0	0	0	0	0	0	0	0	0	0	2	0	0	0	0	0	0	0	0	0	2
OTU006134	Bacteria							0	0	0	0	0	0	2	0	0	0	0	0	0	0	0	0	0	0	0	0	0	0	0	0	2
OTU006135	Bacteria	Patescibacteria	Parcubacteria	Candidatus_Kaiserbacteria				0	0	0	0	0	0	0	0	0	0	0	0	0	0	0	0	2	0	0	0	0	0	0	0	2
OTU006136	Bacteria	Proteobacteria	Alphaproteobacteria	Sphingomonadales	Sphingomonadaceae			0	0	0	0	0	0	0	0	0	0	0	0	0	2	0	0	0	0	0	0	0	0	0	0	2
OTU006137	Bacteria	Proteobacteria	Alphaproteobacteria	Rickettsiales	SM2D12			0	0	0	0	0	0	0	0	0	0	0	0	0	0	0	0	0	0	0	0	0	2	0	0	2
OTU006138	Bacteria	Actinobacteriota	Actinobacteria					0	0	0	0	0	0	0	0	0	0	0	0	2	0	0	0	0	0	0	0	0	0	0	0	2
OTU006140	Bacteria							0	0	0	0	0	0	0	0	0	0	0	0	0	0	0	0	0	0	0	0	0	0	2	0	2
OTU006141	Bacteria	Proteobacteria	Alphaproteobacteria	Caulobacterales	Caulobacteraceae	Brevundimonas		0	0	0	0	0	0	0	0	0	0	0	0	0	0	0	0	2	0	0	0	0	0	0	0	2
OTU006142	Bacteria							0	0	0	0	0	0	0	0	0	0	0	0	0	0	0	0	0	2	0	0	0	0	0	0	2
OTU006144	Bacteria							0	0	0	0	0	0	0	0	2	0	0	0	0	0	0	0	0	0	0	0	0	0	0	0	2
OTU006145	Bacteria							0	0	0	0	0	0	0	0	0	0	0	0	0	0	0	0	0	0	0	0	0	0	2	0	2
OTU006146	Bacteria	Proteobacteria						2	0	0	0	0	0	0	0	0	0	0	0	0	0	0	0	0	0	0	0	0	0	0	0	2
OTU006147	Bacteria	Proteobacteria	Gammaproteobacteria					0	0	0	0	0	0	2	0	0	0	0	0	0	0	0	0	0	0	0	0	0	0	0	0	2
OTU006148	Bacteria							0	0	0	0	0	0	0	0	0	0	0	0	0	0	0	0	2	0	0	0	0	0	0	0	2
OTU006150	Bacteria	Proteobacteria	Gammaproteobacteria	Xanthomonadales				0	0	0	0	0	0	0	0	0	0	0	0	0	0	0	0	0	0	0	0	0	0	0	2	2
OTU006151	Bacteria	Proteobacteria	Gammaproteobacteria	Burkholderiales				0	0	0	0	0	0	0	0	0	0	0	0	0	0	0	2	0	0	0	0	0	0	0	0	2
OTU006152	Bacteria	Actinobacteriota	Actinobacteria	Micromonosporales	Micromonosporaceae			0	0	0	0	0	0	0	0	0	0	2	0	0	0	0	0	0	0	0	0	0	0	0	0	2
OTU006153	Bacteria	Firmicutes	Clostridia	Clostridia_UCG-014				0	0	0	0	0	0	0	0	0	0	0	0	0	0	0	0	0	0	0	0	2	0	0	0	2
OTU006154	Bacteria	Proteobacteria	Alphaproteobacteria	Sphingomonadales	Sphingomonadaceae	Sphingomonas		0	0	0	0	0	0	0	0	0	2	0	0	0	0	0	0	0	0	0	0	0	0	0	0	2
OTU006157	Bacteria							0	0	0	0	0	0	0	0	2	0	0	0	0	0	0	0	0	0	0	0	0	0	0	0	2
OTU006158	Bacteria							0	0	0	0	0	0	0	0	0	0	0	0	0	0	0	2	0	0	0	0	0	0	0	0	2
OTU006159	Bacteria	Actinobacteriota	Actinobacteria	Frankiales	Geodermatophilaceae	Modestobacter		0	0	0	0	0	0	0	0	0	0	0	0	0	2	0	0	0	0	0	0	0	0	0	0	2
OTU006160	Bacteria							0	0	0	0	0	0	0	0	2	0	0	0	0	0	0	0	0	0	0	0	0	0	0	0	2
OTU006161	Bacteria	Acidobacteriota	Acidobacteriae	Bryobacterales	Bryobacteraceae	Bryobacter	Acidobacteria_bacterium_IGE-015	0	0	0	0	0	0	0	0	0	0	0	0	0	0	0	0	0	0	0	0	0	2	0	0	2
OTU006162	Bacteria	Proteobacteria						0	0	0	0	0	0	0	0	0	0	0	0	0	0	2	0	0	0	0	0	0	0	0	0	2
OTU006165	Bacteria							2	0	0	0	0	0	0	0	0	0	0	0	0	0	0	0	0	0	0	0	0	0	0	0	2
OTU006166	Bacteria							0	0	0	0	0	0	0	0	0	0	0	0	0	0	0	0	0	0	0	0	0	2	0	0	2
OTU006167	Bacteria							0	0	2	0	0	0	0	0	0	0	0	0	0	0	0	0	0	0	0	0	0	0	0	0	2
OTU006168	Bacteria	Proteobacteria	Gammaproteobacteria	Burkholderiales	Comamonadaceae			0	0	0	0	0	0	0	0	0	0	0	0	0	0	0	0	0	2	0	0	0	0	0	0	2
OTU006169	Bacteria							0	0	0	0	0	0	0	0	0	0	0	0	0	0	0	0	2	0	0	0	0	0	0	0	2
OTU006170	Bacteria	Proteobacteria	Gammaproteobacteria	Pseudomonadales	Pseudomonadaceae	Pseudomonas		0	0	0	0	0	0	0	0	0	0	0	0	0	0	0	0	0	0	0	0	0	0	2	0	2
OTU006171	Bacteria	Proteobacteria						0	0	0	0	0	0	0	0	0	0	0	0	0	0	0	0	0	0	0	0	0	0	0	2	2
OTU006172	Bacteria	Bacteroidota	Bacteroidia	Flavobacteriales	Flavobacteriaceae			0	0	0	0	0	0	0	0	0	0	0	0	0	0	0	0	0	0	0	0	2	0	0	0	2
OTU006173	Bacteria	Proteobacteria	Alphaproteobacteria	Sphingomonadales	Sphingomonadaceae	Sphingomonas		0	0	0	0	0	0	0	0	0	2	0	0	0	0	0	0	0	0	0	0	0	0	0	0	2
OTU006174	Bacteria							0	0	0	0	0	0	0	0	0	0	0	0	0	0	0	0	0	2	0	0	0	0	0	0	2
OTU006175	Bacteria	Firmicutes	Syntrophomonadia	Syntrophomonadales	Syntrophomonadaceae	Syntrophomonas		0	0	0	0	0	0	0	0	0	0	0	0	0	0	0	0	0	0	0	0	0	0	0	2	2
OTU006176	Bacteria							0	0	0	0	0	0	0	0	0	0	0	0	0	0	0	0	0	0	0	0	0	2	0	0	2
OTU006178	Bacteria	Proteobacteria						0	0	0	0	0	0	0	0	0	0	0	0	0	0	0	0	0	0	2	0	0	0	0	0	2
OTU006179	Bacteria	Bacteroidota	Bacteroidia	Flavobacteriales	Flavobacteriaceae			0	0	0	0	0	0	0	0	0	0	0	0	0	0	0	0	0	0	0	0	0	2	0	0	2
OTU006181	Bacteria	Proteobacteria	Alphaproteobacteria	Rhizobiales				0	0	0	0	0	0	0	0	0	0	0	0	0	0	0	0	0	0	0	0	2	0	0	0	2
OTU006182	Bacteria	Proteobacteria						0	0	0	0	0	0	0	0	0	0	0	0	2	0	0	0	0	0	0	0	0	0	0	0	2
OTU006186	Bacteria	Proteobacteria	Alphaproteobacteria					0	0	0	0	0	0	0	0	0	0	0	0	2	0	0	0	0	0	0	0	0	0	0	0	2
OTU006187	Bacteria							0	0	0	0	0	0	0	0	0	0	0	0	2	0	0	0	0	0	0	0	0	0	0	0	2
OTU006188	Bacteria							0	0	0	0	0	0	0	0	0	0	0	0	0	0	0	0	0	0	0	0	2	0	0	0	2
OTU006189	Bacteria	Proteobacteria						0	0	0	0	0	0	0	0	0	0	0	0	0	0	0	0	2	0	0	0	0	0	0	0	2
OTU006190	Bacteria	Proteobacteria						0	0	0	0	0	0	0	0	0	0	0	0	2	0	0	0	0	0	0	0	0	0	0	0	2
OTU006191	Bacteria							2	0	0	0	0	0	0	0	0	0	0	0	0	0	0	0	0	0	0	0	0	0	0	0	2
OTU006192	Bacteria							2	0	0	0	0	0	0	0	0	0	0	0	0	0	0	0	0	0	0	0	0	0	0	0	2
OTU006193	Bacteria	Proteobacteria	Gammaproteobacteria	Xanthomonadales				0	0	0	0	0	0	0	0	0	0	2	0	0	0	0	0	0	0	0	0	0	0	0	0	2
OTU006194	Bacteria	Proteobacteria	Gammaproteobacteria	Burkholderiales	Comamonadaceae			0	0	0	0	0	0	0	0	0	0	0	0	0	0	0	0	0	0	0	2	0	0	0	0	2
OTU006195	Bacteria							0	0	0	0	0	0	0	0	0	0	0	0	0	0	0	0	0	0	0	0	0	2	0	0	2
OTU006196	Bacteria							0	0	0	0	0	0	0	0	0	0	0	0	0	0	0	0	2	0	0	0	0	0	0	0	2
OTU006198	Bacteria	Proteobacteria	Alphaproteobacteria	Rhizobiales				0	0	0	0	0	0	0	0	0	2	0	0	0	0	0	0	0	0	0	0	0	0	0	0	2
OTU006199	Bacteria							0	0	0	0	0	0	0	0	0	0	0	0	0	0	0	0	0	2	0	0	0	0	0	0	2
OTU006200	Bacteria	Proteobacteria	Gammaproteobacteria	Burkholderiales				0	0	2	0	0	0	0	0	0	0	0	0	0	0	0	0	0	0	0	0	0	0	0	0	2
OTU006201	Bacteria							0	0	0	0	0	0	0	0	0	0	0	0	0	0	0	0	0	0	0	0	2	0	0	0	2
OTU006202	Bacteria	Firmicutes	Clostridia	Peptostreptococcales-Tissierellales	Peptostreptococcaceae			0	0	0	0	0	0	0	0	0	0	0	0	0	0	0	0	0	0	2	0	0	0	0	0	2
OTU006203	Bacteria							0	0	0	0	0	0	0	0	0	0	0	0	0	0	0	0	0	0	0	0	0	0	0	2	2
OTU006204	Bacteria							0	0	0	0	0	2	0	0	0	0	0	0	0	0	0	0	0	0	0	0	0	0	0	0	2
OTU006205	Bacteria	Proteobacteria						0	0	0	0	0	0	0	0	0	0	0	0	2	0	0	0	0	0	0	0	0	0	0	0	2
OTU006207	Bacteria							0	0	0	0	0	0	0	0	0	0	0	0	0	2	0	0	0	0	0	0	0	0	0	0	2
OTU006208	Bacteria	Proteobacteria	Alphaproteobacteria					0	0	0	0	0	0	0	0	0	0	0	0	0	0	0	0	0	0	0	0	0	0	2	0	2
OTU006209	Bacteria	Patescibacteria	Dojkabacteria					0	0	0	0	0	0	0	0	0	0	0	0	0	0	0	2	0	0	0	0	0	0	0	0	2
OTU006210	Bacteria							0	0	0	0	0	0	0	0	0	0	0	0	0	0	0	2	0	0	0	0	0	0	0	0	2
OTU006211	Bacteria							0	0	0	2	0	0	0	0	0	0	0	0	0	0	0	0	0	0	0	0	0	0	0	0	2
OTU006212	Bacteria	Proteobacteria	Gammaproteobacteria					0	2	0	0	0	0	0	0	0	0	0	0	0	0	0	0	0	0	0	0	0	0	0	0	2
OTU006214	Bacteria							0	0	0	2	0	0	0	0	0	0	0	0	0	0	0	0	0	0	0	0	0	0	0	0	2
OTU006215	Bacteria	Firmicutes	Symbiobacteriia	Symbiobacteriales	Symbiobacteraceae	Symbiobacterium	Symbiobacterium_terraclitae	0	0	0	0	0	0	0	0	0	0	0	0	0	0	0	0	0	0	0	0	2	0	0	0	2
OTU006216	Bacteria							0	0	0	0	0	0	0	0	0	0	0	0	0	0	0	0	0	0	0	0	2	0	0	0	2
OTU006217	Bacteria							0	0	0	0	0	0	0	0	0	0	0	0	0	2	0	0	0	0	0	0	0	0	0	0	2
OTU006218	Bacteria							0	0	0	0	0	0	0	0	0	0	0	0	0	0	0	0	0	0	0	0	0	0	0	2	2
OTU006221	Bacteria							0	0	0	0	0	0	0	0	0	0	0	0	0	2	0	0	0	0	0	0	0	0	0	0	2
OTU006222	Bacteria							0	0	0	0	0	0	0	0	0	2	0	0	0	0	0	0	0	0	0	0	0	0	0	0	2
OTU006224	Bacteria	Proteobacteria	Gammaproteobacteria					0	0	0	0	0	0	0	0	0	0	0	0	0	0	0	0	0	0	0	2	0	0	0	0	2
OTU006225	Bacteria							0	0	0	0	0	0	0	0	0	0	0	0	0	2	0	0	0	0	0	0	0	0	0	0	2
OTU006226	Bacteria							0	0	0	0	0	0	0	0	0	0	0	0	0	0	0	2	0	0	0	0	0	0	0	0	2
OTU006228	Bacteria	Bacteroidota	Bacteroidia	Bacteroidales				0	0	0	0	0	0	0	0	0	0	0	0	0	0	0	0	0	0	0	2	0	0	0	0	2
OTU006229	Bacteria	Proteobacteria						0	0	0	0	0	0	0	0	0	0	0	0	0	0	0	0	0	0	0	0	0	0	2	0	2
OTU006230	Bacteria							0	0	0	0	0	0	0	0	0	0	0	0	0	0	0	0	0	2	0	0	0	0	0	0	2
OTU006231	Bacteria							0	0	0	0	0	0	0	0	0	0	0	0	0	0	0	0	0	0	0	0	0	2	0	0	2
OTU006233	Bacteria							0	0	0	0	0	0	2	0	0	0	0	0	0	0	0	0	0	0	0	0	0	0	0	0	2
OTU006234	Bacteria	Actinobacteriota	Actinobacteria					0	0	0	0	0	0	0	0	0	0	0	0	0	0	0	0	0	0	0	0	0	0	2	0	2
OTU006235	Bacteria	Firmicutes	Limnochordia	Limnochordales	Limnochordaceae			0	0	0	0	0	0	0	0	0	0	0	0	0	0	0	2	0	0	0	0	0	0	0	0	2
OTU006236	Bacteria							0	0	0	0	0	0	0	0	0	0	0	0	0	0	0	0	0	0	0	0	2	0	0	0	2
OTU006237	Bacteria	Acidobacteriota	Acidobacteriae	Subgroup_2				0	0	0	0	0	0	0	0	0	0	0	0	0	0	0	0	0	0	2	0	0	0	0	0	2
OTU006238	Bacteria	Proteobacteria	Alphaproteobacteria	Sphingomonadales	Sphingomonadaceae			0	0	0	0	0	0	0	0	0	0	0	0	0	0	0	0	0	0	0	2	0	0	0	0	2
OTU006239	Bacteria	Proteobacteria						0	0	0	0	0	0	0	0	0	0	0	0	0	0	0	0	0	0	0	0	0	2	0	0	2
OTU006241	Bacteria	Proteobacteria	Gammaproteobacteria	Xanthomonadales				0	0	0	0	0	0	2	0	0	0	0	0	0	0	0	0	0	0	0	0	0	0	0	0	2
OTU006242	Bacteria	Proteobacteria						0	0	0	0	0	0	0	0	0	0	0	0	0	0	0	0	0	0	0	0	2	0	0	0	2
OTU006243	Bacteria	Proteobacteria	Alphaproteobacteria					0	0	0	0	0	0	0	0	0	0	0	0	0	0	0	0	0	0	0	0	2	0	0	0	2
OTU006245	Bacteria	Proteobacteria						0	0	0	0	0	0	0	0	0	0	0	0	0	0	2	0	0	0	0	0	0	0	0	0	2
OTU006246	Bacteria	Proteobacteria	Gammaproteobacteria	Xanthomonadales				0	0	0	0	0	0	0	0	0	0	0	0	2	0	0	0	0	0	0	0	0	0	0	0	2
OTU006247	Bacteria							0	0	0	0	0	0	0	0	0	0	0	0	0	2	0	0	0	0	0	0	0	0	0	0	2
OTU006248	Bacteria							0	0	0	0	0	0	0	0	0	0	0	0	0	0	0	2	0	0	0	0	0	0	0	0	2
OTU006249	Bacteria							0	0	0	0	0	0	0	0	0	0	0	0	0	0	0	0	0	0	0	0	2	0	0	0	2
OTU006250	Bacteria							0	0	0	0	0	0	0	0	0	0	0	0	0	0	0	0	0	0	0	0	2	0	0	0	2
OTU006251	Bacteria	Proteobacteria						0	0	0	0	0	0	0	0	0	0	0	0	0	0	0	0	0	0	0	0	2	0	0	0	2
OTU006254	Bacteria							0	0	0	0	0	0	0	0	0	0	0	0	0	0	0	2	0	0	0	0	0	0	0	0	2
OTU006256	Bacteria	Chloroflexi	Chloroflexia	Chloroflexales	Roseiflexaceae			0	0	0	0	0	2	0	0	0	0	0	0	0	0	0	0	0	0	0	0	0	0	0	0	2
OTU006257	Bacteria	Proteobacteria	Alphaproteobacteria	Rickettsiales	Mitochondria			0	0	0	0	0	0	0	0	0	0	0	0	0	0	0	0	2	0	0	0	0	0	0	0	2
OTU006259	Bacteria	Proteobacteria	Gammaproteobacteria					0	0	0	0	0	0	0	0	0	0	0	0	0	0	2	0	0	0	0	0	0	0	0	0	2
OTU006260	Bacteria							0	0	0	0	0	2	0	0	0	0	0	0	0	0	0	0	0	0	0	0	0	0	0	0	2
OTU006261	Bacteria	Proteobacteria						0	0	0	0	0	0	0	0	0	0	0	0	0	2	0	0	0	0	0	0	0	0	0	0	2
OTU006262	Bacteria							0	0	0	0	0	0	0	0	0	0	2	0	0	0	0	0	0	0	0	0	0	0	0	0	2
OTU006263	Bacteria							0	0	0	0	0	0	0	0	0	0	0	0	2	0	0	0	0	0	0	0	0	0	0	0	2
OTU006264	Bacteria	Proteobacteria	Gammaproteobacteria	Burkholderiales				0	0	0	0	0	0	0	0	0	0	0	0	0	0	0	0	0	0	0	0	0	2	0	0	2
OTU006265	Bacteria	Proteobacteria	Alphaproteobacteria	Sphingomonadales	Sphingomonadaceae			0	0	0	0	0	0	0	0	0	0	0	2	0	0	0	0	0	0	0	0	0	0	0	0	2
OTU006266	Bacteria	Proteobacteria	Alphaproteobacteria					0	0	0	0	0	0	0	0	0	0	0	0	0	0	0	0	0	0	0	0	0	2	0	0	2
OTU006267	Bacteria							0	0	0	0	0	0	0	0	0	0	0	0	0	0	0	0	0	0	2	0	0	0	0	0	2
OTU006268	Bacteria							0	0	0	0	0	0	0	0	0	0	0	0	0	0	0	0	0	0	0	0	0	0	2	0	2
OTU006269	Bacteria							0	0	0	0	0	0	0	0	0	0	0	0	0	0	0	0	0	0	0	0	0	0	2	0	2
OTU006271	Bacteria	Chloroflexi	Chloroflexia	Chloroflexales	Roseiflexaceae			0	0	0	0	0	0	0	0	0	0	0	0	0	2	0	0	0	0	0	0	0	0	0	0	2
OTU006272	Bacteria							0	0	0	0	0	0	0	0	0	0	0	0	0	0	0	0	0	0	0	0	0	0	2	0	2
OTU006273	Bacteria	Firmicutes	Bacilli					0	0	0	0	0	0	0	0	0	0	0	0	0	0	0	0	0	0	0	0	0	0	2	0	2
OTU006274	Bacteria							0	0	0	0	0	0	0	0	0	0	0	0	0	0	0	0	2	0	0	0	0	0	0	0	2
OTU006275	Bacteria							0	0	2	0	0	0	0	0	0	0	0	0	0	0	0	0	0	0	0	0	0	0	0	0	2
OTU006276	Bacteria							0	0	0	0	0	0	0	0	0	0	0	0	0	0	0	2	0	0	0	0	0	0	0	0	2
OTU006277	Bacteria	Proteobacteria						0	0	0	0	0	0	0	0	0	0	0	0	0	2	0	0	0	0	0	0	0	0	0	0	2
OTU006278	Bacteria	Proteobacteria	Gammaproteobacteria	Burkholderiales				0	0	0	0	0	0	0	0	0	0	2	0	0	0	0	0	0	0	0	0	0	0	0	0	2
OTU006279	Bacteria							0	0	0	0	0	0	0	0	0	0	0	0	0	0	0	0	0	2	0	0	0	0	0	0	2
OTU006281	Bacteria							0	0	0	0	0	0	0	0	0	0	0	0	2	0	0	0	0	0	0	0	0	0	0	0	2
OTU006282	Bacteria	Proteobacteria						0	0	0	0	0	2	0	0	0	0	0	0	0	0	0	0	0	0	0	0	0	0	0	0	2
OTU006283	Bacteria							0	0	0	0	0	0	0	0	0	0	0	0	0	2	0	0	0	0	0	0	0	0	0	0	2
OTU006284	Bacteria	Proteobacteria	Alphaproteobacteria					0	0	0	0	0	0	0	0	0	0	0	0	0	0	0	2	0	0	0	0	0	0	0	0	2
OTU006286	Bacteria							0	0	0	0	0	0	0	0	0	0	0	0	0	0	0	0	0	0	2	0	0	0	0	0	2
OTU006287	Bacteria	Actinobacteriota	Actinobacteria					0	0	0	0	0	0	0	0	0	0	0	0	0	0	0	2	0	0	0	0	0	0	0	0	2
OTU006288	Bacteria							0	0	0	0	0	0	0	0	0	0	0	0	0	0	0	2	0	0	0	0	0	0	0	0	2
OTU006289	Bacteria							0	0	0	0	0	0	0	0	0	0	0	0	0	0	0	0	2	0	0	0	0	0	0	0	2
OTU006290	Bacteria							0	0	0	0	0	0	0	0	0	0	0	0	0	0	0	0	0	0	0	0	0	2	0	0	2
OTU006291	Bacteria							0	0	0	0	0	0	0	0	0	0	0	0	0	0	0	2	0	0	0	0	0	0	0	0	2
OTU006292	Bacteria							0	0	0	0	0	0	0	0	0	0	0	2	0	0	0	0	0	0	0	0	0	0	0	0	2
OTU006294	Bacteria							0	0	0	0	0	0	0	0	0	0	0	0	0	0	0	0	0	0	0	0	0	0	2	0	2
OTU006295	Bacteria	Nitrospirota	Nitrospiria	Nitrospirales	Nitrospiraceae	Nitrospira	Nitrospira_marina_Nb-295	0	0	0	0	0	0	0	0	0	0	0	0	0	0	0	0	0	0	0	0	0	0	2	0	2
OTU006296	Bacteria	Proteobacteria	Alphaproteobacteria	Reyranellales	Reyranellaceae	Reyranella		0	0	0	0	0	0	0	0	0	0	0	0	0	2	0	0	0	0	0	0	0	0	0	0	2
OTU006297	Bacteria	Actinobacteriota	Actinobacteria					0	0	0	0	0	0	0	0	0	0	0	0	0	0	2	0	0	0	0	0	0	0	0	0	2
OTU006298	Bacteria	Firmicutes	Clostridia	Peptostreptococcales-Tissierellales	Peptostreptococcaceae			0	2	0	0	0	0	0	0	0	0	0	0	0	0	0	0	0	0	0	0	0	0	0	0	2
OTU006299	Bacteria							0	0	0	0	0	0	0	0	0	0	0	0	0	0	0	0	0	0	0	0	0	2	0	0	2
OTU006300	Bacteria	Proteobacteria	Alphaproteobacteria					0	0	0	0	0	0	0	0	0	0	0	0	0	0	0	0	0	0	0	2	0	0	0	0	2
OTU006302	Bacteria	Proteobacteria	Gammaproteobacteria					0	0	0	0	0	0	0	0	0	0	0	0	0	0	0	0	0	0	0	0	2	0	0	0	2
OTU006303	Bacteria	Proteobacteria	Alphaproteobacteria	Acetobacterales	Acetobacteraceae	Roseococcus		0	0	0	0	0	0	0	0	0	0	0	0	0	0	0	0	0	0	0	2	0	0	0	0	2
OTU006304	Bacteria	Bacteroidota	Bacteroidia					0	0	0	0	0	0	0	0	0	0	0	0	0	0	0	2	0	0	0	0	0	0	0	0	2
OTU006305	Bacteria							0	0	0	0	0	0	0	0	0	0	0	0	0	0	2	0	0	0	0	0	0	0	0	0	2
OTU006306	Bacteria	Proteobacteria	Alphaproteobacteria	Rhizobiales	Rhizobiaceae	Allorhizobium-Neorhizobium-Pararhizobium-Rhizobium		0	0	0	0	0	0	0	2	0	0	0	0	0	0	0	0	0	0	0	0	0	0	0	0	2
OTU006307	Bacteria	Proteobacteria						0	0	0	0	0	0	0	0	0	0	0	0	0	0	0	0	0	2	0	0	0	0	0	0	2
OTU006308	Bacteria							0	0	0	0	0	0	0	0	0	0	0	0	0	0	0	0	0	0	0	0	0	0	2	0	2
OTU006309	Bacteria							0	0	0	0	0	0	0	0	0	0	0	0	0	0	0	0	0	0	0	0	0	2	0	0	2
OTU006311	Bacteria	Bacteroidota	Bacteroidia	Flavobacteriales	Flavobacteriaceae			0	0	2	0	0	0	0	0	0	0	0	0	0	0	0	0	0	0	0	0	0	0	0	0	2
OTU006312	Bacteria							0	0	0	0	0	0	0	0	0	0	0	0	0	0	0	2	0	0	0	0	0	0	0	0	2
OTU006313	Bacteria							0	0	0	0	0	0	0	0	0	0	0	0	0	2	0	0	0	0	0	0	0	0	0	0	2
OTU006315	Bacteria							0	0	0	0	0	0	0	0	0	0	0	0	0	0	0	2	0	0	0	0	0	0	0	0	2
OTU006316	Bacteria	Proteobacteria	Alphaproteobacteria					0	0	0	0	0	0	0	0	0	0	0	0	0	0	0	0	2	0	0	0	0	0	0	0	2
OTU006317	Bacteria	Proteobacteria	Gammaproteobacteria					0	0	0	0	0	0	0	0	0	0	0	2	0	0	0	0	0	0	0	0	0	0	0	0	2
OTU006318	Bacteria	Actinobacteriota	Actinobacteria					0	0	0	2	0	0	0	0	0	0	0	0	0	0	0	0	0	0	0	0	0	0	0	0	2
OTU006319	Bacteria							0	0	0	0	0	0	0	0	0	0	0	0	0	0	0	0	0	0	0	0	2	0	0	0	2
OTU006320	Bacteria							0	0	0	0	0	0	0	0	0	0	0	0	0	2	0	0	0	0	0	0	0	0	0	0	2
OTU006321	Bacteria	Proteobacteria	Gammaproteobacteria	Xanthomonadales	Xanthomonadaceae			0	0	0	0	0	0	0	0	0	0	0	0	0	0	0	0	0	0	0	0	0	2	0	0	2
OTU006322	Bacteria	Proteobacteria	Gammaproteobacteria	Burkholderiales	Comamonadaceae			0	0	0	0	0	2	0	0	0	0	0	0	0	0	0	0	0	0	0	0	0	0	0	0	2
OTU006323	Bacteria							0	0	0	0	0	0	0	0	0	0	0	0	0	0	0	0	0	0	0	0	0	2	0	0	2
OTU006324	Bacteria	Proteobacteria						0	0	0	0	0	0	0	0	0	0	0	0	0	0	0	0	0	2	0	0	0	0	0	0	2
OTU006325	Bacteria							0	0	0	0	0	0	0	0	0	0	2	0	0	0	0	0	0	0	0	0	0	0	0	0	2
OTU006326	Bacteria							0	0	0	0	0	0	0	0	0	0	0	0	0	0	0	0	2	0	0	0	0	0	0	0	2
OTU006327	Bacteria	Proteobacteria	Alphaproteobacteria	Rhizobiales	Rhizobiaceae			0	0	0	0	0	0	0	0	0	0	0	0	0	0	0	0	0	0	2	0	0	0	0	0	2
OTU006328	Bacteria							0	0	0	0	0	0	0	0	0	0	0	0	0	0	0	0	2	0	0	0	0	0	0	0	2
OTU006331	Bacteria	Actinobacteriota	Actinobacteria	Propionibacteriales	Nocardioidaceae	Nocardioides		0	0	0	0	0	0	0	0	0	0	0	0	0	0	0	0	0	0	2	0	0	0	0	0	2
OTU006332	Bacteria							0	0	0	0	0	0	0	0	0	0	0	0	0	2	0	0	0	0	0	0	0	0	0	0	2
OTU006333	Bacteria							0	0	0	0	0	2	0	0	0	0	0	0	0	0	0	0	0	0	0	0	0	0	0	0	2
OTU006334	Bacteria							0	0	0	0	0	0	0	0	0	0	0	0	0	0	0	0	0	0	0	2	0	0	0	0	2
OTU006335	Bacteria							0	0	0	0	0	0	0	0	0	0	0	0	0	0	0	0	0	0	0	0	0	0	0	2	2
OTU006337	Bacteria	Verrucomicrobiota	Verrucomicrobiae	Pedosphaerales	Pedosphaeraceae	Ellin517	bacterium_Ellin517	0	2	0	0	0	0	0	0	0	0	0	0	0	0	0	0	0	0	0	0	0	0	0	0	2
OTU006338	Bacteria	Proteobacteria	Gammaproteobacteria	Burkholderiales	Oxalobacteraceae	Noviherbaspirillum		0	0	0	0	0	0	0	0	0	0	0	0	0	0	2	0	0	0	0	0	0	0	0	0	2
OTU006339	Bacteria	Proteobacteria	Alphaproteobacteria	Sphingomonadales	Sphingomonadaceae			0	0	0	0	0	0	0	0	0	0	0	0	2	0	0	0	0	0	0	0	0	0	0	0	2
OTU006340	Bacteria							0	0	2	0	0	0	0	0	0	0	0	0	0	0	0	0	0	0	0	0	0	0	0	0	2
OTU006341	Bacteria							0	0	0	0	0	0	0	0	0	0	0	0	0	0	0	0	0	0	2	0	0	0	0	0	2
OTU006342	Bacteria	Armatimonadota	Fimbriimonadia	Fimbriimonadales	Fimbriimonadaceae			0	0	0	0	0	0	0	0	0	0	0	0	0	0	0	0	0	2	0	0	0	0	0	0	2
OTU006343	Bacteria	Proteobacteria	Alphaproteobacteria	Rhizobiales	Rhizobiaceae			0	0	0	0	0	0	0	0	0	0	0	0	0	0	0	0	0	0	0	0	2	0	0	0	2
OTU006344	Bacteria	Proteobacteria	Gammaproteobacteria	Xanthomonadales	Xanthomonadaceae			0	0	0	0	0	0	0	0	0	0	0	0	0	0	0	0	0	0	0	2	0	0	0	0	2
OTU006345	Bacteria							2	0	0	0	0	0	0	0	0	0	0	0	0	0	0	0	0	0	0	0	0	0	0	0	2
OTU006347	Bacteria	Proteobacteria	Alphaproteobacteria					0	0	0	0	0	0	0	0	0	0	0	0	0	2	0	0	0	0	0	0	0	0	0	0	2
OTU006348	Bacteria	Proteobacteria						0	0	0	0	0	0	0	0	0	0	0	0	0	0	2	0	0	0	0	0	0	0	0	0	2
OTU006349	Bacteria	Proteobacteria						0	0	0	0	0	0	0	0	0	0	0	0	0	0	0	0	0	2	0	0	0	0	0	0	2
OTU006350	Bacteria							0	0	0	0	0	0	0	0	0	0	0	0	0	0	0	0	0	0	0	0	0	2	0	0	2
OTU006351	Bacteria	Proteobacteria	Gammaproteobacteria	Xanthomonadales				0	0	0	0	0	0	2	0	0	0	0	0	0	0	0	0	0	0	0	0	0	0	0	0	2
OTU006352	Bacteria	Proteobacteria	Gammaproteobacteria	Xanthomonadales	Xanthomonadaceae			0	0	0	0	0	0	0	0	0	0	0	0	0	0	0	0	0	0	0	0	0	0	0	2	2
OTU006353	Bacteria							0	0	0	0	0	0	0	0	0	0	2	0	0	0	0	0	0	0	0	0	0	0	0	0	2
OTU006354	Bacteria							0	0	0	0	0	0	0	0	0	0	0	0	0	0	0	0	0	0	0	0	0	2	0	0	2
OTU006355	Bacteria	Proteobacteria						0	0	0	0	0	0	0	0	0	2	0	0	0	0	0	0	0	0	0	0	0	0	0	0	2
OTU006356	Bacteria							0	0	0	0	0	0	0	2	0	0	0	0	0	0	0	0	0	0	0	0	0	0	0	0	2
OTU006357	Bacteria	Bdellovibrionota	Oligoflexia	0319-6G20				0	0	0	0	0	0	0	0	0	0	0	0	0	0	2	0	0	0	0	0	0	0	0	0	2
OTU006358	Bacteria	Firmicutes						0	0	0	0	0	0	0	0	0	0	0	0	0	0	0	0	0	0	0	2	0	0	0	0	2
OTU006359	Bacteria	Proteobacteria	Gammaproteobacteria					0	0	0	0	0	0	0	0	0	0	0	0	0	0	0	0	0	0	0	0	0	2	0	0	2
OTU006361	Bacteria							0	0	0	0	0	2	0	0	0	0	0	0	0	0	0	0	0	0	0	0	0	0	0	0	2
OTU006363	Bacteria	Proteobacteria	Gammaproteobacteria	Burkholderiales	Gallionellaceae			0	0	0	0	0	0	0	0	0	0	0	2	0	0	0	0	0	0	0	0	0	0	0	0	2
OTU006364	Bacteria	Proteobacteria	Gammaproteobacteria	Xanthomonadales	Xanthomonadaceae			0	0	0	0	0	0	0	0	0	0	0	0	0	0	0	0	0	0	0	0	0	0	0	2	2
OTU006365	Bacteria							0	0	0	0	0	0	0	0	0	0	0	0	0	0	0	0	0	0	0	0	0	0	0	2	2
OTU006368	Bacteria	Proteobacteria						0	0	0	0	0	0	0	0	0	0	0	0	0	0	2	0	0	0	0	0	0	0	0	0	2
OTU006369	Bacteria							0	0	0	0	0	0	0	0	0	0	0	0	0	0	2	0	0	0	0	0	0	0	0	0	2
OTU006370	Bacteria	Proteobacteria	Alphaproteobacteria	Sphingomonadales	Sphingomonadaceae			0	0	0	0	0	0	0	0	0	0	0	0	2	0	0	0	0	0	0	0	0	0	0	0	2
OTU006371	Bacteria	Bdellovibrionota	Oligoflexia	0319-6G20				0	0	0	0	0	0	0	0	0	0	0	0	0	0	0	0	0	0	1	0	0	1	0	0	2
OTU006374	Bacteria							0	0	0	0	0	0	0	0	0	0	2	0	0	0	0	0	0	0	0	0	0	0	0	0	2
OTU006375	Bacteria	Proteobacteria	Alphaproteobacteria	Sphingomonadales	Sphingomonadaceae			0	0	0	0	2	0	0	0	0	0	0	0	0	0	0	0	0	0	0	0	0	0	0	0	2
OTU006377	Bacteria							0	0	0	0	0	0	0	0	0	0	0	0	0	0	0	0	0	0	0	2	0	0	0	0	2
OTU006379	Bacteria	Proteobacteria	Gammaproteobacteria	Xanthomonadales				0	0	0	0	0	0	0	0	0	0	0	0	0	0	0	0	0	0	0	0	2	0	0	0	2
OTU006380	Bacteria	Proteobacteria	Alphaproteobacteria	Rhizobiales	Devosiaceae			0	0	0	0	0	0	0	0	0	0	0	0	0	0	0	0	2	0	0	0	0	0	0	0	2
OTU006381	Bacteria							0	0	0	0	0	0	0	0	0	0	0	0	0	0	0	0	0	0	0	2	0	0	0	0	2
OTU006382	Bacteria	Bacteroidota	Bacteroidia	Flavobacteriales	Flavobacteriaceae			0	0	0	0	0	0	0	0	0	0	0	0	0	0	0	0	0	0	0	0	0	0	0	2	2
OTU006383	Bacteria							0	0	0	0	0	0	0	0	0	0	0	0	0	0	0	0	0	0	0	0	0	0	2	0	2
OTU006384	Bacteria	Proteobacteria	Gammaproteobacteria					0	2	0	0	0	0	0	0	0	0	0	0	0	0	0	0	0	0	0	0	0	0	0	0	2
OTU006385	Bacteria	Proteobacteria	Gammaproteobacteria	Burkholderiales	Methylophilaceae			0	0	0	0	0	0	0	0	0	0	0	0	0	0	0	0	2	0	0	0	0	0	0	0	2
OTU006387	Bacteria							0	0	0	0	0	0	0	0	0	0	0	0	0	0	0	0	0	0	0	0	0	0	0	2	2
OTU006388	Bacteria	Actinobacteriota	Actinobacteria					0	0	0	0	0	0	0	0	2	0	0	0	0	0	0	0	0	0	0	0	0	0	0	0	2
OTU006389	Bacteria							0	0	0	0	0	0	0	0	0	0	0	0	2	0	0	0	0	0	0	0	0	0	0	0	2
OTU006390	Bacteria							0	0	0	0	0	0	0	0	0	0	0	0	0	0	0	0	0	0	0	0	0	2	0	0	2
OTU006391	Bacteria	Proteobacteria	Gammaproteobacteria	Xanthomonadales				0	0	0	0	0	0	0	0	0	0	0	0	0	2	0	0	0	0	0	0	0	0	0	0	2
OTU006392	Bacteria							0	0	0	0	0	0	0	0	0	0	2	0	0	0	0	0	0	0	0	0	0	0	0	0	2
OTU006393	Bacteria							0	0	0	0	0	0	0	0	0	0	0	0	0	0	0	0	0	0	0	0	2	0	0	0	2
OTU006394	Bacteria	Firmicutes	Bacilli					0	0	0	0	0	0	0	0	0	0	0	0	0	0	0	0	0	0	0	2	0	0	0	0	2
OTU006395	Bacteria	Proteobacteria	Alphaproteobacteria	Rhizobiales				0	0	0	0	0	0	0	0	0	0	0	0	0	0	0	0	0	2	0	0	0	0	0	0	2
OTU006398	Bacteria							0	0	0	0	0	0	0	0	0	0	0	0	0	0	0	0	0	0	0	0	2	0	0	0	2
OTU006399	Bacteria							0	0	0	0	0	0	0	0	0	0	0	0	0	0	0	0	2	0	0	0	0	0	0	0	2
OTU006400	Bacteria							0	0	0	0	0	0	0	0	2	0	0	0	0	0	0	0	0	0	0	0	0	0	0	0	2
OTU006401	Bacteria	Bacteroidota	Bacteroidia	Flavobacteriales	Flavobacteriaceae	Flavobacterium		0	0	0	0	0	0	0	0	0	0	0	2	0	0	0	0	0	0	0	0	0	0	0	0	2
OTU006402	Bacteria	Proteobacteria	Gammaproteobacteria					0	0	0	0	0	0	0	0	0	0	0	0	0	0	2	0	0	0	0	0	0	0	0	0	2
OTU006403	Bacteria	Bacteroidota	Bacteroidia	Bacteroidales	Rikenellaceae	Alistipes		0	0	0	0	0	0	0	0	0	0	0	0	0	2	0	0	0	0	0	0	0	0	0	0	2
OTU006404	Bacteria							0	0	0	0	0	0	0	0	0	0	0	2	0	0	0	0	0	0	0	0	0	0	0	0	2
OTU006405	Bacteria	Bacteroidota	Bacteroidia	Cytophagales	Hymenobacteraceae			0	0	0	0	0	0	0	0	0	0	0	0	0	0	0	2	0	0	0	0	0	0	0	0	2
OTU006406	Bacteria	Proteobacteria						0	2	0	0	0	0	0	0	0	0	0	0	0	0	0	0	0	0	0	0	0	0	0	0	2
OTU006407	Bacteria	Planctomycetota						0	0	0	0	0	0	0	0	0	0	0	0	0	2	0	0	0	0	0	0	0	0	0	0	2
OTU006408	Bacteria	Proteobacteria						0	0	0	0	0	0	0	0	0	0	0	0	0	0	0	0	2	0	0	0	0	0	0	0	2
OTU006409	Bacteria	Proteobacteria						0	0	0	0	0	0	0	0	0	0	0	0	0	0	0	0	0	0	0	0	0	0	0	2	2
OTU006410	Bacteria							0	0	0	0	0	0	0	0	0	0	2	0	0	0	0	0	0	0	0	0	0	0	0	0	2
OTU006412	Bacteria							0	0	0	0	0	0	0	2	0	0	0	0	0	0	0	0	0	0	0	0	0	0	0	0	2
OTU006414	Bacteria	Proteobacteria	Alphaproteobacteria					0	0	0	0	0	0	0	0	0	0	0	0	0	0	0	0	0	0	0	0	0	0	2	0	2
OTU006416	Bacteria	Myxococcota	Myxococcia	Myxococcales	Myxococcaceae	P3OB-42		0	0	0	0	0	0	0	0	0	0	0	0	0	0	0	2	0	0	0	0	0	0	0	0	2
OTU006417	Bacteria	Verrucomicrobiota	Verrucomicrobiae	Pedosphaerales	Pedosphaeraceae			0	0	0	0	0	0	0	0	0	0	0	0	0	0	0	0	0	0	0	2	0	0	0	0	2
OTU006419	Bacteria							0	0	0	0	0	0	0	0	0	0	0	0	0	0	0	0	0	0	0	0	0	0	0	2	2
OTU006420	Bacteria	Proteobacteria	Gammaproteobacteria	Xanthomonadales				0	0	0	0	0	0	0	0	0	0	0	0	0	0	0	0	0	0	0	2	0	0	0	0	2
OTU006421	Bacteria							0	0	0	0	0	0	0	0	0	0	0	0	0	0	0	0	0	0	0	0	2	0	0	0	2
OTU006422	Bacteria	Actinobacteriota	Actinobacteria	Micrococcales	Microbacteriaceae			0	0	0	0	0	0	0	2	0	0	0	0	0	0	0	0	0	0	0	0	0	0	0	0	2
OTU006423	Bacteria							0	0	0	0	0	0	0	0	0	0	0	0	0	2	0	0	0	0	0	0	0	0	0	0	2
OTU006424	Bacteria	Bacteroidota	Bacteroidia	Flavobacteriales				0	0	0	0	0	0	0	0	0	0	0	0	0	0	0	2	0	0	0	0	0	0	0	0	2
OTU006425	Bacteria	Proteobacteria	Gammaproteobacteria	Burkholderiales	Comamonadaceae			0	0	0	0	0	0	0	0	0	0	0	0	0	0	0	0	0	2	0	0	0	0	0	0	2
OTU006426	Bacteria							0	0	0	0	0	0	0	0	0	0	0	0	0	0	0	0	2	0	0	0	0	0	0	0	2
OTU006430	Bacteria	Bacteroidota	Bacteroidia	Bacteroidales				0	0	0	0	0	0	0	0	0	0	0	0	0	0	2	0	0	0	0	0	0	0	0	0	2
OTU006431	Bacteria	Proteobacteria	Alphaproteobacteria	Rhizobiales	Rhizobiaceae			0	0	0	0	0	0	0	0	0	0	0	0	2	0	0	0	0	0	0	0	0	0	0	0	2
OTU006432	Bacteria							0	0	0	0	0	0	0	0	0	0	0	0	0	0	0	0	0	0	2	0	0	0	0	0	2
OTU006434	Bacteria							0	0	0	0	0	0	0	0	0	0	0	0	0	0	0	0	0	0	0	0	0	0	0	2	2
OTU006435	Bacteria	Proteobacteria						0	0	0	0	0	0	0	0	0	0	0	0	0	0	0	0	0	2	0	0	0	0	0	0	2
OTU006436	Bacteria	Proteobacteria	Gammaproteobacteria					0	0	0	0	0	0	0	0	0	0	0	0	0	0	0	0	0	0	0	0	0	2	0	0	2
OTU006438	Bacteria	Proteobacteria	Alphaproteobacteria	Rhizobiales	Beijerinckiaceae	Methylobacterium-Methylorubrum	Methylobacterium_sp_Hojyo1	0	0	0	0	0	0	2	0	0	0	0	0	0	0	0	0	0	0	0	0	0	0	0	0	2
OTU006440	Bacteria	Proteobacteria						0	0	0	0	0	0	0	0	0	0	0	0	0	0	0	0	0	0	0	0	2	0	0	0	2
OTU006441	Bacteria	Firmicutes	Bacilli	Paenibacillales	Paenibacillaceae	Paenibacillus		0	0	0	0	0	0	0	0	0	2	0	0	0	0	0	0	0	0	0	0	0	0	0	0	2
OTU006442	Bacteria	Firmicutes	Bacilli	Bacillales	Bacillaceae	Bacillus		0	0	0	0	0	0	0	0	0	0	0	0	0	0	0	0	0	2	0	0	0	0	0	0	2
OTU006443	Bacteria							0	0	0	0	0	0	0	0	0	0	0	0	0	0	0	0	0	0	0	0	0	2	0	0	2
OTU006445	Bacteria	Proteobacteria	Alphaproteobacteria					0	0	0	0	0	0	0	0	0	0	0	0	0	0	0	0	0	0	0	2	0	0	0	0	2
OTU006447	Bacteria	Proteobacteria	Gammaproteobacteria	Xanthomonadales				2	0	0	0	0	0	0	0	0	0	0	0	0	0	0	0	0	0	0	0	0	0	0	0	2
OTU006448	Bacteria							0	0	0	0	0	0	0	0	0	0	0	0	0	0	0	0	0	0	0	0	0	0	0	2	2
OTU006450	Bacteria							0	0	0	0	0	0	0	0	0	0	0	0	0	2	0	0	0	0	0	0	0	0	0	0	2
OTU006451	Bacteria	Proteobacteria	Gammaproteobacteria					0	0	0	0	0	0	0	0	0	2	0	0	0	0	0	0	0	0	0	0	0	0	0	0	2
OTU006452	Bacteria	Verrucomicrobiota	Chlamydiae	Chlamydiales				0	0	0	2	0	0	0	0	0	0	0	0	0	0	0	0	0	0	0	0	0	0	0	0	2
OTU006453	Bacteria	Proteobacteria	Alphaproteobacteria	Rhizobiales				0	0	0	0	0	0	0	0	0	0	0	0	0	0	0	2	0	0	0	0	0	0	0	0	2
OTU006454	Bacteria	Proteobacteria	Alphaproteobacteria					0	0	2	0	0	0	0	0	0	0	0	0	0	0	0	0	0	0	0	0	0	0	0	0	2
OTU006455	Bacteria							0	0	0	0	0	0	0	0	0	0	0	0	0	0	0	0	0	0	0	0	0	0	0	2	2
OTU006456	Bacteria	Bacteroidota	Bacteroidia	Flavobacteriales	Flavobacteriaceae			0	0	0	0	0	0	0	0	0	0	0	0	0	0	0	0	0	0	0	0	0	2	0	0	2
OTU006457	Bacteria							0	0	0	0	0	0	0	0	0	0	0	0	0	0	0	0	0	0	2	0	0	0	0	0	2
OTU006458	Bacteria	Proteobacteria						0	0	0	0	0	0	0	0	0	0	0	2	0	0	0	0	0	0	0	0	0	0	0	0	2
OTU006459	Bacteria	Proteobacteria						0	0	0	0	0	0	0	0	0	0	0	0	2	0	0	0	0	0	0	0	0	0	0	0	2
OTU006460	Bacteria	Proteobacteria	Alphaproteobacteria					0	0	0	0	0	2	0	0	0	0	0	0	0	0	0	0	0	0	0	0	0	0	0	0	2
OTU006461	Bacteria							0	0	0	0	0	0	0	0	0	0	0	0	0	2	0	0	0	0	0	0	0	0	0	0	2
OTU006462	Bacteria							0	0	0	0	0	0	0	0	0	2	0	0	0	0	0	0	0	0	0	0	0	0	0	0	2
OTU006463	Bacteria							0	0	0	0	0	0	0	0	0	0	0	0	0	0	0	0	0	2	0	0	0	0	0	0	2
OTU006464	Bacteria							0	0	0	0	0	0	0	0	0	0	0	2	0	0	0	0	0	0	0	0	0	0	0	0	2
OTU006466	Bacteria	Actinobacteriota	Acidimicrobiia	Microtrichales	Ilumatobacteraceae			0	0	0	0	0	0	0	0	0	0	0	0	0	0	0	0	0	0	0	0	0	0	0	2	2
OTU006467	Bacteria							0	0	0	0	0	0	0	0	0	0	0	0	0	0	0	0	0	0	0	0	2	0	0	0	2
OTU006468	Bacteria	Proteobacteria	Gammaproteobacteria	Burkholderiales				0	0	0	0	0	0	0	0	0	0	0	0	0	0	0	0	0	2	0	0	0	0	0	0	2
OTU006469	Bacteria							0	0	0	0	0	0	0	0	0	0	0	0	0	0	0	0	0	0	0	2	0	0	0	0	2
OTU006470	Bacteria	Bacteroidota	Bacteroidia					0	2	0	0	0	0	0	0	0	0	0	0	0	0	0	0	0	0	0	0	0	0	0	0	2
OTU006472	Bacteria	Actinobacteriota	Actinobacteria					0	0	0	0	0	2	0	0	0	0	0	0	0	0	0	0	0	0	0	0	0	0	0	0	2
OTU006473	Bacteria	Proteobacteria	Gammaproteobacteria					0	0	0	0	0	0	0	0	0	0	0	0	0	2	0	0	0	0	0	0	0	0	0	0	2
OTU006474	Bacteria	Proteobacteria	Gammaproteobacteria	Xanthomonadales	Rhodanobacteraceae	Dokdonella		0	0	0	0	0	0	0	0	0	0	0	0	0	0	0	0	0	0	0	0	2	0	0	0	2
OTU006475	Bacteria	Proteobacteria	Gammaproteobacteria	Xanthomonadales				0	0	0	0	0	0	0	0	0	0	0	0	0	0	0	0	0	2	0	0	0	0	0	0	2
OTU006476	Bacteria							0	0	0	0	0	0	0	0	0	0	0	0	0	0	0	0	0	0	0	0	0	0	0	2	2
OTU006477	Bacteria	Proteobacteria	Alphaproteobacteria	Sphingomonadales	Sphingomonadaceae			0	0	0	2	0	0	0	0	0	0	0	0	0	0	0	0	0	0	0	0	0	0	0	0	2
OTU006478	Bacteria							0	0	0	0	0	0	0	0	0	0	0	0	0	0	0	0	0	2	0	0	0	0	0	0	2
OTU006479	Bacteria	Proteobacteria						0	0	0	0	0	0	0	0	0	0	0	0	0	0	0	0	0	0	0	0	2	0	0	0	2
OTU006480	Bacteria							0	0	0	0	0	0	0	0	0	0	0	0	2	0	0	0	0	0	0	0	0	0	0	0	2
OTU006481	Bacteria	Proteobacteria						0	0	0	0	0	0	0	0	0	0	0	0	0	0	0	2	0	0	0	0	0	0	0	0	2
OTU006483	Bacteria							0	0	0	0	0	0	0	0	0	0	0	0	0	0	0	0	0	0	0	0	0	0	0	2	2
OTU006484	Bacteria	Firmicutes	Clostridia	Christensenellales	Christensenellaceae	Christensenellaceae_R-7_group		0	0	0	0	0	0	0	0	0	0	0	0	0	0	0	0	0	0	0	0	0	0	2	0	2
OTU006485	Bacteria	Proteobacteria	Gammaproteobacteria					0	0	0	0	0	0	0	0	0	0	0	0	0	0	0	2	0	0	0	0	0	0	0	0	2
OTU006486	Bacteria	Proteobacteria	Alphaproteobacteria					0	0	0	0	0	0	0	0	0	0	0	0	0	0	0	0	0	2	0	0	0	0	0	0	2
OTU006487	Bacteria	Proteobacteria						0	0	0	0	0	0	0	0	0	0	0	0	0	0	0	0	0	0	0	0	0	0	2	0	2
OTU006488	Bacteria	Proteobacteria	Alphaproteobacteria	Rhizobiales	A0839	Alphaproteobacteria_bacterium		0	0	0	0	0	0	0	0	0	0	2	0	0	0	0	0	0	0	0	0	0	0	0	0	2
OTU006489	Bacteria	Proteobacteria	Alphaproteobacteria					0	0	0	0	0	0	0	0	0	0	0	0	0	0	0	2	0	0	0	0	0	0	0	0	2
OTU006494	Bacteria							0	0	0	0	0	2	0	0	0	0	0	0	0	0	0	0	0	0	0	0	0	0	0	0	2
OTU006495	Bacteria	Bacteroidota	Bacteroidia	Cytophagales				0	0	0	0	0	0	0	0	0	0	0	0	0	0	2	0	0	0	0	0	0	0	0	0	2
OTU006496	Bacteria							0	0	0	0	0	0	0	0	0	0	0	0	0	0	0	0	0	2	0	0	0	0	0	0	2
OTU006497	Bacteria	Proteobacteria	Alphaproteobacteria					0	0	0	0	0	0	0	0	0	0	0	0	0	0	0	0	0	0	0	0	0	0	0	2	2
OTU006498	Bacteria							0	0	0	0	0	0	0	0	0	0	0	0	0	0	0	0	0	0	0	0	0	0	0	2	2
OTU006499	Bacteria	Firmicutes						0	0	0	0	0	0	0	0	0	0	0	0	0	0	0	0	0	0	0	0	0	0	0	2	2
OTU006500	Bacteria	Firmicutes	Bacilli					0	0	0	0	0	0	0	0	0	0	0	0	0	0	0	0	0	0	2	0	0	0	0	0	2
OTU006501	Bacteria	Chloroflexi	Chloroflexia	Chloroflexales	Chloroflexaceae	FFCH7168		0	0	0	0	0	0	0	0	0	0	0	0	2	0	0	0	0	0	0	0	0	0	0	0	2
OTU006503	Bacteria							0	0	0	0	0	0	0	0	2	0	0	0	0	0	0	0	0	0	0	0	0	0	0	0	2
OTU006504	Bacteria							0	0	0	2	0	0	0	0	0	0	0	0	0	0	0	0	0	0	0	0	0	0	0	0	2
OTU006507	Bacteria	Proteobacteria	Alphaproteobacteria					0	2	0	0	0	0	0	0	0	0	0	0	0	0	0	0	0	0	0	0	0	0	0	0	2
OTU006508	Bacteria	Actinobacteriota	Thermoleophilia	Gaiellales				0	0	0	0	0	0	0	0	0	0	0	0	0	2	0	0	0	0	0	0	0	0	0	0	2
OTU006509	Bacteria	Proteobacteria	Gammaproteobacteria					0	0	0	0	0	0	0	0	0	0	0	0	0	0	0	0	2	0	0	0	0	0	0	0	2
OTU006510	Bacteria	Proteobacteria	Gammaproteobacteria	Steroidobacterales	Steroidobacteraceae			0	0	0	0	0	0	0	0	0	0	0	0	0	0	0	0	0	0	2	0	0	0	0	0	2
OTU006511	Bacteria							0	0	0	0	0	0	0	0	0	0	0	0	0	0	0	2	0	0	0	0	0	0	0	0	2
OTU006512	Bacteria							0	0	0	0	0	0	0	0	0	0	0	0	0	0	0	0	0	0	0	2	0	0	0	0	2
OTU006513	Bacteria	Verrucomicrobiota	Verrucomicrobiae	Pedosphaerales	Pedosphaeraceae			0	0	0	0	0	0	0	0	0	0	0	0	0	0	0	0	0	2	0	0	0	0	0	0	2
OTU006514	Bacteria	Bacteroidota	Bacteroidia	Chitinophagales	Saprospiraceae			0	0	0	0	0	0	0	0	0	0	0	0	0	0	0	0	0	2	0	0	0	0	0	0	2
OTU006518	Bacteria	Planctomycetota	Planctomycetes	Pirellulales	Pirellulaceae			0	0	0	0	0	0	0	0	0	0	0	0	2	0	0	0	0	0	0	0	0	0	0	0	2
OTU006519	Bacteria	Verrucomicrobiota	Chlamydiae	Chlamydiales	Parachlamydiaceae			0	0	0	0	0	0	0	0	0	0	0	0	0	0	0	0	0	0	2	0	0	0	0	0	2
OTU006520	Bacteria	Firmicutes	Clostridia	Clostridia_vadinBB60_group				0	0	0	0	0	0	0	0	0	0	0	0	2	0	0	0	0	0	0	0	0	0	0	0	2
OTU006522	Bacteria	Proteobacteria	Alphaproteobacteria					0	0	0	0	0	0	0	0	0	0	0	0	0	0	0	0	0	0	0	0	0	2	0	0	2
OTU006523	Bacteria	Proteobacteria	Gammaproteobacteria	Xanthomonadales	Xanthomonadaceae			0	0	0	0	0	0	0	0	0	0	0	0	2	0	0	0	0	0	0	0	0	0	0	0	2
OTU006524	Bacteria							2	0	0	0	0	0	0	0	0	0	0	0	0	0	0	0	0	0	0	0	0	0	0	0	2
OTU006528	Bacteria							0	0	0	0	0	0	0	0	0	0	0	2	0	0	0	0	0	0	0	0	0	0	0	0	2
OTU006529	Bacteria							0	0	0	0	0	0	0	0	0	0	0	0	0	0	0	2	0	0	0	0	0	0	0	0	2
OTU006530	Bacteria							0	0	0	0	0	0	0	0	0	0	0	0	0	0	2	0	0	0	0	0	0	0	0	0	2
OTU006531	Bacteria							0	0	0	2	0	0	0	0	0	0	0	0	0	0	0	0	0	0	0	0	0	0	0	0	2
OTU006532	Bacteria	Proteobacteria						0	0	0	0	0	0	0	0	0	0	0	0	0	0	2	0	0	0	0	0	0	0	0	0	2
OTU006533	Bacteria							0	0	0	0	0	0	0	0	0	0	0	0	0	0	0	0	2	0	0	0	0	0	0	0	2
OTU006536	Bacteria							0	0	0	0	0	0	0	0	0	2	0	0	0	0	0	0	0	0	0	0	0	0	0	0	2
OTU006537	Bacteria	Proteobacteria						0	0	0	0	0	0	0	0	0	0	0	0	0	0	0	0	0	0	0	2	0	0	0	0	2
OTU006539	Bacteria							0	0	0	0	0	0	0	0	0	0	0	0	0	2	0	0	0	0	0	0	0	0	0	0	2
OTU006540	Bacteria							0	0	0	0	0	0	0	0	0	0	0	0	2	0	0	0	0	0	0	0	0	0	0	0	2
OTU006543	Bacteria							0	0	0	0	0	0	0	0	0	0	0	0	0	0	0	0	2	0	0	0	0	0	0	0	2
OTU006544	Bacteria							0	0	0	0	0	0	0	0	0	0	2	0	0	0	0	0	0	0	0	0	0	0	0	0	2
OTU006545	Bacteria	Bacteroidota	Bacteroidia	Flavobacteriales	Flavobacteriaceae	Flavobacterium	Flavobacterium_indicum_GPTSA100-9_=_DSM_17447	0	0	0	0	0	0	0	0	0	2	0	0	0	0	0	0	0	0	0	0	0	0	0	0	2
OTU006547	Bacteria	Proteobacteria						0	0	0	0	0	0	0	0	0	0	0	0	0	0	2	0	0	0	0	0	0	0	0	0	2
OTU006550	Bacteria							0	0	0	0	0	0	0	0	0	0	0	0	0	0	0	0	2	0	0	0	0	0	0	0	2
OTU006551	Bacteria	Actinobacteriota	Actinobacteria	Micromonosporales	Micromonosporaceae	Actinoplanes		0	0	0	0	0	2	0	0	0	0	0	0	0	0	0	0	0	0	0	0	0	0	0	0	2
OTU006552	Bacteria	Proteobacteria	Gammaproteobacteria	Xanthomonadales	Xanthomonadaceae			0	0	0	0	0	0	0	0	0	0	0	0	0	0	0	0	2	0	0	0	0	0	0	0	2
OTU006553	Bacteria	Proteobacteria	Gammaproteobacteria	Burkholderiales	Comamonadaceae			0	0	2	0	0	0	0	0	0	0	0	0	0	0	0	0	0	0	0	0	0	0	0	0	2
OTU006554	Bacteria							0	2	0	0	0	0	0	0	0	0	0	0	0	0	0	0	0	0	0	0	0	0	0	0	2
OTU006558	Bacteria	Proteobacteria	Alphaproteobacteria	Rhizobiales				0	0	0	0	0	0	0	0	0	0	0	0	0	0	0	0	2	0	0	0	0	0	0	0	2
OTU006559	Bacteria							0	0	0	0	0	0	0	0	0	0	0	0	0	2	0	0	0	0	0	0	0	0	0	0	2
OTU006560	Bacteria							0	0	0	0	2	0	0	0	0	0	0	0	0	0	0	0	0	0	0	0	0	0	0	0	2
OTU006562	Bacteria							0	0	0	0	0	0	0	0	0	0	0	0	0	0	2	0	0	0	0	0	0	0	0	0	2
OTU006563	Bacteria	Proteobacteria	Alphaproteobacteria	Rhizobiales	Devosiaceae			0	0	0	0	0	0	0	0	0	0	0	0	0	0	2	0	0	0	0	0	0	0	0	0	2
OTU006565	Bacteria	Proteobacteria	Alphaproteobacteria	Caulobacterales	Hyphomonadaceae	SWB02		0	0	0	0	0	0	0	0	0	0	0	0	0	0	0	0	0	0	2	0	0	0	0	0	2
OTU006566	Bacteria	Proteobacteria	Alphaproteobacteria	Rhizobiales	Devosiaceae	Devosia		0	0	0	0	0	2	0	0	0	0	0	0	0	0	0	0	0	0	0	0	0	0	0	0	2
OTU006567	Bacteria	Proteobacteria	Gammaproteobacteria	Burkholderiales	Nitrosomonadaceae	Ellin6067		0	0	0	0	0	0	0	0	0	0	0	0	0	0	0	2	0	0	0	0	0	0	0	0	2
OTU006568	Bacteria	Proteobacteria	Gammaproteobacteria	Burkholderiales				0	0	0	0	0	0	0	0	0	0	0	0	2	0	0	0	0	0	0	0	0	0	0	0	2
OTU006569	Bacteria							0	0	0	0	0	0	0	2	0	0	0	0	0	0	0	0	0	0	0	0	0	0	0	0	2
OTU006570	Bacteria							0	0	0	0	0	0	0	0	0	0	0	0	0	0	2	0	0	0	0	0	0	0	0	0	2
OTU006571	Bacteria							0	0	0	0	0	0	0	0	0	0	0	0	0	0	0	0	0	0	0	0	2	0	0	0	2
OTU006572	Bacteria	Proteobacteria	Gammaproteobacteria					0	0	0	0	0	0	0	0	0	0	0	0	0	0	2	0	0	0	0	0	0	0	0	0	2
OTU006573	Bacteria	Proteobacteria	Alphaproteobacteria	Sphingomonadales	Sphingomonadaceae			0	0	0	0	0	0	0	0	0	0	0	0	2	0	0	0	0	0	0	0	0	0	0	0	2
OTU006574	Bacteria							0	0	0	0	0	0	0	0	2	0	0	0	0	0	0	0	0	0	0	0	0	0	0	0	2
OTU006576	Bacteria							0	0	0	2	0	0	0	0	0	0	0	0	0	0	0	0	0	0	0	0	0	0	0	0	2
OTU006577	Bacteria							0	0	0	0	0	0	0	0	0	0	0	0	0	0	0	2	0	0	0	0	0	0	0	0	2
OTU006578	Bacteria	Proteobacteria	Alphaproteobacteria	Rhizobiales				0	0	0	2	0	0	0	0	0	0	0	0	0	0	0	0	0	0	0	0	0	0	0	0	2
OTU006579	Bacteria							0	0	0	0	0	0	0	0	0	0	0	0	0	2	0	0	0	0	0	0	0	0	0	0	2
OTU006580	Bacteria							0	0	0	0	0	0	0	0	0	0	0	0	0	0	0	0	0	0	0	0	0	0	2	0	2
OTU006582	Bacteria	Proteobacteria	Gammaproteobacteria	Burkholderiales	Comamonadaceae			0	0	0	0	0	0	0	0	0	0	0	0	0	0	0	0	0	0	0	0	0	0	0	2	2
OTU006583	Bacteria							0	0	0	0	0	0	0	0	0	0	0	0	0	0	0	2	0	0	0	0	0	0	0	0	2
OTU006584	Bacteria	Chloroflexi	Chloroflexia	Chloroflexales	Roseiflexaceae			0	0	0	0	0	0	0	0	0	0	2	0	0	0	0	0	0	0	0	0	0	0	0	0	2
OTU006585	Bacteria	Proteobacteria						0	0	0	0	0	0	0	0	0	0	0	0	0	0	0	0	0	0	0	0	0	0	2	0	2
OTU006586	Bacteria	Proteobacteria						0	0	0	0	0	0	0	0	0	0	0	0	0	0	2	0	0	0	0	0	0	0	0	0	2
OTU006587	Bacteria							0	0	0	0	0	0	0	0	0	0	0	0	0	2	0	0	0	0	0	0	0	0	0	0	2
OTU006588	Bacteria							0	0	0	0	0	0	0	0	0	0	0	0	0	0	2	0	0	0	0	0	0	0	0	0	2
OTU006589	Bacteria							0	0	0	0	0	0	0	0	0	0	0	0	2	0	0	0	0	0	0	0	0	0	0	0	2
OTU006591	Bacteria	Proteobacteria	Alphaproteobacteria					0	0	0	0	0	0	0	0	0	0	0	0	0	0	0	0	0	0	0	0	2	0	0	0	2
OTU006593	Bacteria							0	0	0	0	0	0	0	0	0	0	0	0	0	2	0	0	0	0	0	0	0	0	0	0	2
OTU006594	Bacteria	Proteobacteria	Alphaproteobacteria					0	0	0	0	0	0	0	0	0	0	0	0	0	0	0	0	0	2	0	0	0	0	0	0	2
OTU006595	Bacteria	Proteobacteria	Gammaproteobacteria	Diplorickettsiales	Diplorickettsiaceae			0	0	0	0	0	0	0	0	0	0	0	0	0	0	0	0	2	0	0	0	0	0	0	0	2
OTU006597	Bacteria	Proteobacteria	Alphaproteobacteria	Sphingomonadales	Sphingomonadaceae			0	0	0	0	0	2	0	0	0	0	0	0	0	0	0	0	0	0	0	0	0	0	0	0	2
OTU006598	Bacteria	Proteobacteria						0	0	0	0	0	0	2	0	0	0	0	0	0	0	0	0	0	0	0	0	0	0	0	0	2
OTU006599	Bacteria	Firmicutes						0	0	0	0	0	0	0	0	0	0	0	0	0	0	0	2	0	0	0	0	0	0	0	0	2
OTU006600	Bacteria	Proteobacteria						0	2	0	0	0	0	0	0	0	0	0	0	0	0	0	0	0	0	0	0	0	0	0	0	2
OTU006601	Bacteria							0	0	0	0	0	0	0	0	0	0	0	0	0	0	0	0	2	0	0	0	0	0	0	0	2
OTU006602	Bacteria	Actinobacteriota	Actinobacteria					0	0	0	0	0	0	0	0	0	0	0	0	0	0	0	0	0	0	0	0	0	0	0	2	2
OTU006603	Bacteria	Proteobacteria	Gammaproteobacteria	Burkholderiales	Comamonadaceae			0	0	0	0	0	0	0	0	0	0	0	0	0	0	0	0	0	0	0	0	0	0	0	2	2
OTU006604	Bacteria							0	0	0	0	0	0	0	0	0	0	0	0	2	0	0	0	0	0	0	0	0	0	0	0	2
OTU006606	Bacteria	Proteobacteria	Alphaproteobacteria	Rhodobacterales	Rhodobacteraceae	Rubellimicrobium		0	0	0	0	0	0	0	0	0	0	0	0	0	0	2	0	0	0	0	0	0	0	0	0	2
OTU006608	Bacteria							0	0	0	0	0	0	0	0	0	0	0	0	0	0	0	0	0	0	2	0	0	0	0	0	2
OTU006609	Bacteria							0	0	0	0	0	0	0	0	0	0	0	0	0	0	0	0	0	0	0	0	0	0	0	2	2
OTU006610	Bacteria							0	0	0	0	0	0	0	0	0	0	0	0	0	2	0	0	0	0	0	0	0	0	0	0	2
OTU006611	Bacteria							0	0	0	0	0	0	0	0	0	0	0	0	2	0	0	0	0	0	0	0	0	0	0	0	2
OTU006613	Bacteria							0	0	0	0	0	0	0	0	0	0	0	0	0	0	0	0	0	0	0	0	2	0	0	0	2
OTU006614	Bacteria	Planctomycetota	Planctomycetes	Gemmatales	Gemmataceae			0	0	0	0	0	0	0	0	0	0	0	0	0	2	0	0	0	0	0	0	0	0	0	0	2
OTU006617	Bacteria							0	0	0	0	0	0	0	0	0	0	0	0	0	0	0	0	2	0	0	0	0	0	0	0	2
OTU006618	Bacteria							0	0	0	0	0	0	0	0	0	0	0	0	0	0	0	0	0	0	0	0	0	2	0	0	2
OTU006620	Bacteria							0	0	0	0	0	0	0	0	0	0	0	0	0	2	0	0	0	0	0	0	0	0	0	0	2
OTU006622	Bacteria	Verrucomicrobiota	Verrucomicrobiae	Pedosphaerales	Pedosphaeraceae			0	0	0	0	0	0	0	0	0	0	0	0	0	0	0	0	0	0	0	2	0	0	0	0	2
OTU006623	Bacteria	Proteobacteria	Alphaproteobacteria	Reyranellales	Reyranellaceae	Reyranella		0	0	0	0	0	0	0	0	0	0	0	0	0	0	0	0	0	0	0	0	0	0	0	2	2
OTU006624	Bacteria	Proteobacteria	Gammaproteobacteria					0	0	0	0	0	0	0	0	0	0	0	0	0	0	0	0	0	2	0	0	0	0	0	0	2
OTU006625	Bacteria							0	0	0	0	0	0	0	0	0	0	0	0	0	0	0	0	0	0	0	2	0	0	0	0	2
OTU006626	Bacteria	Proteobacteria	Alphaproteobacteria					0	0	0	2	0	0	0	0	0	0	0	0	0	0	0	0	0	0	0	0	0	0	0	0	2
OTU006627	Bacteria	Firmicutes						0	0	0	0	0	0	0	0	0	0	0	0	0	0	0	0	2	0	0	0	0	0	0	0	2
OTU006628	Bacteria	Actinobacteriota	Actinobacteria	Micrococcales				0	0	0	0	0	0	0	0	0	0	0	0	0	0	0	2	0	0	0	0	0	0	0	0	2
OTU006629	Bacteria							0	0	0	0	0	0	0	0	0	0	2	0	0	0	0	0	0	0	0	0	0	0	0	0	2
OTU006630	Bacteria							0	0	0	0	0	0	0	0	0	0	0	0	0	0	0	2	0	0	0	0	0	0	0	0	2
OTU006631	Bacteria	Proteobacteria	Alphaproteobacteria	Rhizobiales				0	0	0	0	0	0	0	0	0	0	0	0	0	0	0	0	0	0	2	0	0	0	0	0	2
OTU006632	Bacteria	Firmicutes	Bacilli					0	0	0	0	0	0	0	0	0	0	0	0	0	0	0	0	0	0	0	0	0	2	0	0	2
OTU006633	Bacteria	Actinobacteriota	Actinobacteria	Micromonosporales	Micromonosporaceae			0	0	0	0	0	0	0	0	0	0	0	0	0	0	0	0	0	0	2	0	0	0	0	0	2
OTU006634	Bacteria	Proteobacteria	Alphaproteobacteria	Rickettsiales	Mitochondria			0	0	0	0	0	0	0	0	0	0	0	2	0	0	0	0	0	0	0	0	0	0	0	0	2
OTU006635	Bacteria							0	0	0	0	0	0	0	0	0	0	0	0	0	0	0	0	2	0	0	0	0	0	0	0	2
OTU006638	Bacteria							0	0	0	0	0	0	0	0	0	0	0	0	0	0	0	0	0	0	0	0	2	0	0	0	2
OTU006639	Bacteria	Proteobacteria	Gammaproteobacteria					0	0	0	0	0	0	2	0	0	0	0	0	0	0	0	0	0	0	0	0	0	0	0	0	2
OTU006640	Bacteria	Proteobacteria						0	0	0	0	0	0	0	0	0	0	0	0	2	0	0	0	0	0	0	0	0	0	0	0	2
OTU006641	Bacteria	Patescibacteria	WWE3					0	0	0	0	0	0	0	0	0	0	0	0	0	0	0	0	0	0	2	0	0	0	0	0	2
OTU006642	Bacteria							0	0	0	0	0	0	0	0	0	0	0	0	0	0	0	0	0	2	0	0	0	0	0	0	2
OTU006644	Bacteria	Proteobacteria	Alphaproteobacteria					0	0	0	0	0	0	0	0	0	0	0	0	0	0	0	0	0	0	0	2	0	0	0	0	2
OTU006645	Bacteria	Proteobacteria	Alphaproteobacteria					0	0	0	0	0	2	0	0	0	0	0	0	0	0	0	0	0	0	0	0	0	0	0	0	2
OTU006646	Bacteria	Proteobacteria						0	0	0	0	0	0	0	0	0	0	0	0	0	0	2	0	0	0	0	0	0	0	0	0	2
OTU006648	Bacteria	Proteobacteria						0	0	0	0	0	0	0	0	0	0	0	0	0	0	0	2	0	0	0	0	0	0	0	0	2
OTU006649	Bacteria	Firmicutes						0	0	0	0	0	0	0	0	0	0	0	0	0	0	0	0	0	2	0	0	0	0	0	0	2
OTU006651	Bacteria							0	0	0	0	0	0	0	0	0	0	0	0	0	0	0	0	0	0	0	0	0	2	0	0	2
OTU006653	Bacteria	Firmicutes	Clostridia	Christensenellales	Christensenellaceae	Christensenellaceae_R-7_group		0	0	0	0	0	0	0	0	0	0	0	0	0	0	0	0	0	0	2	0	0	0	0	0	2
OTU006654	Bacteria							0	0	0	0	0	0	0	0	0	0	0	0	0	0	0	2	0	0	0	0	0	0	0	0	2
OTU006656	Bacteria	Actinobacteriota	Actinobacteria	Micrococcales	Micrococcaceae	Citricoccus		0	0	0	0	0	0	0	0	0	0	0	0	0	0	2	0	0	0	0	0	0	0	0	0	2
OTU006658	Bacteria	Bacteroidota	Bacteroidia	Chitinophagales				0	0	0	0	0	0	0	0	0	0	0	0	0	0	0	0	0	2	0	0	0	0	0	0	2
OTU006659	Bacteria							0	0	0	2	0	0	0	0	0	0	0	0	0	0	0	0	0	0	0	0	0	0	0	0	2
OTU006660	Bacteria							0	0	0	0	0	0	0	0	0	0	0	0	0	0	2	0	0	0	0	0	0	0	0	0	2
OTU006661	Bacteria	Bacteroidota	Bacteroidia	Flavobacteriales	Flavobacteriaceae			0	0	0	0	0	0	0	0	0	0	0	0	0	0	0	0	0	2	0	0	0	0	0	0	2
OTU006662	Bacteria							0	0	0	0	0	0	0	0	0	0	0	0	0	0	0	0	0	0	0	0	0	2	0	0	2
OTU006663	Bacteria	Proteobacteria						0	0	0	0	0	0	0	0	0	0	0	0	0	0	0	0	2	0	0	0	0	0	0	0	2
OTU006665	Bacteria							0	0	0	0	0	0	0	0	0	0	0	0	0	0	0	0	0	0	2	0	0	0	0	0	2
OTU006666	Bacteria	Proteobacteria	Gammaproteobacteria	Xanthomonadales	Xanthomonadaceae			0	0	0	0	0	0	0	0	0	0	0	0	0	0	0	0	0	2	0	0	0	0	0	0	2
OTU006667	Bacteria							0	0	0	0	0	0	0	0	0	2	0	0	0	0	0	0	0	0	0	0	0	0	0	0	2
OTU006668	Bacteria	Proteobacteria	Alphaproteobacteria					0	0	0	0	0	0	0	0	0	0	0	0	0	0	2	0	0	0	0	0	0	0	0	0	2
OTU006669	Bacteria							0	0	0	0	0	0	0	0	0	0	0	0	0	0	0	0	2	0	0	0	0	0	0	0	2
OTU006670	Bacteria	Proteobacteria						0	0	0	0	0	0	0	0	0	0	0	0	0	0	0	0	0	0	0	0	0	0	0	2	2
OTU006671	Bacteria	Actinobacteriota						0	0	0	0	0	0	0	0	0	0	0	0	0	0	0	0	0	0	0	0	0	0	0	2	2
OTU006672	Bacteria	Proteobacteria	Gammaproteobacteria	Xanthomonadales	Xanthomonadaceae			0	0	0	0	0	0	0	0	0	0	0	0	0	0	0	0	2	0	0	0	0	0	0	0	2
OTU006673	Bacteria							0	0	0	0	0	0	0	0	0	0	0	0	0	2	0	0	0	0	0	0	0	0	0	0	2
OTU006674	Bacteria	Proteobacteria						0	0	0	0	2	0	0	0	0	0	0	0	0	0	0	0	0	0	0	0	0	0	0	0	2
OTU006675	Bacteria	Proteobacteria	Gammaproteobacteria					0	0	0	0	0	0	0	0	0	0	0	0	0	0	0	0	0	0	0	0	2	0	0	0	2
OTU006676	Bacteria	Proteobacteria						0	0	0	0	0	0	0	0	0	0	0	0	0	0	0	0	0	0	0	2	0	0	0	0	2
OTU006677	Bacteria							0	0	0	0	0	2	0	0	0	0	0	0	0	0	0	0	0	0	0	0	0	0	0	0	2
OTU006678	Bacteria	Proteobacteria						0	0	0	0	0	0	0	0	0	0	0	0	0	0	0	0	0	0	0	0	0	0	0	2	2
OTU006679	Bacteria	Proteobacteria						0	0	0	0	0	0	0	0	0	0	0	0	0	2	0	0	0	0	0	0	0	0	0	0	2
OTU006680	Bacteria							0	0	0	0	0	0	0	0	0	0	0	0	0	0	0	2	0	0	0	0	0	0	0	0	2
OTU006681	Bacteria							0	0	0	0	0	0	0	0	0	0	0	0	0	0	2	0	0	0	0	0	0	0	0	0	2
OTU006682	Bacteria							0	0	0	0	0	0	0	2	0	0	0	0	0	0	0	0	0	0	0	0	0	0	0	0	2
OTU006683	Bacteria							0	0	0	0	0	0	0	0	0	0	0	0	0	0	0	2	0	0	0	0	0	0	0	0	2
OTU006684	Bacteria							0	0	0	0	0	0	0	0	0	0	0	0	0	0	0	0	2	0	0	0	0	0	0	0	2
OTU006685	Bacteria	Proteobacteria	Gammaproteobacteria					0	0	0	0	2	0	0	0	0	0	0	0	0	0	0	0	0	0	0	0	0	0	0	0	2
OTU006686	Bacteria							0	0	0	0	0	0	0	0	0	0	0	0	0	0	0	0	0	0	0	2	0	0	0	0	2
OTU006687	Bacteria							0	0	0	0	0	0	0	0	0	0	0	0	0	0	0	0	0	0	0	2	0	0	0	0	2
OTU006690	Bacteria							0	0	0	0	0	0	0	0	0	0	0	0	0	0	0	0	0	0	0	0	0	0	0	2	2
OTU006691	Bacteria							2	0	0	0	0	0	0	0	0	0	0	0	0	0	0	0	0	0	0	0	0	0	0	0	2
OTU006692	Bacteria	Actinobacteriota	Actinobacteria					0	0	0	0	0	0	0	0	0	0	0	0	0	0	0	0	0	0	0	0	0	0	0	2	2
OTU006693	Bacteria	Verrucomicrobiota	Verrucomicrobiae	Pedosphaerales	Pedosphaeraceae	Verrucomicrobia_bacterium_LX191		0	0	0	0	0	0	0	0	0	0	0	0	0	0	0	0	0	2	0	0	0	0	0	0	2
OTU006694	Bacteria	Proteobacteria						0	0	0	0	0	0	0	0	0	0	0	0	0	0	0	0	0	2	0	0	0	0	0	0	2
OTU006695	Bacteria	Proteobacteria	Gammaproteobacteria	Pseudomonadales	Pseudomonadaceae	Pseudomonas		0	0	0	0	0	0	0	0	0	0	0	0	0	2	0	0	0	0	0	0	0	0	0	0	2
OTU006696	Bacteria							0	0	0	0	0	0	0	0	0	0	0	0	0	0	0	2	0	0	0	0	0	0	0	0	2
OTU006697	Bacteria	Bacteroidota	Bacteroidia	Flavobacteriales	Flavobacteriaceae			0	0	0	0	0	0	0	0	0	0	0	0	0	0	0	0	0	2	0	0	0	0	0	0	2
OTU006699	Bacteria							0	0	0	0	0	0	0	0	0	0	0	0	0	0	0	0	0	2	0	0	0	0	0	0	2
OTU006700	Bacteria							0	0	0	0	0	0	0	0	0	0	0	0	0	0	0	0	0	2	0	0	0	0	0	0	2
OTU006701	Bacteria	Proteobacteria	Alphaproteobacteria					0	0	0	0	0	0	0	0	0	0	0	0	0	0	0	0	0	0	0	0	0	0	2	0	2
OTU006702	Bacteria							0	0	0	0	0	0	0	0	0	0	2	0	0	0	0	0	0	0	0	0	0	0	0	0	2
OTU006704	Bacteria	Proteobacteria	Gammaproteobacteria	Xanthomonadales				0	0	0	0	0	0	0	0	2	0	0	0	0	0	0	0	0	0	0	0	0	0	0	0	2
OTU006705	Bacteria							0	0	0	0	0	0	0	0	0	0	0	0	0	0	0	0	0	0	0	0	0	0	0	2	2
OTU006706	Bacteria	Actinobacteriota	Actinobacteria					0	0	0	0	0	0	0	0	0	0	0	0	0	0	2	0	0	0	0	0	0	0	0	0	2
OTU006707	Bacteria							0	0	0	0	0	0	0	0	0	0	0	0	2	0	0	0	0	0	0	0	0	0	0	0	2
OTU006708	Bacteria	Proteobacteria						0	0	0	0	0	0	0	0	0	0	0	0	0	0	0	2	0	0	0	0	0	0	0	0	2
OTU006709	Bacteria							0	0	0	0	0	0	0	0	0	0	0	0	0	0	0	0	0	2	0	0	0	0	0	0	2
OTU006710	Bacteria							0	0	0	0	0	0	0	0	0	0	0	0	0	0	0	0	0	0	0	2	0	0	0	0	2
OTU006711	Bacteria	Proteobacteria	Alphaproteobacteria	Thalassobaculales				0	0	0	0	0	0	0	0	0	0	0	0	0	2	0	0	0	0	0	0	0	0	0	0	2
OTU006712	Bacteria							0	0	0	0	0	0	2	0	0	0	0	0	0	0	0	0	0	0	0	0	0	0	0	0	2
OTU006713	Bacteria	Proteobacteria						0	0	0	0	0	0	0	0	0	0	0	0	0	0	0	0	0	0	0	0	0	0	2	0	2
OTU006714	Bacteria							0	0	0	0	0	0	0	0	0	0	0	0	0	0	2	0	0	0	0	0	0	0	0	0	2
OTU006715	Bacteria	Proteobacteria						0	0	0	0	0	0	0	0	0	0	0	0	0	0	0	0	2	0	0	0	0	0	0	0	2
OTU006717	Bacteria							0	0	0	0	0	0	0	0	0	0	0	0	2	0	0	0	0	0	0	0	0	0	0	0	2
OTU006720	Bacteria							0	0	0	0	0	0	0	0	0	0	0	0	0	0	0	0	0	0	2	0	0	0	0	0	2
OTU006721	Bacteria	Proteobacteria	Gammaproteobacteria					0	0	0	0	0	0	0	0	0	0	0	0	0	0	0	0	0	0	0	2	0	0	0	0	2
OTU006722	Bacteria	Firmicutes	Bacilli					0	0	0	0	0	0	0	0	0	0	0	0	0	0	0	0	0	0	0	0	0	0	2	0	2
OTU006723	Bacteria	Proteobacteria						0	0	0	0	0	0	0	0	0	0	0	0	0	0	0	0	0	0	0	2	0	0	0	0	2
OTU006724	Bacteria	Proteobacteria	Gammaproteobacteria	Xanthomonadales	Xanthomonadaceae			0	0	0	2	0	0	0	0	0	0	0	0	0	0	0	0	0	0	0	0	0	0	0	0	2
OTU006725	Bacteria							0	0	0	0	0	0	0	0	0	0	0	0	0	2	0	0	0	0	0	0	0	0	0	0	2
OTU006727	Bacteria	Proteobacteria	Gammaproteobacteria	Burkholderiales	Oxalobacteraceae			0	0	0	0	0	0	0	0	0	0	0	0	0	0	2	0	0	0	0	0	0	0	0	0	2
OTU006728	Bacteria							0	0	0	0	0	0	0	0	0	0	0	0	0	2	0	0	0	0	0	0	0	0	0	0	2
OTU006729	Bacteria	Proteobacteria	Gammaproteobacteria	Gammaproteobacteria_Incertae_Sedis	Unknown_Family	Acidibacter	Punica_granatum_pomegranate	0	0	0	0	0	0	2	0	0	0	0	0	0	0	0	0	0	0	0	0	0	0	0	0	2
OTU006731	Bacteria	Proteobacteria	Gammaproteobacteria	Xanthomonadales	Xanthomonadaceae			0	0	0	0	0	0	0	0	0	0	0	0	0	0	0	0	2	0	0	0	0	0	0	0	2
OTU006734	Bacteria	Proteobacteria	Alphaproteobacteria	Rhizobiales	Kaistiaceae	Kaistia		0	0	0	0	0	2	0	0	0	0	0	0	0	0	0	0	0	0	0	0	0	0	0	0	2
OTU006735	Bacteria	Proteobacteria	Alphaproteobacteria	Rhizobiales	Rhizobiaceae			0	0	0	0	0	0	0	0	0	0	0	0	0	0	0	0	0	2	0	0	0	0	0	0	2
OTU006736	Bacteria							0	0	0	0	0	0	0	0	0	0	0	0	0	0	0	0	2	0	0	0	0	0	0	0	2
OTU006737	Bacteria	Actinobacteriota						0	0	0	0	0	0	0	0	0	0	0	0	0	0	2	0	0	0	0	0	0	0	0	0	2
OTU006739	Bacteria	Proteobacteria	Alphaproteobacteria	Sphingomonadales	Sphingomonadaceae			0	0	2	0	0	0	0	0	0	0	0	0	0	0	0	0	0	0	0	0	0	0	0	0	2
OTU006741	Bacteria							0	0	0	0	0	0	0	0	0	0	0	0	0	0	0	0	0	0	0	0	0	2	0	0	2
OTU006742	Bacteria	Proteobacteria	Alphaproteobacteria	Sphingomonadales	Sphingomonadaceae			0	0	0	0	0	0	0	0	0	0	0	0	0	0	2	0	0	0	0	0	0	0	0	0	2
OTU006743	Bacteria	Gemmatimonadota	Gemmatimonadetes	Gemmatimonadales	Gemmatimonadaceae	Gemmatimonas		0	0	0	0	0	0	0	0	0	0	0	0	2	0	0	0	0	0	0	0	0	0	0	0	2
OTU006744	Bacteria	Fibrobacterota	Fibrobacteria	Fibrobacterales	BBMC-4			0	0	0	0	0	2	0	0	0	0	0	0	0	0	0	0	0	0	0	0	0	0	0	0	2
OTU006745	Bacteria	Actinobacteriota	Actinobacteria	Micromonosporales	Micromonosporaceae			0	0	0	0	0	0	0	2	0	0	0	0	0	0	0	0	0	0	0	0	0	0	0	0	2
OTU006746	Bacteria							0	0	0	0	0	0	0	0	0	0	0	0	0	0	0	0	0	0	0	0	2	0	0	0	2
OTU006747	Bacteria	Proteobacteria	Alphaproteobacteria	Sphingomonadales	Sphingomonadaceae			0	0	0	0	0	0	0	0	0	0	0	0	0	0	0	0	0	2	0	0	0	0	0	0	2
OTU006748	Bacteria	Proteobacteria	Alphaproteobacteria					0	0	0	0	0	0	0	0	0	0	0	0	0	0	0	2	0	0	0	0	0	0	0	0	2
OTU006750	Bacteria	Bacteroidota	Bacteroidia	Flavobacteriales	Flavobacteriaceae	Flavobacterium		0	0	0	0	0	0	0	0	0	0	0	0	0	0	0	0	0	2	0	0	0	0	0	0	2
OTU006753	Bacteria							0	0	0	0	0	0	0	0	0	0	0	0	0	0	0	0	0	2	0	0	0	0	0	0	2
OTU006754	Bacteria							0	0	0	0	0	0	0	0	0	0	0	0	0	0	0	0	0	0	2	0	0	0	0	0	2
OTU006755	Bacteria	Proteobacteria	Alphaproteobacteria	Sphingomonadales	Sphingomonadaceae			0	0	0	0	0	0	0	0	0	0	0	0	0	0	0	0	0	0	2	0	0	0	0	0	2
OTU006756	Bacteria							0	2	0	0	0	0	0	0	0	0	0	0	0	0	0	0	0	0	0	0	0	0	0	0	2
OTU006757	Bacteria	Proteobacteria	Gammaproteobacteria	Burkholderiales				0	0	0	0	0	0	0	0	0	0	0	0	0	0	2	0	0	0	0	0	0	0	0	0	2
OTU006758	Bacteria							0	0	0	0	0	0	0	0	0	0	0	0	0	0	0	0	2	0	0	0	0	0	0	0	2
OTU006759	Bacteria							0	0	0	0	0	0	0	0	2	0	0	0	0	0	0	0	0	0	0	0	0	0	0	0	2
OTU006761	Bacteria							0	0	0	0	0	0	0	0	0	0	0	0	0	0	2	0	0	0	0	0	0	0	0	0	2
OTU006762	Bacteria	Proteobacteria						0	0	0	0	0	0	0	0	0	0	0	0	0	2	0	0	0	0	0	0	0	0	0	0	2
OTU006763	Bacteria	Firmicutes	Bacilli					0	0	0	0	0	0	0	0	0	0	0	0	0	0	0	0	0	2	0	0	0	0	0	0	2
OTU006764	Bacteria	Firmicutes						0	0	0	0	0	0	2	0	0	0	0	0	0	0	0	0	0	0	0	0	0	0	0	0	2
OTU006765	Bacteria	Dependentiae	Babeliae	Babeliales	Vermiphilaceae			0	0	0	0	0	0	0	0	0	0	0	0	0	0	0	0	0	0	0	2	0	0	0	0	2
OTU006766	Bacteria							0	0	0	0	0	0	0	0	0	0	0	0	0	0	0	0	0	0	0	0	0	0	0	2	2
OTU006768	Bacteria	Armatimonadota	Fimbriimonadia	Fimbriimonadales	Fimbriimonadaceae			0	0	0	0	0	0	0	0	0	0	0	0	0	0	0	0	2	0	0	0	0	0	0	0	2
OTU006769	Bacteria							0	0	0	0	0	0	0	0	0	0	0	0	0	0	0	0	0	0	0	2	0	0	0	0	2
OTU006772	Bacteria							0	0	0	0	0	0	0	0	0	2	0	0	0	0	0	0	0	0	0	0	0	0	0	0	2
OTU006773	Bacteria	Proteobacteria	Gammaproteobacteria	Xanthomonadales	Xanthomonadaceae			0	0	0	0	0	0	0	0	0	0	0	0	0	0	0	0	0	2	0	0	0	0	0	0	2
OTU006774	Bacteria							0	0	0	0	0	0	0	0	0	0	0	0	0	0	0	0	0	0	0	0	0	0	0	2	2
OTU006775	Bacteria	Proteobacteria	Alphaproteobacteria					0	2	0	0	0	0	0	0	0	0	0	0	0	0	0	0	0	0	0	0	0	0	0	0	2
OTU006776	Bacteria							0	0	0	0	0	0	0	0	0	0	0	0	0	0	0	0	0	0	0	0	2	0	0	0	2
OTU006777	Bacteria	Acidobacteriota	Acidobacteriae	Bryobacterales	Bryobacteraceae	Bryobacter		0	0	0	0	0	0	0	0	0	0	0	0	0	0	0	0	0	0	0	2	0	0	0	0	2
OTU006778	Bacteria	Proteobacteria						0	0	0	0	0	0	2	0	0	0	0	0	0	0	0	0	0	0	0	0	0	0	0	0	2
OTU006779	Bacteria							0	0	0	0	0	0	0	0	0	0	0	0	0	0	0	2	0	0	0	0	0	0	0	0	2
OTU006780	Bacteria	Proteobacteria	Gammaproteobacteria	Burkholderiales				0	0	0	0	0	0	0	0	0	0	0	0	0	0	0	2	0	0	0	0	0	0	0	0	2
OTU006781	Bacteria	Proteobacteria	Gammaproteobacteria	Burkholderiales	Comamonadaceae			0	0	0	0	0	0	0	0	0	0	0	0	0	0	0	0	0	0	0	0	0	0	2	0	2
OTU006782	Bacteria	Proteobacteria	Gammaproteobacteria					0	0	0	0	0	0	0	0	0	0	0	0	0	0	2	0	0	0	0	0	0	0	0	0	2
OTU006783	Bacteria	Bacteroidota	Bacteroidia	Bacteroidales				0	0	0	0	0	0	0	0	0	0	0	2	0	0	0	0	0	0	0	0	0	0	0	0	2
OTU006784	Bacteria							0	0	0	0	0	0	0	0	0	0	0	0	0	0	0	2	0	0	0	0	0	0	0	0	2
OTU006785	Bacteria	Proteobacteria	Gammaproteobacteria					0	0	0	0	0	0	0	2	0	0	0	0	0	0	0	0	0	0	0	0	0	0	0	0	2
OTU006786	Bacteria	Actinobacteriota	Actinobacteria	Frankiales	Geodermatophilaceae			0	0	0	0	0	0	0	0	0	0	0	0	0	0	0	0	0	0	0	0	0	0	0	2	2
OTU006788	Bacteria							0	0	0	0	0	0	0	0	0	2	0	0	0	0	0	0	0	0	0	0	0	0	0	0	2
OTU006789	Bacteria							0	0	0	0	0	0	0	0	0	0	0	0	0	0	2	0	0	0	0	0	0	0	0	0	2
OTU006790	Bacteria	Firmicutes	Clostridia	Peptostreptococcales-Tissierellales	Anaerovoracaceae			0	0	0	0	0	0	0	0	0	0	0	0	0	0	2	0	0	0	0	0	0	0	0	0	2
OTU006791	Bacteria	Proteobacteria	Gammaproteobacteria	Pseudomonadales	Pseudomonadaceae	Pseudomonas		0	0	0	0	0	0	0	0	0	0	2	0	0	0	0	0	0	0	0	0	0	0	0	0	2
OTU006794	Bacteria	Proteobacteria	Gammaproteobacteria	Burkholderiales	Burkholderiaceae			0	0	0	0	0	0	0	0	0	0	0	0	0	0	0	0	0	0	2	0	0	0	0	0	2
OTU006795	Bacteria							0	0	0	0	0	0	0	0	0	0	0	0	0	0	0	2	0	0	0	0	0	0	0	0	2
OTU006796	Bacteria	Proteobacteria						0	0	0	0	0	0	0	2	0	0	0	0	0	0	0	0	0	0	0	0	0	0	0	0	2
OTU006798	Bacteria	Firmicutes	Clostridia	Peptostreptococcales-Tissierellales				0	0	0	0	0	0	0	0	0	0	0	0	0	0	0	0	0	0	0	0	0	0	0	2	2
OTU006799	Bacteria	Proteobacteria	Gammaproteobacteria	Burkholderiales	Comamonadaceae			0	0	0	0	0	0	0	0	0	0	0	0	0	0	0	0	0	2	0	0	0	0	0	0	2
OTU006801	Bacteria							0	0	0	0	0	0	0	0	0	0	0	0	0	0	0	0	2	0	0	0	0	0	0	0	2
OTU006802	Bacteria	Bacteroidota	Bacteroidia	Flavobacteriales	Flavobacteriaceae	Flavobacterium		0	0	0	0	0	0	0	0	0	0	0	0	0	0	0	0	0	0	2	0	0	0	0	0	2
OTU006803	Bacteria	Proteobacteria						0	0	0	0	0	0	0	0	0	0	0	0	0	0	0	0	0	0	0	0	2	0	0	0	2
OTU006804	Bacteria	Proteobacteria						0	0	0	0	0	0	0	0	0	0	0	0	0	2	0	0	0	0	0	0	0	0	0	0	2
OTU006806	Bacteria							0	0	0	0	0	0	0	0	0	0	0	0	0	2	0	0	0	0	0	0	0	0	0	0	2
OTU006807	Bacteria							0	0	0	0	0	0	0	0	0	0	2	0	0	0	0	0	0	0	0	0	0	0	0	0	2
OTU006808	Bacteria	Proteobacteria	Gammaproteobacteria	Burkholderiales				2	0	0	0	0	0	0	0	0	0	0	0	0	0	0	0	0	0	0	0	0	0	0	0	2
OTU006809	Bacteria							0	0	0	0	0	0	0	0	0	0	0	0	0	0	0	0	0	0	0	0	0	0	0	2	2
OTU006812	Bacteria							0	0	0	0	0	0	0	0	0	0	0	0	0	0	0	0	0	0	2	0	0	0	0	0	2
OTU006813	Bacteria	Proteobacteria	Gammaproteobacteria	Burkholderiales	Comamonadaceae			0	0	0	0	0	0	0	0	0	0	0	0	0	2	0	0	0	0	0	0	0	0	0	0	2
OTU006814	Bacteria	Proteobacteria	Gammaproteobacteria					0	0	0	0	0	0	0	0	0	0	0	0	0	0	0	0	0	0	0	0	0	0	2	0	2
OTU006816	Bacteria	Proteobacteria	Alphaproteobacteria	Rickettsiales	Mitochondria			0	0	0	0	0	0	0	0	0	0	0	2	0	0	0	0	0	0	0	0	0	0	0	0	2
OTU006817	Bacteria	Proteobacteria	Gammaproteobacteria	Burkholderiales				0	0	0	0	0	2	0	0	0	0	0	0	0	0	0	0	0	0	0	0	0	0	0	0	2
OTU006819	Bacteria							0	2	0	0	0	0	0	0	0	0	0	0	0	0	0	0	0	0	0	0	0	0	0	0	2
OTU006820	Bacteria	Chloroflexi	KD4-96					0	0	0	0	2	0	0	0	0	0	0	0	0	0	0	0	0	0	0	0	0	0	0	0	2
OTU006821	Bacteria	Proteobacteria	Gammaproteobacteria					0	0	0	0	0	0	0	0	0	0	0	0	0	0	0	0	0	0	0	0	2	0	0	0	2
OTU006822	Bacteria							0	0	0	0	0	0	0	0	0	0	0	0	0	0	0	0	0	2	0	0	0	0	0	0	2
OTU006823	Bacteria	Proteobacteria						0	0	0	0	0	0	0	0	0	0	0	0	0	0	0	0	0	0	0	0	0	0	2	0	2
OTU006824	Bacteria							0	0	0	0	0	0	0	0	0	0	0	0	0	0	0	0	0	0	0	0	2	0	0	0	2
OTU006825	Bacteria	Proteobacteria						0	0	0	0	0	0	0	0	0	0	0	0	2	0	0	0	0	0	0	0	0	0	0	0	2
OTU006826	Bacteria							0	0	0	0	0	0	0	0	0	0	0	0	0	0	2	0	0	0	0	0	0	0	0	0	2
OTU006827	Bacteria	Proteobacteria	Alphaproteobacteria	Rhizobiales				0	0	0	0	0	0	0	0	0	0	0	0	2	0	0	0	0	0	0	0	0	0	0	0	2
OTU006828	Bacteria	Proteobacteria	Alphaproteobacteria					0	0	0	0	0	0	0	0	0	0	0	0	0	0	0	0	0	0	0	0	0	0	2	0	2
OTU006831	Bacteria	Actinobacteriota	Actinobacteria					0	0	0	0	0	0	0	0	0	0	0	0	0	0	0	0	0	0	0	0	2	0	0	0	2
OTU006832	Bacteria	Proteobacteria	Alphaproteobacteria	Sphingomonadales	Sphingomonadaceae			0	0	0	0	0	0	0	0	0	0	0	0	0	0	0	0	0	2	0	0	0	0	0	0	2
OTU006833	Bacteria							0	0	0	2	0	0	0	0	0	0	0	0	0	0	0	0	0	0	0	0	0	0	0	0	2
OTU006834	Bacteria							0	0	0	0	0	0	0	0	0	0	0	0	0	0	0	0	0	0	2	0	0	0	0	0	2
OTU006835	Bacteria							0	0	0	2	0	0	0	0	0	0	0	0	0	0	0	0	0	0	0	0	0	0	0	0	2
OTU006837	Bacteria	Proteobacteria	Alphaproteobacteria					0	0	0	0	0	0	0	0	0	0	0	0	0	0	0	0	0	0	0	0	2	0	0	0	2
OTU006838	Bacteria							0	0	0	0	0	0	0	0	2	0	0	0	0	0	0	0	0	0	0	0	0	0	0	0	2
OTU006839	Bacteria							0	0	0	0	0	0	0	0	0	0	0	0	0	0	0	0	0	0	0	0	0	2	0	0	2
OTU006840	Bacteria	Proteobacteria	Gammaproteobacteria					0	0	0	0	0	0	0	0	0	0	0	0	0	0	0	2	0	0	0	0	0	0	0	0	2
OTU006841	Bacteria	Proteobacteria	Gammaproteobacteria	Xanthomonadales				0	0	0	0	0	0	0	0	0	0	0	0	0	0	0	0	0	0	0	0	0	0	2	0	2
OTU006842	Bacteria							0	0	0	0	0	0	0	0	0	0	0	0	0	0	0	0	0	0	2	0	0	0	0	0	2
OTU006843	Bacteria							0	0	0	0	0	0	0	0	0	0	0	0	0	0	0	2	0	0	0	0	0	0	0	0	2
OTU006844	Bacteria	Firmicutes	Clostridia	Clostridiales	Clostridiaceae	Sarcina	Sarcina_maxima	0	0	0	2	0	0	0	0	0	0	0	0	0	0	0	0	0	0	0	0	0	0	0	0	2
OTU006846	Bacteria	Proteobacteria						0	0	0	0	0	0	0	0	0	0	0	0	0	0	0	0	0	0	0	0	2	0	0	0	2
OTU006847	Bacteria	Planctomycetota	Planctomycetes	Pirellulales	Pirellulaceae			0	0	0	0	0	0	0	0	0	0	0	0	0	0	2	0	0	0	0	0	0	0	0	0	2
OTU006848	Bacteria	Bacteroidota	Bacteroidia	Flavobacteriales	Flavobacteriaceae			0	0	0	0	0	0	0	0	0	0	0	0	0	0	0	0	2	0	0	0	0	0	0	0	2
OTU006849	Bacteria							0	0	0	0	0	0	0	0	0	0	0	0	0	0	0	0	0	0	0	2	0	0	0	0	2
OTU006850	Bacteria	Proteobacteria	Gammaproteobacteria	Xanthomonadales				0	0	0	0	0	0	0	2	0	0	0	0	0	0	0	0	0	0	0	0	0	0	0	0	2
OTU006851	Bacteria	Bacteroidota	Bacteroidia	Chitinophagales	Saprospiraceae			0	0	0	0	0	0	0	0	0	0	0	0	0	0	0	0	0	0	0	0	0	0	2	0	2
OTU006853	Bacteria	Proteobacteria	Gammaproteobacteria	Burkholderiales				0	0	0	0	0	0	0	0	0	0	0	0	2	0	0	0	0	0	0	0	0	0	0	0	2
OTU006854	Bacteria	Actinobacteriota	Actinobacteria					0	0	0	0	0	0	0	0	0	0	2	0	0	0	0	0	0	0	0	0	0	0	0	0	2
OTU006856	Bacteria							0	0	0	0	0	0	0	0	0	0	0	0	0	0	0	0	0	0	0	0	0	2	0	0	2
OTU006857	Bacteria	Proteobacteria	Gammaproteobacteria	Gammaproteobacteria_Incertae_Sedis	Unknown_Family	Candidatus_Berkiella		0	0	0	0	0	0	0	0	0	0	0	0	0	0	0	0	0	0	0	2	0	0	0	0	2
OTU006858	Bacteria	Bacteroidota	Bacteroidia	Flavobacteriales	Flavobacteriaceae			0	0	0	0	0	0	0	0	0	0	0	0	0	0	0	0	0	0	0	0	0	2	0	0	2
OTU006859	Bacteria	Proteobacteria	Alphaproteobacteria	Rickettsiales	Mitochondria			0	0	0	0	0	0	0	0	0	0	2	0	0	0	0	0	0	0	0	0	0	0	0	0	2
OTU006860	Bacteria							0	0	0	0	0	0	0	0	0	0	0	0	0	0	0	0	0	0	2	0	0	0	0	0	2
OTU006861	Bacteria							0	0	0	0	0	0	0	0	0	0	0	0	0	0	0	0	0	0	0	0	2	0	0	0	2
OTU006863	Bacteria	Proteobacteria						0	0	0	0	0	0	0	0	0	0	0	0	0	2	0	0	0	0	0	0	0	0	0	0	2
OTU006864	Bacteria	Proteobacteria	Gammaproteobacteria					0	2	0	0	0	0	0	0	0	0	0	0	0	0	0	0	0	0	0	0	0	0	0	0	2
OTU006865	Bacteria							0	0	0	0	0	0	0	0	0	0	0	2	0	0	0	0	0	0	0	0	0	0	0	0	2
OTU006866	Bacteria	Proteobacteria	Gammaproteobacteria	Xanthomonadales				0	0	0	0	0	0	0	0	0	0	0	0	2	0	0	0	0	0	0	0	0	0	0	0	2
OTU006867	Bacteria	Proteobacteria	Alphaproteobacteria	Sphingomonadales	Sphingomonadaceae	Sphingomonas		0	0	0	0	0	0	0	0	0	0	0	0	0	0	2	0	0	0	0	0	0	0	0	0	2
OTU006868	Bacteria	Proteobacteria	Gammaproteobacteria					0	0	0	0	0	0	0	0	0	0	0	0	0	0	0	0	2	0	0	0	0	0	0	0	2
OTU006869	Bacteria	Proteobacteria						0	0	0	0	0	0	0	0	0	0	0	0	0	0	0	2	0	0	0	0	0	0	0	0	2
OTU006871	Bacteria							0	0	0	0	0	0	0	0	0	0	0	0	0	0	0	0	2	0	0	0	0	0	0	0	2
OTU006873	Bacteria							0	0	0	0	0	0	0	0	0	0	0	0	0	2	0	0	0	0	0	0	0	0	0	0	2
OTU006875	Bacteria							0	0	0	0	0	0	0	0	0	0	0	0	0	0	0	0	0	0	2	0	0	0	0	0	2
OTU006876	Bacteria	Proteobacteria	Gammaproteobacteria					0	0	0	0	0	0	0	0	0	0	0	0	0	0	0	0	0	0	2	0	0	0	0	0	2
OTU006877	Bacteria							0	0	0	0	0	0	0	0	0	0	0	0	0	0	0	0	0	0	2	0	0	0	0	0	2
OTU006878	Bacteria	Proteobacteria	Alphaproteobacteria					2	0	0	0	0	0	0	0	0	0	0	0	0	0	0	0	0	0	0	0	0	0	0	0	2
OTU006879	Bacteria							0	0	0	0	0	0	0	0	0	2	0	0	0	0	0	0	0	0	0	0	0	0	0	0	2
OTU006880	Bacteria	Proteobacteria	Alphaproteobacteria	Rickettsiales	Mitochondria			0	0	0	0	0	0	0	0	0	0	0	0	0	0	0	0	0	2	0	0	0	0	0	0	2
OTU006881	Bacteria	Bacteroidota	Bacteroidia	Chitinophagales				0	0	0	0	0	0	0	0	0	0	0	0	0	0	0	0	0	0	0	0	0	0	2	0	2
OTU006882	Bacteria							0	0	0	0	0	0	0	0	0	0	0	0	0	0	2	0	0	0	0	0	0	0	0	0	2
OTU006883	Bacteria							0	0	0	0	0	0	0	0	0	0	0	0	2	0	0	0	0	0	0	0	0	0	0	0	2
OTU006884	Bacteria							0	0	0	0	0	2	0	0	0	0	0	0	0	0	0	0	0	0	0	0	0	0	0	0	2
OTU006886	Bacteria	Proteobacteria	Alphaproteobacteria					0	0	0	0	0	0	0	0	0	0	0	0	0	0	0	0	0	2	0	0	0	0	0	0	2
OTU006887	Bacteria	Firmicutes	Bacilli					0	0	0	0	0	0	0	0	0	0	0	0	0	0	0	0	0	0	0	0	2	0	0	0	2
OTU006889	Bacteria							0	0	0	0	0	0	0	0	0	0	0	0	0	0	0	0	0	0	2	0	0	0	0	0	2
OTU006890	Bacteria							0	0	0	0	0	0	0	0	0	0	0	0	0	0	0	0	0	0	0	0	2	0	0	0	2
OTU006891	Bacteria	Bacteroidota	Bacteroidia					0	0	0	0	0	0	0	0	0	0	0	0	0	0	0	0	0	0	0	0	0	0	2	0	2
OTU006892	Bacteria							0	0	0	0	0	0	0	0	0	0	0	0	0	2	0	0	0	0	0	0	0	0	0	0	2
OTU006893	Bacteria							0	0	0	0	0	0	0	0	2	0	0	0	0	0	0	0	0	0	0	0	0	0	0	0	2
OTU006894	Bacteria	Proteobacteria	Gammaproteobacteria					0	0	0	0	0	0	0	0	0	0	0	0	0	0	0	0	0	0	0	0	0	0	0	2	2
OTU006895	Bacteria							0	0	0	0	0	0	0	0	0	0	0	0	0	0	0	0	0	0	0	0	2	0	0	0	2
OTU006896	Bacteria							0	0	0	0	0	0	0	0	0	0	0	0	0	0	0	0	0	0	0	0	2	0	0	0	2
OTU006900	Bacteria							0	0	0	0	0	0	0	0	0	0	0	0	0	0	0	0	0	0	0	0	0	0	2	0	2
OTU006901	Bacteria							0	0	0	0	0	0	0	0	0	0	0	0	0	0	0	2	0	0	0	0	0	0	0	0	2
OTU006902	Bacteria							0	0	0	0	0	0	0	0	0	0	0	0	0	0	0	0	0	0	0	0	0	2	0	0	2
OTU006903	Bacteria							0	0	0	0	0	0	0	0	0	0	0	0	0	0	0	0	0	2	0	0	0	0	0	0	2
OTU006904	Bacteria							0	0	0	0	0	0	0	0	0	0	0	0	2	0	0	0	0	0	0	0	0	0	0	0	2
OTU006906	Bacteria							0	0	0	2	0	0	0	0	0	0	0	0	0	0	0	0	0	0	0	0	0	0	0	0	2
OTU006907	Bacteria	Proteobacteria						0	0	0	0	0	0	0	0	0	0	0	0	0	0	0	0	0	0	0	0	0	0	2	0	2
OTU006910	Bacteria							0	0	0	0	0	0	0	0	0	2	0	0	0	0	0	0	0	0	0	0	0	0	0	0	2
OTU006911	Bacteria							0	0	0	0	0	0	0	0	0	0	0	0	0	0	0	0	0	0	0	0	2	0	0	0	2
OTU006914	Bacteria	Bacteroidota	Bacteroidia	Sphingobacteriales				0	0	0	0	0	0	0	0	0	0	0	0	0	0	0	2	0	0	0	0	0	0	0	0	2
OTU006915	Bacteria							0	0	0	0	0	0	0	0	0	0	0	0	0	0	2	0	0	0	0	0	0	0	0	0	2
OTU006916	Bacteria	Proteobacteria	Alphaproteobacteria					0	0	0	0	0	0	0	0	0	0	0	0	0	2	0	0	0	0	0	0	0	0	0	0	2
OTU006917	Bacteria	Proteobacteria	Alphaproteobacteria					0	0	2	0	0	0	0	0	0	0	0	0	0	0	0	0	0	0	0	0	0	0	0	0	2
OTU006919	Bacteria							0	0	0	0	0	0	0	0	0	2	0	0	0	0	0	0	0	0	0	0	0	0	0	0	2
OTU006921	Bacteria	Proteobacteria	Alphaproteobacteria					0	0	0	0	0	0	0	0	0	0	0	0	0	0	0	0	0	2	0	0	0	0	0	0	2
OTU006923	Bacteria							0	0	0	0	0	0	0	0	0	0	0	0	0	0	0	0	0	0	0	0	0	0	0	2	2
OTU006924	Bacteria							0	0	0	0	0	0	0	0	0	0	0	0	0	0	0	0	2	0	0	0	0	0	0	0	2
OTU006925	Bacteria							0	0	0	0	0	0	0	0	0	0	0	0	0	0	0	0	2	0	0	0	0	0	0	0	2
OTU006926	Bacteria							0	0	0	0	0	0	0	0	0	0	0	0	0	0	0	0	0	0	0	0	0	2	0	0	2
OTU006927	Bacteria							0	0	0	0	0	0	0	0	0	0	0	0	0	0	0	0	0	0	0	0	0	0	2	0	2
OTU006928	Bacteria	Actinobacteriota	Actinobacteria	Frankiales	Geodermatophilaceae			0	0	0	0	0	0	0	0	0	0	0	0	0	2	0	0	0	0	0	0	0	0	0	0	2
OTU006929	Bacteria	Actinobacteriota	Actinobacteria	Micrococcales	Microbacteriaceae			0	0	0	0	0	0	0	0	0	0	0	0	0	0	0	0	0	0	0	0	0	0	0	2	2
OTU006931	Bacteria							0	0	0	0	0	0	0	0	0	0	0	0	0	0	0	0	0	0	0	0	0	0	0	2	2
OTU006932	Bacteria	Proteobacteria	Gammaproteobacteria	Xanthomonadales				0	0	0	0	0	0	0	0	0	0	0	0	0	0	0	0	0	0	0	0	2	0	0	0	2
OTU006934	Bacteria							0	0	0	0	0	0	0	0	0	0	2	0	0	0	0	0	0	0	0	0	0	0	0	0	2
OTU006936	Bacteria							0	0	0	0	0	0	0	0	0	0	2	0	0	0	0	0	0	0	0	0	0	0	0	0	2
OTU006938	Bacteria							0	0	0	0	0	0	2	0	0	0	0	0	0	0	0	0	0	0	0	0	0	0	0	0	2
OTU006939	Bacteria	Proteobacteria	Gammaproteobacteria					0	0	0	0	2	0	0	0	0	0	0	0	0	0	0	0	0	0	0	0	0	0	0	0	2
OTU006940	Bacteria	Proteobacteria						0	0	0	0	0	0	0	0	0	0	0	0	0	0	2	0	0	0	0	0	0	0	0	0	2
OTU006941	Bacteria	Proteobacteria	Alphaproteobacteria	Rhizobiales				0	0	0	0	0	0	0	0	0	0	0	2	0	0	0	0	0	0	0	0	0	0	0	0	2
OTU006943	Bacteria	Bacteroidota	Bacteroidia					0	0	0	0	0	0	0	0	0	0	2	0	0	0	0	0	0	0	0	0	0	0	0	0	2
OTU006944	Bacteria	Firmicutes	Clostridia					0	0	0	0	0	0	0	0	0	0	0	0	0	0	0	0	0	0	2	0	0	0	0	0	2
OTU006945	Bacteria	Proteobacteria	Gammaproteobacteria					0	2	0	0	0	0	0	0	0	0	0	0	0	0	0	0	0	0	0	0	0	0	0	0	2
OTU006946	Bacteria	Proteobacteria						0	0	0	0	0	0	0	0	0	0	0	0	0	0	0	0	0	0	0	0	2	0	0	0	2
OTU006947	Bacteria	Proteobacteria	Gammaproteobacteria	Xanthomonadales	Xanthomonadaceae			0	0	0	0	0	0	0	0	0	0	0	0	0	0	0	0	2	0	0	0	0	0	0	0	2
OTU006948	Bacteria							0	0	0	0	0	0	0	2	0	0	0	0	0	0	0	0	0	0	0	0	0	0	0	0	2
OTU006949	Bacteria	Proteobacteria						0	0	0	0	0	0	0	0	0	0	0	0	0	2	0	0	0	0	0	0	0	0	0	0	2
OTU006950	Bacteria							0	0	0	0	0	0	0	0	0	0	0	0	0	0	0	0	0	0	0	0	2	0	0	0	2
OTU006951	Bacteria							0	0	0	0	0	0	0	0	0	0	0	0	0	0	0	2	0	0	0	0	0	0	0	0	2
OTU006952	Bacteria	Firmicutes	Bacilli					0	0	0	0	0	0	0	0	0	0	0	0	0	0	0	0	0	0	0	2	0	0	0	0	2
OTU006953	Bacteria	Proteobacteria	Gammaproteobacteria	Xanthomonadales				0	0	0	0	0	0	0	0	0	0	0	0	0	0	0	0	0	0	2	0	0	0	0	0	2
OTU006954	Bacteria	Actinobacteriota	Actinobacteria					0	0	0	0	2	0	0	0	0	0	0	0	0	0	0	0	0	0	0	0	0	0	0	0	2
OTU006955	Bacteria							0	0	0	0	0	0	0	0	0	0	0	0	0	0	0	0	0	0	0	0	2	0	0	0	2
OTU006956	Bacteria							0	0	0	0	0	0	0	0	2	0	0	0	0	0	0	0	0	0	0	0	0	0	0	0	2
OTU006957	Bacteria							0	0	0	0	0	0	0	0	0	0	0	0	0	0	0	2	0	0	0	0	0	0	0	0	2
OTU006960	Bacteria							0	0	0	0	0	0	0	0	0	0	0	0	0	0	0	0	0	0	0	2	0	0	0	0	2
OTU006961	Bacteria	Proteobacteria	Gammaproteobacteria	Gammaproteobacteria_Incertae_Sedis	Unknown_Family	Acidibacter		0	0	0	0	0	0	0	0	0	0	0	0	0	0	2	0	0	0	0	0	0	0	0	0	2
OTU006962	Bacteria							0	0	0	0	0	0	0	0	0	0	0	0	0	0	0	0	2	0	0	0	0	0	0	0	2
OTU006963	Bacteria	Proteobacteria						0	0	0	0	0	0	0	0	0	0	0	0	0	0	0	0	0	0	0	2	0	0	0	0	2
OTU006964	Bacteria							0	0	0	0	0	0	0	0	0	0	0	0	0	0	0	0	0	0	0	0	2	0	0	0	2
OTU006965	Bacteria							0	0	0	0	0	0	2	0	0	0	0	0	0	0	0	0	0	0	0	0	0	0	0	0	2
OTU006966	Bacteria	Dependentiae	Babeliae	Babeliales				0	0	0	0	0	0	0	0	0	0	0	0	0	0	0	0	2	0	0	0	0	0	0	0	2
OTU006967	Bacteria							0	0	0	0	0	0	0	0	2	0	0	0	0	0	0	0	0	0	0	0	0	0	0	0	2
OTU006970	Bacteria	Firmicutes	Clostridia	Lachnospirales	Lachnospiraceae			0	0	0	0	2	0	0	0	0	0	0	0	0	0	0	0	0	0	0	0	0	0	0	0	2
OTU006971	Bacteria							0	0	0	0	0	0	0	0	0	0	0	0	0	0	0	0	2	0	0	0	0	0	0	0	2
OTU006973	Bacteria							0	0	0	0	0	0	0	0	0	0	0	0	0	0	0	0	2	0	0	0	0	0	0	0	2
OTU006974	Bacteria	Proteobacteria	Alphaproteobacteria	Rickettsiales	Mitochondria			0	0	0	0	0	0	0	0	0	0	0	0	0	0	0	0	0	0	0	0	0	2	0	0	2
OTU006975	Bacteria	Proteobacteria	Alphaproteobacteria	Rickettsiales	Mitochondria			0	0	0	0	0	0	0	0	0	0	0	0	0	2	0	0	0	0	0	0	0	0	0	0	2
OTU006976	Bacteria							0	0	0	0	0	0	0	0	0	0	0	0	0	0	2	0	0	0	0	0	0	0	0	0	2
OTU006978	Bacteria	Proteobacteria	Gammaproteobacteria					0	0	0	0	0	0	0	0	0	0	0	0	0	0	0	2	0	0	0	0	0	0	0	0	2
OTU006979	Bacteria							0	0	0	0	0	0	0	0	0	0	0	0	0	0	0	0	0	0	2	0	0	0	0	0	2
OTU006981	Bacteria							0	0	0	0	0	0	0	0	0	0	0	0	0	0	0	0	0	0	0	0	2	0	0	0	2
OTU006982	Bacteria	Proteobacteria	Gammaproteobacteria					0	0	0	0	0	0	0	0	0	0	0	0	0	2	0	0	0	0	0	0	0	0	0	0	2
OTU006983	Bacteria	Acidobacteriota	Vicinamibacteria	Vicinamibacterales				2	0	0	0	0	0	0	0	0	0	0	0	0	0	0	0	0	0	0	0	0	0	0	0	2
OTU006984	Bacteria	Bacteroidota	Bacteroidia	Cytophagales	Cytophagaceae	Rhodocytophaga		0	0	0	0	0	0	0	0	0	0	0	0	0	0	0	0	0	0	0	0	0	0	0	2	2
OTU006985	Bacteria	Proteobacteria	Gammaproteobacteria					0	0	0	0	0	0	0	0	0	0	0	0	0	0	0	0	0	0	0	0	2	0	0	0	2
OTU006987	Bacteria							0	0	0	0	0	0	0	2	0	0	0	0	0	0	0	0	0	0	0	0	0	0	0	0	2
OTU006988	Bacteria							0	0	0	0	0	0	0	0	0	0	0	0	0	2	0	0	0	0	0	0	0	0	0	0	2
OTU006989	Bacteria	Proteobacteria						0	2	0	0	0	0	0	0	0	0	0	0	0	0	0	0	0	0	0	0	0	0	0	0	2
OTU006990	Bacteria							0	0	0	0	0	0	0	0	0	0	0	0	0	0	2	0	0	0	0	0	0	0	0	0	2
OTU006991	Bacteria	Bacteroidota	Bacteroidia	Flavobacteriales	Flavobacteriaceae			0	0	0	0	0	0	0	0	0	0	0	0	0	0	0	2	0	0	0	0	0	0	0	0	2
OTU006992	Bacteria							0	0	0	0	0	0	0	0	0	0	0	0	0	0	0	0	0	0	0	0	0	0	2	0	2
OTU006994	Bacteria	Actinobacteriota	Actinobacteria	Micrococcales	Microbacteriaceae			0	0	0	0	0	0	0	0	0	0	0	0	0	0	0	0	2	0	0	0	0	0	0	0	2
OTU006995	Bacteria							0	0	0	0	0	0	0	0	0	0	0	0	0	0	0	0	0	0	2	0	0	0	0	0	2
OTU006996	Bacteria							0	0	2	0	0	0	0	0	0	0	0	0	0	0	0	0	0	0	0	0	0	0	0	0	2
OTU006997	Bacteria							0	0	0	0	0	0	0	0	0	0	0	0	0	0	0	0	0	0	0	0	0	2	0	0	2
OTU006998	Bacteria							0	0	0	0	0	0	0	0	0	0	0	0	0	0	0	0	0	0	0	2	0	0	0	0	2
OTU006999	Bacteria							0	0	0	0	0	0	0	0	0	0	0	0	0	0	2	0	0	0	0	0	0	0	0	0	2
OTU007003	Bacteria	Proteobacteria	Alphaproteobacteria	Rhizobiales				0	0	0	0	0	0	0	0	0	0	0	0	0	0	0	2	0	0	0	0	0	0	0	0	2
OTU007004	Bacteria							2	0	0	0	0	0	0	0	0	0	0	0	0	0	0	0	0	0	0	0	0	0	0	0	2
OTU007005	Bacteria							0	0	0	0	0	0	0	0	0	0	0	0	0	0	2	0	0	0	0	0	0	0	0	0	2
OTU007006	Bacteria							0	0	0	0	0	0	0	0	0	0	0	0	0	0	0	0	2	0	0	0	0	0	0	0	2
OTU007007	Bacteria	Proteobacteria	Gammaproteobacteria					0	0	0	0	0	0	0	0	0	0	0	0	0	0	0	0	0	0	0	2	0	0	0	0	2
OTU007009	Bacteria							0	0	0	0	0	0	0	0	0	0	0	2	0	0	0	0	0	0	0	0	0	0	0	0	2
OTU007010	Bacteria							0	0	0	0	0	0	0	0	0	0	0	0	0	0	0	0	0	0	0	2	0	0	0	0	2
OTU007011	Bacteria							0	0	0	0	0	0	0	0	0	2	0	0	0	0	0	0	0	0	0	0	0	0	0	0	2
OTU007012	Bacteria	Proteobacteria	Alphaproteobacteria					0	0	2	0	0	0	0	0	0	0	0	0	0	0	0	0	0	0	0	0	0	0	0	0	2
OTU007013	Bacteria	Proteobacteria	Alphaproteobacteria	Sphingomonadales	Sphingomonadaceae	Sphingomonas		0	0	0	0	0	0	0	0	0	0	0	0	0	0	2	0	0	0	0	0	0	0	0	0	2
OTU007015	Bacteria							0	0	0	0	0	0	0	0	0	0	0	2	0	0	0	0	0	0	0	0	0	0	0	0	2
OTU007016	Bacteria	Actinobacteriota	Actinobacteria					0	0	0	0	0	0	0	0	0	0	0	0	0	2	0	0	0	0	0	0	0	0	0	0	2
OTU007017	Bacteria	Proteobacteria	Alphaproteobacteria					0	0	0	0	0	0	0	0	0	0	0	0	0	0	0	0	0	2	0	0	0	0	0	0	2
OTU007018	Bacteria	Proteobacteria	Gammaproteobacteria	Xanthomonadales				0	2	0	0	0	0	0	0	0	0	0	0	0	0	0	0	0	0	0	0	0	0	0	0	2
OTU007020	Bacteria							0	0	0	0	0	0	0	0	2	0	0	0	0	0	0	0	0	0	0	0	0	0	0	0	2
OTU007021	Bacteria	Proteobacteria	Alphaproteobacteria	Rhizobiales	Rhizobiaceae			0	0	0	0	0	0	0	0	0	0	0	0	0	0	0	0	0	0	0	0	0	0	2	0	2
OTU007022	Bacteria							0	0	0	0	0	0	0	0	0	0	2	0	0	0	0	0	0	0	0	0	0	0	0	0	2
OTU007023	Bacteria	Actinobacteriota	Acidimicrobiia					0	0	0	0	0	0	0	0	0	0	0	0	0	0	0	0	2	0	0	0	0	0	0	0	2
OTU007024	Bacteria	Actinobacteriota	Actinobacteria					0	0	0	0	0	0	0	0	0	0	0	0	0	0	0	0	0	0	0	0	0	0	0	2	2
OTU007025	Bacteria	Proteobacteria	Alphaproteobacteria	Rhizobiales				0	0	0	0	0	0	0	0	0	0	0	0	0	0	0	0	0	0	0	0	2	0	0	0	2
OTU007026	Bacteria							0	0	0	0	0	0	0	0	0	0	0	0	0	0	2	0	0	0	0	0	0	0	0	0	2
OTU007027	Bacteria							0	0	0	0	0	0	0	0	0	0	0	0	0	0	0	0	0	0	0	0	2	0	0	0	2
OTU007028	Bacteria							0	0	0	0	0	0	0	0	0	0	0	0	0	0	0	0	0	0	0	2	0	0	0	0	2
OTU007030	Bacteria	Proteobacteria						0	0	0	0	0	0	0	0	0	0	0	0	0	0	0	0	0	0	0	2	0	0	0	0	2
OTU007031	Bacteria							0	0	0	0	0	0	0	0	0	0	0	0	0	0	0	0	2	0	0	0	0	0	0	0	2
OTU007032	Bacteria							0	0	0	0	0	0	0	2	0	0	0	0	0	0	0	0	0	0	0	0	0	0	0	0	2
OTU007033	Bacteria							0	0	0	0	0	0	0	0	0	0	0	0	0	0	2	0	0	0	0	0	0	0	0	0	2
OTU007034	Bacteria	Actinobacteriota	Acidimicrobiia	Microtrichales	Ilumatobacteraceae	Ilumatobacter		0	0	0	0	0	0	0	0	0	0	0	0	0	0	0	0	0	0	0	0	0	0	0	2	2
OTU007035	Bacteria	Proteobacteria	Gammaproteobacteria	Burkholderiales				0	0	0	0	0	0	0	0	0	0	0	2	0	0	0	0	0	0	0	0	0	0	0	0	2
OTU007037	Bacteria							0	0	0	0	0	0	0	0	0	0	0	0	0	0	0	0	0	0	0	0	2	0	0	0	2
OTU007039	Bacteria							0	0	0	0	0	0	0	0	0	0	0	0	0	2	0	0	0	0	0	0	0	0	0	0	2
OTU007042	Bacteria							0	0	0	0	0	0	0	0	0	0	0	0	0	0	0	0	0	0	0	0	2	0	0	0	2
OTU007043	Bacteria							0	0	0	0	0	0	0	0	0	0	0	0	0	0	0	0	0	0	0	0	0	0	2	0	2
OTU007044	Bacteria	Actinobacteriota	Actinobacteria					0	0	0	0	0	0	0	0	0	0	0	0	2	0	0	0	0	0	0	0	0	0	0	0	2
OTU007045	Bacteria	Actinobacteriota	Actinobacteria	Streptomycetales	Streptomycetaceae	Streptomyces		0	0	0	0	0	0	0	0	0	0	0	0	0	0	0	0	2	0	0	0	0	0	0	0	2
OTU007046	Bacteria							0	0	0	0	0	0	2	0	0	0	0	0	0	0	0	0	0	0	0	0	0	0	0	0	2
OTU007047	Bacteria							0	0	0	0	0	0	0	0	0	0	0	0	0	0	0	0	0	0	0	0	2	0	0	0	2
OTU007048	Bacteria							0	0	0	0	0	0	0	0	0	0	0	0	0	0	0	0	0	0	2	0	0	0	0	0	2
OTU007049	Bacteria	Proteobacteria	Gammaproteobacteria	Xanthomonadales	Xanthomonadaceae			0	0	0	0	0	0	0	0	0	0	0	0	0	0	0	0	0	0	0	0	0	2	0	0	2
OTU007051	Bacteria							0	0	0	0	0	0	0	0	0	0	0	0	0	2	0	0	0	0	0	0	0	0	0	0	2
OTU007052	Bacteria							0	0	0	0	0	0	0	0	0	0	0	0	0	0	2	0	0	0	0	0	0	0	0	0	2
OTU007055	Bacteria	Deinococcota	Deinococci	Deinococcales	Deinococcaceae	Deinococcus		0	0	0	0	0	0	0	0	0	0	0	0	0	2	0	0	0	0	0	0	0	0	0	0	2
OTU007056	Bacteria	Proteobacteria	Alphaproteobacteria					0	0	0	0	0	0	0	0	0	0	0	0	0	0	0	2	0	0	0	0	0	0	0	0	2
OTU007057	Bacteria	Proteobacteria	Gammaproteobacteria	Burkholderiales	Burkholderiaceae			0	0	2	0	0	0	0	0	0	0	0	0	0	0	0	0	0	0	0	0	0	0	0	0	2
OTU007058	Bacteria	Bacteroidota	Bacteroidia					0	0	0	0	0	0	0	0	0	0	0	0	0	0	0	0	1	0	1	0	0	0	0	0	2
OTU007059	Bacteria	Proteobacteria						0	0	0	0	0	0	0	0	0	0	0	0	0	2	0	0	0	0	0	0	0	0	0	0	2
OTU007060	Bacteria	Proteobacteria	Alphaproteobacteria	Sphingomonadales	Sphingomonadaceae			0	0	0	0	0	0	0	0	0	0	0	0	0	0	0	0	0	0	0	2	0	0	0	0	2
OTU007061	Bacteria							0	0	0	0	0	0	0	0	0	0	0	0	0	0	0	0	0	2	0	0	0	0	0	0	2
OTU007062	Bacteria	Proteobacteria	Gammaproteobacteria	Enterobacterales				0	0	0	0	0	0	0	0	0	0	0	0	0	2	0	0	0	0	0	0	0	0	0	0	2
OTU007063	Bacteria	Proteobacteria	Alphaproteobacteria	Sphingomonadales	Sphingomonadaceae			0	0	0	0	0	0	0	0	0	0	0	0	0	0	2	0	0	0	0	0	0	0	0	0	2
OTU007065	Bacteria	Proteobacteria	Gammaproteobacteria	Gammaproteobacteria_Incertae_Sedis	Unknown_Family	Acidibacter	Punica_granatum_pomegranate	0	0	0	0	0	0	0	0	0	0	0	0	0	0	0	0	0	0	0	0	2	0	0	0	2
OTU007066	Bacteria	Actinobacteriota	Actinobacteria					0	0	0	0	0	0	0	0	0	0	0	0	0	0	0	0	2	0	0	0	0	0	0	0	2
OTU007067	Bacteria							0	0	0	0	0	0	0	0	0	0	0	0	0	0	0	0	0	0	0	0	0	2	0	0	2
OTU007068	Bacteria	Proteobacteria	Alphaproteobacteria	Rhizobiales				0	0	0	0	0	0	0	0	2	0	0	0	0	0	0	0	0	0	0	0	0	0	0	0	2
OTU007070	Bacteria							0	0	0	0	0	0	0	0	0	0	0	0	0	0	0	0	0	0	0	0	0	0	0	2	2
OTU007071	Bacteria	Proteobacteria	Gammaproteobacteria	Burkholderiales	Comamonadaceae			0	0	0	0	0	0	0	0	0	0	0	0	0	0	2	0	0	0	0	0	0	0	0	0	2
OTU007072	Bacteria	Dependentiae	Babeliae	Babeliales	Babeliaceae			0	0	0	0	0	0	0	0	0	0	0	0	0	0	0	2	0	0	0	0	0	0	0	0	2
OTU007073	Bacteria							0	0	0	0	0	0	0	0	0	0	0	0	0	0	0	0	0	0	0	0	2	0	0	0	2
OTU007074	Bacteria							0	0	0	0	0	0	0	0	0	0	0	0	0	0	0	0	0	0	0	0	0	2	0	0	2
OTU007075	Bacteria	Proteobacteria	Gammaproteobacteria	Burkholderiales				0	0	0	0	0	0	0	0	2	0	0	0	0	0	0	0	0	0	0	0	0	0	0	0	2
OTU007076	Bacteria							2	0	0	0	0	0	0	0	0	0	0	0	0	0	0	0	0	0	0	0	0	0	0	0	2
OTU007078	Bacteria							0	0	0	0	0	0	0	0	0	0	0	0	0	0	0	0	0	0	0	2	0	0	0	0	2
OTU007079	Bacteria	Proteobacteria	Gammaproteobacteria	Burkholderiales	Comamonadaceae	Polaromonas		0	0	0	0	0	0	0	0	0	0	0	0	0	0	0	0	0	0	0	0	0	2	0	0	2
OTU007081	Bacteria							0	0	0	0	0	0	0	0	0	0	0	0	2	0	0	0	0	0	0	0	0	0	0	0	2
OTU007082	Bacteria	Proteobacteria	Alphaproteobacteria	Rickettsiales	Mitochondria			0	0	0	0	0	0	0	0	0	2	0	0	0	0	0	0	0	0	0	0	0	0	0	0	2
OTU007085	Bacteria							0	0	0	0	0	0	0	0	0	0	0	0	0	0	0	0	0	0	0	2	0	0	0	0	2
OTU007086	Bacteria	Proteobacteria	Alphaproteobacteria	Rickettsiales	Mitochondria			0	0	0	0	0	0	0	0	0	0	0	0	0	0	0	0	0	0	0	0	2	0	0	0	2
OTU007087	Bacteria	Proteobacteria	Alphaproteobacteria					0	0	0	0	0	0	0	0	0	0	2	0	0	0	0	0	0	0	0	0	0	0	0	0	2
OTU007088	Bacteria							0	0	0	0	0	0	0	0	0	0	0	0	0	0	0	0	0	0	0	0	2	0	0	0	2
OTU007090	Bacteria	Proteobacteria						0	0	0	0	0	0	0	0	0	0	0	2	0	0	0	0	0	0	0	0	0	0	0	0	2
OTU007091	Bacteria							0	0	0	0	0	0	0	0	0	0	0	0	0	0	0	0	0	0	2	0	0	0	0	0	2
OTU007092	Bacteria	Bacteroidota	Bacteroidia					0	0	0	0	0	0	0	0	0	0	0	0	0	0	0	0	0	0	0	0	2	0	0	0	2
OTU007093	Bacteria	Proteobacteria						0	0	0	0	0	0	0	2	0	0	0	0	0	0	0	0	0	0	0	0	0	0	0	0	2
OTU007094	Bacteria							0	0	0	0	0	0	0	0	0	0	0	0	0	0	0	0	0	0	0	0	0	2	0	0	2
OTU007095	Bacteria							0	0	0	0	0	0	0	0	0	2	0	0	0	0	0	0	0	0	0	0	0	0	0	0	2
OTU007096	Bacteria							0	0	0	0	0	0	0	0	0	0	0	0	0	0	0	0	0	0	0	2	0	0	0	0	2
OTU007097	Bacteria							0	0	0	0	0	0	0	0	0	0	0	0	0	0	0	0	0	0	0	0	0	0	0	2	2
OTU007098	Bacteria	Proteobacteria	Gammaproteobacteria	Burkholderiales	Oxalobacteraceae			0	0	0	2	0	0	0	0	0	0	0	0	0	0	0	0	0	0	0	0	0	0	0	0	2
OTU007099	Bacteria	Proteobacteria	Gammaproteobacteria	Burkholderiales	Comamonadaceae			0	0	0	0	0	2	0	0	0	0	0	0	0	0	0	0	0	0	0	0	0	0	0	0	2
OTU007100	Bacteria							0	0	0	0	0	0	0	0	0	0	0	0	0	0	0	0	0	0	0	0	2	0	0	0	2
OTU007101	Bacteria							0	0	0	0	0	0	0	0	0	0	0	0	0	0	0	0	0	0	2	0	0	0	0	0	2
OTU007102	Bacteria							0	0	0	0	0	0	0	0	0	0	0	0	0	0	0	2	0	0	0	0	0	0	0	0	2
OTU007104	Bacteria	Proteobacteria	Alphaproteobacteria	Rhizobiales	Rhizobiaceae			0	0	0	0	0	0	0	0	0	0	0	0	0	0	0	0	0	0	0	0	0	2	0	0	2
OTU007105	Bacteria	Bacteroidota	Bacteroidia	Flavobacteriales	Flavobacteriaceae			0	0	0	0	0	0	0	0	0	0	0	0	0	0	0	0	2	0	0	0	0	0	0	0	2
OTU007106	Bacteria							0	0	0	0	0	0	0	0	0	0	0	0	0	2	0	0	0	0	0	0	0	0	0	0	2
OTU007109	Bacteria	Proteobacteria	Alphaproteobacteria	Rhizobiales	Xanthobacteraceae	Pseudorhodoplanes	alpha_proteobacterium_AP-16	0	0	0	0	0	0	0	0	0	0	0	0	0	0	0	0	0	0	0	2	0	0	0	0	2
OTU007110	Bacteria	Proteobacteria	Gammaproteobacteria	Burkholderiales				0	0	0	0	0	0	0	0	0	0	0	0	0	0	0	0	0	0	0	0	0	0	2	0	2
OTU007111	Bacteria							0	0	0	0	0	0	0	0	0	0	0	0	0	2	0	0	0	0	0	0	0	0	0	0	2
OTU007112	Bacteria							0	0	0	0	0	0	0	2	0	0	0	0	0	0	0	0	0	0	0	0	0	0	0	0	2
OTU007113	Bacteria	Proteobacteria						0	0	0	0	0	0	0	0	0	0	0	0	0	0	0	0	0	0	0	0	2	0	0	0	2
OTU007114	Bacteria	Proteobacteria	Alphaproteobacteria					0	0	0	0	0	0	0	2	0	0	0	0	0	0	0	0	0	0	0	0	0	0	0	0	2
OTU007115	Bacteria							0	0	0	0	0	0	0	0	0	0	0	0	0	0	0	0	0	0	0	0	0	0	2	0	2
OTU007116	Bacteria	Firmicutes						0	2	0	0	0	0	0	0	0	0	0	0	0	0	0	0	0	0	0	0	0	0	0	0	2
OTU007117	Bacteria							0	0	0	0	0	0	0	0	0	0	0	0	0	0	0	0	0	0	0	0	0	0	0	2	2
OTU007118	Bacteria							0	0	0	0	0	0	0	0	0	0	0	0	0	2	0	0	0	0	0	0	0	0	0	0	2
OTU007119	Bacteria	Proteobacteria						0	0	0	0	0	0	0	0	0	0	0	0	0	0	0	2	0	0	0	0	0	0	0	0	2
OTU007120	Bacteria							0	0	0	0	0	0	0	0	0	0	0	0	0	0	0	2	0	0	0	0	0	0	0	0	2
OTU007121	Bacteria							0	0	0	0	0	0	0	0	0	0	0	0	0	2	0	0	0	0	0	0	0	0	0	0	2
OTU007122	Bacteria	Bacteroidota	Bacteroidia					0	0	0	0	0	0	0	0	0	0	0	0	0	0	0	0	0	2	0	0	0	0	0	0	2
OTU007123	Bacteria	Actinobacteriota	Actinobacteria	Propionibacteriales	Nocardioidaceae			0	0	0	0	0	2	0	0	0	0	0	0	0	0	0	0	0	0	0	0	0	0	0	0	2
OTU007124	Bacteria							0	0	0	0	0	0	0	0	0	0	0	0	0	0	0	0	2	0	0	0	0	0	0	0	2
OTU007125	Bacteria	Firmicutes						0	0	0	0	0	0	0	0	0	0	0	0	0	0	0	0	0	0	0	0	2	0	0	0	2
OTU007126	Bacteria							0	0	0	0	0	0	0	0	0	0	0	0	0	0	0	2	0	0	0	0	0	0	0	0	2
OTU007127	Bacteria	Firmicutes	Clostridia	Clostridiales	Clostridiaceae	Clostridium_sensu_stricto_1		0	0	0	0	0	0	0	0	0	0	0	0	0	0	0	0	0	0	0	0	0	0	0	2	2
OTU007128	Bacteria							0	0	0	0	0	0	0	0	0	0	0	0	2	0	0	0	0	0	0	0	0	0	0	0	2
OTU007130	Bacteria	Proteobacteria	Gammaproteobacteria	Burkholderiales	Comamonadaceae			0	0	0	0	0	0	0	0	0	0	0	0	0	0	0	0	0	0	0	2	0	0	0	0	2
OTU007131	Bacteria	Proteobacteria	Gammaproteobacteria	Burkholderiales				0	0	0	0	0	0	2	0	0	0	0	0	0	0	0	0	0	0	0	0	0	0	0	0	2
OTU007132	Bacteria							0	2	0	0	0	0	0	0	0	0	0	0	0	0	0	0	0	0	0	0	0	0	0	0	2
OTU007133	Bacteria							0	0	0	0	0	0	0	0	0	0	0	0	0	0	0	0	2	0	0	0	0	0	0	0	2
OTU007135	Bacteria							0	0	0	0	0	0	2	0	0	0	0	0	0	0	0	0	0	0	0	0	0	0	0	0	2
OTU007136	Bacteria	Proteobacteria						0	0	0	0	0	0	0	0	0	0	0	0	0	0	0	0	2	0	0	0	0	0	0	0	2
OTU007137	Bacteria							0	0	0	0	0	0	0	0	0	0	0	0	0	0	0	2	0	0	0	0	0	0	0	0	2
OTU007138	Bacteria	Proteobacteria						0	0	0	0	0	0	0	0	0	0	2	0	0	0	0	0	0	0	0	0	0	0	0	0	2
OTU007139	Bacteria							0	0	0	0	0	0	0	0	0	0	0	0	0	0	0	2	0	0	0	0	0	0	0	0	2
OTU007141	Bacteria							0	2	0	0	0	0	0	0	0	0	0	0	0	0	0	0	0	0	0	0	0	0	0	0	2
OTU007142	Bacteria							0	0	0	0	0	0	0	0	0	0	0	0	0	0	0	0	0	0	0	2	0	0	0	0	2
OTU007143	Bacteria	Proteobacteria	Gammaproteobacteria	Xanthomonadales	Rhodanobacteraceae			0	0	0	0	0	0	0	0	0	0	0	0	0	0	0	0	0	0	2	0	0	0	0	0	2
OTU007144	Bacteria							0	0	0	0	0	0	0	0	0	0	0	0	0	0	0	0	0	0	2	0	0	0	0	0	2
OTU007145	Bacteria	Proteobacteria						0	0	0	0	0	0	0	0	0	0	0	0	0	0	0	0	0	0	0	0	2	0	0	0	2
OTU007148	Bacteria	Proteobacteria	Alphaproteobacteria					0	0	2	0	0	0	0	0	0	0	0	0	0	0	0	0	0	0	0	0	0	0	0	0	2
OTU007149	Bacteria							0	0	0	0	0	0	0	0	0	0	0	0	0	2	0	0	0	0	0	0	0	0	0	0	2
OTU007150	Bacteria							0	0	0	0	0	0	0	0	0	0	0	0	0	0	0	0	0	0	0	0	0	0	0	2	2
OTU007151	Bacteria	Proteobacteria						0	0	0	0	0	0	0	0	0	0	0	0	0	0	0	0	0	0	2	0	0	0	0	0	2
OTU007152	Bacteria							0	0	0	0	0	0	0	0	0	0	0	0	0	0	0	0	0	0	0	0	2	0	0	0	2
OTU007154	Bacteria	Proteobacteria	Alphaproteobacteria					0	0	0	0	0	0	0	0	0	0	0	0	0	0	0	2	0	0	0	0	0	0	0	0	2
OTU007156	Bacteria							0	0	0	0	0	0	0	0	0	0	0	0	0	0	0	0	0	0	0	0	0	0	0	2	2
OTU007157	Bacteria							0	0	0	0	0	0	0	0	0	2	0	0	0	0	0	0	0	0	0	0	0	0	0	0	2
OTU007158	Bacteria							0	0	0	0	0	0	0	0	0	0	0	0	0	0	0	0	2	0	0	0	0	0	0	0	2
OTU007159	Bacteria							0	0	0	0	0	0	0	0	0	0	0	0	0	0	0	0	0	0	0	2	0	0	0	0	2
OTU007161	Bacteria	Proteobacteria	Gammaproteobacteria	Xanthomonadales				0	0	0	0	0	0	0	0	0	0	0	0	0	0	0	0	0	0	0	0	0	0	0	2	2
OTU007162	Bacteria	Acidobacteriota	Acidobacteriae	Paludibaculum				0	0	0	0	0	0	0	0	0	0	0	0	0	0	0	0	0	2	0	0	0	0	0	0	2
OTU007163	Bacteria	Proteobacteria	Alphaproteobacteria	Rhizobiales				0	0	0	0	0	0	0	0	0	0	0	0	0	0	0	0	0	0	0	2	0	0	0	0	2
OTU007164	Bacteria	Proteobacteria	Gammaproteobacteria	Burkholderiales	Comamonadaceae			0	0	0	0	0	0	0	0	0	2	0	0	0	0	0	0	0	0	0	0	0	0	0	0	2
OTU007165	Bacteria							0	0	0	0	0	0	0	0	0	0	0	0	2	0	0	0	0	0	0	0	0	0	0	0	2
OTU007167	Bacteria	Firmicutes	Bacilli	Bacillales				0	0	0	0	0	0	0	0	0	2	0	0	0	0	0	0	0	0	0	0	0	0	0	0	2
OTU007168	Bacteria							0	0	0	0	0	0	0	0	0	0	0	0	0	0	0	0	0	0	0	0	2	0	0	0	2
OTU007169	Bacteria							0	0	0	0	0	0	0	0	0	2	0	0	0	0	0	0	0	0	0	0	0	0	0	0	2
OTU007170	Bacteria							0	0	0	0	0	0	0	0	0	0	0	0	2	0	0	0	0	0	0	0	0	0	0	0	2
OTU007171	Bacteria							0	0	0	0	0	0	0	0	0	2	0	0	0	0	0	0	0	0	0	0	0	0	0	0	2
OTU007173	Bacteria							0	0	0	0	0	0	0	0	0	0	0	0	0	0	0	0	2	0	0	0	0	0	0	0	2
OTU007174	Bacteria	Bacteroidota	Bacteroidia					0	0	0	0	0	0	0	0	0	0	0	0	0	0	0	0	0	0	2	0	0	0	0	0	2
OTU007175	Bacteria							0	2	0	0	0	0	0	0	0	0	0	0	0	0	0	0	0	0	0	0	0	0	0	0	2
OTU007176	Bacteria							0	0	0	0	0	0	0	0	0	0	0	0	0	0	0	0	0	2	0	0	0	0	0	0	2
OTU007177	Bacteria							0	0	0	0	0	0	0	0	0	0	0	0	0	0	0	0	0	0	2	0	0	0	0	0	2
OTU007178	Bacteria							0	0	0	0	0	0	2	0	0	0	0	0	0	0	0	0	0	0	0	0	0	0	0	0	2
OTU007179	Bacteria	Proteobacteria	Gammaproteobacteria	Burkholderiales	Comamonadaceae			0	0	0	0	0	0	0	0	0	0	0	0	0	0	0	0	0	0	0	2	0	0	0	0	2
OTU007180	Bacteria							0	0	0	0	0	0	0	0	0	0	0	0	0	2	0	0	0	0	0	0	0	0	0	0	2
OTU007181	Bacteria	Bacteroidota	Bacteroidia					0	0	0	0	0	0	0	0	0	0	0	2	0	0	0	0	0	0	0	0	0	0	0	0	2
OTU007182	Bacteria	Proteobacteria	Alphaproteobacteria	Rickettsiales	bac2nit3			0	0	0	0	0	0	0	0	0	0	0	0	0	0	0	2	0	0	0	0	0	0	0	0	2
OTU007183	Bacteria							0	0	0	0	0	0	0	0	0	0	0	0	0	0	0	0	0	0	0	0	0	2	0	0	2
OTU007184	Bacteria							0	0	0	0	0	2	0	0	0	0	0	0	0	0	0	0	0	0	0	0	0	0	0	0	2
OTU007185	Bacteria	Proteobacteria						0	0	0	0	0	0	0	0	0	0	0	0	0	0	0	0	0	0	2	0	0	0	0	0	2
OTU007186	Bacteria	Firmicutes	Bacilli					0	0	0	0	0	0	0	0	0	0	0	0	0	0	2	0	0	0	0	0	0	0	0	0	2
OTU007188	Bacteria							0	0	0	0	0	0	0	0	0	0	0	0	0	0	2	0	0	0	0	0	0	0	0	0	2
OTU007189	Bacteria							0	0	0	0	0	0	0	0	0	0	0	0	0	2	0	0	0	0	0	0	0	0	0	0	2
OTU007191	Bacteria	Proteobacteria	Alphaproteobacteria	Rickettsiales	Mitochondria			0	0	2	0	0	0	0	0	0	0	0	0	0	0	0	0	0	0	0	0	0	0	0	0	2
OTU007192	Bacteria							0	0	0	0	0	0	0	0	0	0	0	0	0	0	0	0	0	0	0	0	0	2	0	0	2
OTU007193	Bacteria							0	0	0	0	0	0	0	0	0	0	0	0	0	0	0	0	0	0	0	0	0	0	0	2	2
OTU007195	Bacteria							0	0	0	0	0	0	0	0	0	0	0	0	0	0	0	0	0	2	0	0	0	0	0	0	2
OTU007196	Bacteria	Proteobacteria	Alphaproteobacteria	Sphingomonadales	Sphingomonadaceae			0	0	0	0	0	0	0	0	0	0	0	0	0	0	0	0	2	0	0	0	0	0	0	0	2
OTU007197	Bacteria	Proteobacteria						0	0	0	0	0	0	0	0	0	0	0	0	0	0	0	0	0	2	0	0	0	0	0	0	2
OTU007198	Bacteria							0	0	0	0	0	0	0	0	0	0	0	0	0	0	0	0	0	0	0	0	0	0	0	2	2
OTU007199	Bacteria							0	0	0	2	0	0	0	0	0	0	0	0	0	0	0	0	0	0	0	0	0	0	0	0	2
OTU007200	Bacteria							0	0	0	0	0	0	0	0	0	0	0	2	0	0	0	0	0	0	0	0	0	0	0	0	2
OTU007201	Bacteria							0	0	0	0	0	0	0	0	0	0	0	0	0	0	0	0	0	2	0	0	0	0	0	0	2
OTU007202	Bacteria							0	0	0	0	0	0	0	0	0	0	0	0	0	0	1	0	0	0	1	0	0	0	0	0	2
OTU007203	Bacteria	Proteobacteria	Gammaproteobacteria	Xanthomonadales	Xanthomonadaceae			0	0	0	0	0	0	0	0	0	0	0	0	0	0	0	0	0	0	0	0	0	0	2	0	2
OTU007205	Bacteria							0	0	0	0	0	0	0	0	0	0	0	0	0	0	0	2	0	0	0	0	0	0	0	0	2
OTU007206	Bacteria							0	0	0	0	0	0	0	0	0	0	0	2	0	0	0	0	0	0	0	0	0	0	0	0	2
OTU007207	Bacteria	Firmicutes	Clostridia					2	0	0	0	0	0	0	0	0	0	0	0	0	0	0	0	0	0	0	0	0	0	0	0	2
OTU007208	Bacteria	Proteobacteria						0	0	0	0	0	0	0	0	0	0	0	0	0	0	0	0	0	0	0	0	0	2	0	0	2
OTU007209	Bacteria							0	0	0	0	0	0	0	0	0	0	0	0	0	0	0	0	0	0	0	0	0	0	2	0	2
OTU007210	Bacteria							0	0	0	0	0	0	0	0	0	0	0	0	0	0	0	0	0	0	2	0	0	0	0	0	2
OTU007211	Bacteria	Proteobacteria	Gammaproteobacteria					0	0	0	0	0	0	0	0	0	0	0	0	0	0	0	0	2	0	0	0	0	0	0	0	2
OTU007212	Bacteria	Proteobacteria						0	0	0	0	0	0	0	0	0	0	0	0	0	0	0	2	0	0	0	0	0	0	0	0	2
OTU007213	Bacteria							2	0	0	0	0	0	0	0	0	0	0	0	0	0	0	0	0	0	0	0	0	0	0	0	2
OTU007215	Bacteria							0	0	0	0	0	0	0	0	0	0	0	0	0	0	2	0	0	0	0	0	0	0	0	0	2
OTU007216	Bacteria	Proteobacteria						0	0	0	0	0	0	0	0	0	0	0	0	0	0	0	0	0	0	0	0	2	0	0	0	2
OTU007217	Bacteria							0	0	0	0	0	0	0	0	0	0	0	0	0	0	0	2	0	0	0	0	0	0	0	0	2
OTU007218	Bacteria	Firmicutes						0	0	0	0	0	0	0	0	0	0	0	0	0	2	0	0	0	0	0	0	0	0	0	0	2
OTU007219	Bacteria							0	0	0	0	0	0	0	0	0	0	0	0	0	0	0	2	0	0	0	0	0	0	0	0	2
OTU007220	Bacteria							0	0	0	0	0	0	0	0	0	0	0	0	0	0	0	2	0	0	0	0	0	0	0	0	2
OTU007221	Bacteria	Proteobacteria						0	0	0	0	0	0	0	0	0	2	0	0	0	0	0	0	0	0	0	0	0	0	0	0	2
OTU007222	Bacteria	Acidobacteriota	Holophagae	Subgroup_7	Acidobacteria_bacterium_enrichment_culture_clone_CV-04			0	0	0	0	0	0	0	0	0	0	0	0	0	2	0	0	0	0	0	0	0	0	0	0	2
OTU007223	Bacteria	Proteobacteria						0	0	0	0	0	0	0	0	0	0	0	0	2	0	0	0	0	0	0	0	0	0	0	0	2
OTU007227	Bacteria	Proteobacteria	Alphaproteobacteria					0	0	0	0	0	0	0	0	0	0	0	0	0	0	0	0	0	0	0	0	0	0	0	2	2
OTU007228	Bacteria	Proteobacteria	Alphaproteobacteria	Rhizobiales				0	0	0	0	0	0	0	0	0	0	0	0	2	0	0	0	0	0	0	0	0	0	0	0	2
OTU007229	Bacteria	Proteobacteria						0	0	0	0	0	0	0	0	0	0	0	0	0	0	2	0	0	0	0	0	0	0	0	0	2
OTU007232	Bacteria							0	0	0	0	0	0	0	0	0	0	0	0	0	0	0	0	2	0	0	0	0	0	0	0	2
OTU007234	Bacteria	Proteobacteria						0	0	0	0	0	0	0	0	0	0	2	0	0	0	0	0	0	0	0	0	0	0	0	0	2
OTU007235	Bacteria							0	0	0	0	0	0	0	0	0	0	0	0	0	0	0	0	0	0	2	0	0	0	0	0	2
OTU007236	Bacteria	Actinobacteriota	Thermoleophilia	Solirubrobacterales	Solirubrobacteraceae	Patulibacter		0	0	0	0	0	0	0	0	0	0	0	0	0	0	0	0	0	0	0	0	2	0	0	0	2
OTU007237	Bacteria							0	0	0	0	0	0	0	0	0	0	0	0	0	0	0	0	2	0	0	0	0	0	0	0	2
OTU007239	Bacteria							0	0	0	0	0	0	0	0	0	0	0	2	0	0	0	0	0	0	0	0	0	0	0	0	2
OTU007241	Bacteria	Proteobacteria	Gammaproteobacteria	Burkholderiales				0	0	0	0	0	0	0	0	0	0	0	0	0	0	0	2	0	0	0	0	0	0	0	0	2
OTU007242	Bacteria							0	0	0	0	0	0	0	0	0	0	0	0	0	0	0	0	0	0	0	0	0	2	0	0	2
OTU007243	Bacteria							0	0	0	0	0	0	0	0	0	0	0	0	0	0	0	2	0	0	0	0	0	0	0	0	2
OTU007245	Bacteria							0	0	0	0	0	0	0	0	0	0	0	0	0	0	0	0	0	0	0	0	0	2	0	0	2
OTU007246	Bacteria							0	0	0	0	0	0	0	0	0	0	0	0	0	0	0	0	2	0	0	0	0	0	0	0	2
OTU007247	Bacteria							0	0	0	0	0	0	0	0	0	0	0	0	0	0	0	0	0	0	0	2	0	0	0	0	2
OTU007249	Bacteria							0	0	0	0	0	0	0	0	0	0	0	0	0	0	0	0	2	0	0	0	0	0	0	0	2
OTU007250	Bacteria							0	0	0	0	0	0	0	0	0	0	0	0	0	0	0	2	0	0	0	0	0	0	0	0	2
OTU007251	Bacteria							0	0	0	0	0	0	0	0	0	0	0	0	0	0	0	0	0	0	0	2	0	0	0	0	2
OTU007252	Bacteria	Proteobacteria	Gammaproteobacteria	Burkholderiales				0	0	0	0	0	0	0	0	0	0	2	0	0	0	0	0	0	0	0	0	0	0	0	0	2
OTU007253	Bacteria							0	0	0	0	0	0	0	0	0	0	0	0	0	0	0	0	0	0	0	2	0	0	0	0	2
OTU007254	Bacteria							0	0	0	0	0	0	0	0	0	0	0	0	0	0	0	0	2	0	0	0	0	0	0	0	2
OTU007255	Bacteria							0	0	0	0	0	0	0	0	0	0	0	0	0	0	0	0	0	2	0	0	0	0	0	0	2
OTU007256	Bacteria							0	0	0	0	0	0	0	0	0	0	0	0	0	0	0	0	0	2	0	0	0	0	0	0	2
OTU007257	Bacteria							0	0	0	0	0	0	0	0	0	0	0	0	0	0	0	0	0	0	0	0	2	0	0	0	2
OTU007258	Bacteria	Proteobacteria	Gammaproteobacteria	Xanthomonadales				0	0	0	0	0	0	0	0	0	0	0	0	0	0	0	0	0	0	0	0	0	2	0	0	2
OTU007259	Bacteria							0	0	0	0	0	2	0	0	0	0	0	0	0	0	0	0	0	0	0	0	0	0	0	0	2
OTU007260	Bacteria							0	0	0	0	0	0	0	0	0	0	0	0	2	0	0	0	0	0	0	0	0	0	0	0	2
OTU007261	Bacteria							0	0	0	0	0	0	0	0	0	2	0	0	0	0	0	0	0	0	0	0	0	0	0	0	2
OTU007262	Bacteria	Chloroflexi						0	0	0	0	0	0	0	0	0	0	0	0	0	0	0	0	0	2	0	0	0	0	0	0	2
OTU007263	Bacteria	Proteobacteria						0	0	0	0	0	0	0	0	0	0	0	2	0	0	0	0	0	0	0	0	0	0	0	0	2
OTU007265	Bacteria	Myxococcota	Myxococcia	Myxococcales	Vulgatibacteraceae	Vulgatibacter		0	0	0	0	0	0	0	0	0	0	0	0	0	0	0	0	2	0	0	0	0	0	0	0	2
OTU007266	Bacteria							0	0	0	0	0	0	0	0	0	0	0	0	0	0	0	0	2	0	0	0	0	0	0	0	2
OTU007267	Bacteria							0	0	0	0	0	0	0	0	0	0	0	0	2	0	0	0	0	0	0	0	0	0	0	0	2
OTU007268	Bacteria	Proteobacteria	Alphaproteobacteria					0	0	0	0	0	0	0	0	0	0	0	0	0	0	0	0	0	0	0	0	0	2	0	0	2
OTU007269	Bacteria	Proteobacteria	Alphaproteobacteria					0	0	0	0	0	0	0	0	0	0	0	0	0	0	0	0	0	0	0	0	0	2	0	0	2
OTU007270	Bacteria							0	0	0	0	0	0	0	0	0	0	0	0	0	0	0	0	0	0	0	0	0	2	0	0	2
OTU007272	Bacteria							0	0	0	0	0	0	0	0	0	0	0	0	0	0	0	0	0	0	0	0	0	0	0	2	2
OTU007273	Bacteria							0	0	0	0	0	2	0	0	0	0	0	0	0	0	0	0	0	0	0	0	0	0	0	0	2
OTU007274	Bacteria							0	0	0	0	0	0	0	0	0	0	0	0	0	0	0	0	0	0	0	0	0	2	0	0	2
OTU007275	Bacteria							0	0	0	0	0	0	0	0	0	0	0	0	0	2	0	0	0	0	0	0	0	0	0	0	2
OTU007276	Bacteria	Proteobacteria						0	0	0	0	2	0	0	0	0	0	0	0	0	0	0	0	0	0	0	0	0	0	0	0	2
OTU007278	Bacteria	Proteobacteria	Alphaproteobacteria					0	0	0	0	0	0	0	0	0	0	0	0	0	0	0	0	0	0	2	0	0	0	0	0	2
OTU007279	Bacteria							0	0	0	0	0	0	0	0	0	0	0	0	0	2	0	0	0	0	0	0	0	0	0	0	2
OTU007280	Bacteria							0	0	0	0	0	0	0	0	0	0	0	0	0	0	0	2	0	0	0	0	0	0	0	0	2
OTU007281	Bacteria	Bacteroidota	Bacteroidia	Bacteroidales	Prevotellaceae			0	0	0	0	0	0	0	0	0	0	0	2	0	0	0	0	0	0	0	0	0	0	0	0	2
OTU007283	Bacteria							0	0	0	2	0	0	0	0	0	0	0	0	0	0	0	0	0	0	0	0	0	0	0	0	2
OTU007285	Bacteria							0	0	0	2	0	0	0	0	0	0	0	0	0	0	0	0	0	0	0	0	0	0	0	0	2
OTU007286	Bacteria							0	0	0	0	2	0	0	0	0	0	0	0	0	0	0	0	0	0	0	0	0	0	0	0	2
OTU007287	Bacteria	Proteobacteria	Gammaproteobacteria	Burkholderiales				0	2	0	0	0	0	0	0	0	0	0	0	0	0	0	0	0	0	0	0	0	0	0	0	2
OTU007288	Bacteria	Proteobacteria	Gammaproteobacteria	Xanthomonadales	Xanthomonadaceae			0	0	0	0	0	0	0	0	0	0	0	0	0	0	0	0	0	0	0	2	0	0	0	0	2
OTU007289	Bacteria	Proteobacteria	Alphaproteobacteria					0	0	0	0	0	0	0	0	0	0	0	0	0	0	0	0	0	0	0	2	0	0	0	0	2
OTU007290	Bacteria	Proteobacteria						0	0	0	0	0	0	0	0	0	0	0	0	0	0	0	0	0	0	0	0	0	0	0	2	2
OTU007293	Bacteria							0	0	0	0	0	0	0	0	0	0	0	0	2	0	0	0	0	0	0	0	0	0	0	0	2
OTU007294	Bacteria							0	0	0	0	0	0	0	0	0	0	0	0	0	0	0	2	0	0	0	0	0	0	0	0	2
OTU007295	Bacteria	Proteobacteria	Gammaproteobacteria	Burkholderiales				0	0	0	0	0	0	0	0	0	0	0	0	0	0	0	0	0	2	0	0	0	0	0	0	2
OTU007296	Bacteria							0	0	0	0	0	0	0	0	2	0	0	0	0	0	0	0	0	0	0	0	0	0	0	0	2
OTU007297	Bacteria	Proteobacteria						0	0	0	0	0	0	0	0	0	0	0	0	0	0	0	0	0	0	0	0	0	0	0	2	2
OTU007298	Bacteria							0	0	0	0	0	0	0	0	2	0	0	0	0	0	0	0	0	0	0	0	0	0	0	0	2
OTU007300	Bacteria	Actinobacteriota	Actinobacteria					0	0	0	0	0	0	0	0	0	0	2	0	0	0	0	0	0	0	0	0	0	0	0	0	2
OTU007301	Bacteria	Bacteroidota						0	0	0	0	0	0	0	0	0	0	0	0	0	0	0	0	0	0	0	0	2	0	0	0	2
OTU007303	Bacteria							0	0	0	0	0	2	0	0	0	0	0	0	0	0	0	0	0	0	0	0	0	0	0	0	2
OTU007304	Bacteria	Actinobacteriota	Actinobacteria	Micrococcales	Microbacteriaceae			0	0	0	0	0	0	0	0	0	0	0	0	0	0	0	0	0	0	2	0	0	0	0	0	2
OTU007305	Bacteria	Proteobacteria	Gammaproteobacteria					0	0	0	0	0	0	0	0	0	0	0	0	0	2	0	0	0	0	0	0	0	0	0	0	2
OTU007306	Bacteria	Proteobacteria	Gammaproteobacteria					0	0	0	0	0	0	0	0	0	0	0	0	0	0	0	0	0	0	0	0	2	0	0	0	2
OTU007307	Bacteria							0	0	0	0	0	0	0	0	0	0	0	0	0	0	2	0	0	0	0	0	0	0	0	0	2
OTU007309	Bacteria							0	0	0	0	0	0	0	0	0	0	0	0	0	0	0	2	0	0	0	0	0	0	0	0	2
OTU007310	Bacteria	Deinococcota	Deinococci	Deinococcales	Deinococcaceae	Deinococcus		2	0	0	0	0	0	0	0	0	0	0	0	0	0	0	0	0	0	0	0	0	0	0	0	2
OTU007311	Bacteria	Firmicutes	Bacilli					0	0	0	0	0	0	0	0	0	0	0	0	0	0	0	0	0	2	0	0	0	0	0	0	2
OTU007312	Bacteria							0	2	0	0	0	0	0	0	0	0	0	0	0	0	0	0	0	0	0	0	0	0	0	0	2
OTU007313	Bacteria							0	0	0	0	0	0	0	0	0	0	0	0	0	0	0	0	0	0	0	0	0	2	0	0	2
OTU007314	Bacteria	Proteobacteria	Alphaproteobacteria	Sphingomonadales	Sphingomonadaceae			0	0	0	0	0	0	0	0	0	0	0	0	0	0	0	0	0	0	0	0	0	2	0	0	2
OTU007315	Bacteria	Firmicutes						0	0	0	0	0	0	0	0	0	0	0	0	0	0	0	0	0	0	0	2	0	0	0	0	2
OTU007316	Bacteria							0	0	0	0	0	0	0	0	0	0	0	0	0	0	0	0	0	0	0	2	0	0	0	0	2
OTU007317	Bacteria							0	0	2	0	0	0	0	0	0	0	0	0	0	0	0	0	0	0	0	0	0	0	0	0	2
OTU007318	Bacteria							0	0	0	0	0	0	0	0	0	0	0	0	2	0	0	0	0	0	0	0	0	0	0	0	2
OTU007319	Bacteria							0	0	0	0	0	2	0	0	0	0	0	0	0	0	0	0	0	0	0	0	0	0	0	0	2
OTU007320	Bacteria	Proteobacteria	Gammaproteobacteria	Burkholderiales				0	0	0	0	0	0	0	0	0	0	0	0	0	0	0	0	0	0	0	0	0	0	2	0	2
OTU007322	Bacteria	Bacteroidota						0	0	0	0	0	0	0	0	0	0	0	0	0	0	0	0	0	0	0	0	0	0	0	2	2
OTU007323	Bacteria							0	0	0	0	0	0	0	0	0	0	0	0	0	0	2	0	0	0	0	0	0	0	0	0	2
OTU007324	Bacteria	Proteobacteria	Gammaproteobacteria	Xanthomonadales	Xanthomonadaceae			0	0	0	0	0	0	0	0	0	0	0	0	0	0	0	2	0	0	0	0	0	0	0	0	2
OTU007325	Bacteria	Bacteroidota	Bacteroidia	Bacteroidales	Dysgonomonadaceae	Fermentimonas		0	0	0	0	0	0	0	0	0	0	0	0	0	0	0	0	0	0	0	0	0	0	0	2	2
OTU007326	Bacteria							0	0	0	0	0	0	0	0	0	0	0	0	0	0	2	0	0	0	0	0	0	0	0	0	2
OTU007327	Bacteria							0	0	0	0	0	0	0	0	0	0	0	0	0	0	0	0	0	0	0	2	0	0	0	0	2
OTU007328	Bacteria	Proteobacteria	Gammaproteobacteria	Enterobacterales				0	0	0	0	0	0	0	0	0	0	0	0	0	0	0	0	0	0	0	0	2	0	0	0	2
OTU007330	Bacteria	Proteobacteria	Gammaproteobacteria	Burkholderiales	Comamonadaceae			0	0	0	0	0	0	0	0	0	0	0	0	0	0	0	0	0	0	0	0	2	0	0	0	2
OTU007331	Bacteria	Proteobacteria	Alphaproteobacteria					0	0	2	0	0	0	0	0	0	0	0	0	0	0	0	0	0	0	0	0	0	0	0	0	2
OTU007332	Bacteria							0	0	0	0	0	0	0	0	0	0	0	0	0	0	0	0	0	2	0	0	0	0	0	0	2
OTU007334	Bacteria							0	0	0	0	0	0	0	0	0	0	0	0	2	0	0	0	0	0	0	0	0	0	0	0	2
OTU007335	Bacteria							0	0	0	0	0	0	0	0	0	0	0	0	0	2	0	0	0	0	0	0	0	0	0	0	2
OTU007336	Bacteria	Proteobacteria	Alphaproteobacteria	Sphingomonadales	Sphingomonadaceae			0	0	0	0	0	0	0	0	0	0	0	0	0	0	0	0	0	2	0	0	0	0	0	0	2
OTU007338	Bacteria	Proteobacteria	Alphaproteobacteria	Sphingomonadales	Sphingomonadaceae	Sphingomonas		0	0	0	0	0	0	0	0	0	0	0	0	0	0	0	0	0	2	0	0	0	0	0	0	2
OTU007339	Bacteria	Firmicutes	Bacilli	Bacillales	Bacillaceae			0	0	0	0	0	0	0	0	0	0	0	0	0	0	0	0	0	2	0	0	0	0	0	0	2
OTU007340	Bacteria	Proteobacteria						0	0	0	0	0	0	0	0	0	0	0	0	0	0	0	0	0	0	0	0	0	0	2	0	2
OTU007341	Bacteria							0	0	0	0	0	0	0	0	0	0	0	0	0	0	0	0	0	0	0	0	0	0	2	0	2
OTU007342	Bacteria	Proteobacteria						0	0	0	0	0	0	0	0	0	0	0	0	0	0	0	0	0	0	0	0	0	0	2	0	2
OTU007343	Bacteria							0	0	0	0	0	0	0	0	0	0	0	0	0	2	0	0	0	0	0	0	0	0	0	0	2
OTU007344	Bacteria							0	0	0	0	0	0	0	0	0	0	0	0	0	2	0	0	0	0	0	0	0	0	0	0	2
OTU007345	Bacteria							0	0	0	0	0	0	0	0	0	0	0	0	0	0	0	2	0	0	0	0	0	0	0	0	2
OTU007347	Bacteria							0	0	0	0	0	0	0	0	2	0	0	0	0	0	0	0	0	0	0	0	0	0	0	0	2
OTU007348	Bacteria	Proteobacteria	Gammaproteobacteria	Xanthomonadales				0	0	0	0	0	0	0	0	0	0	0	0	0	0	0	0	0	0	0	0	0	0	2	0	2
OTU007349	Bacteria	Proteobacteria	Gammaproteobacteria					0	0	0	0	0	0	0	0	0	0	0	0	2	0	0	0	0	0	0	0	0	0	0	0	2
OTU007352	Bacteria	Proteobacteria						0	0	0	0	0	0	0	0	0	0	0	0	0	0	0	2	0	0	0	0	0	0	0	0	2
OTU007353	Bacteria	Proteobacteria	Alphaproteobacteria	Rickettsiales	Mitochondria			0	0	0	0	0	0	0	0	0	0	0	0	0	0	0	0	0	2	0	0	0	0	0	0	2
OTU007355	Bacteria							0	0	0	0	0	0	0	0	2	0	0	0	0	0	0	0	0	0	0	0	0	0	0	0	2
OTU007356	Bacteria							0	0	0	0	0	0	0	0	0	0	2	0	0	0	0	0	0	0	0	0	0	0	0	0	2
OTU007357	Bacteria							0	0	0	0	0	0	0	0	0	0	0	0	0	0	0	0	0	0	0	0	2	0	0	0	2
OTU007358	Bacteria	Proteobacteria						0	0	0	0	0	0	0	0	0	0	0	0	0	0	0	0	0	0	0	0	0	0	0	2	2
OTU007359	Bacteria	Proteobacteria	Alphaproteobacteria	Rickettsiales	Mitochondria			0	0	0	0	0	0	0	0	0	0	0	0	0	0	0	0	0	0	0	2	0	0	0	0	2
OTU007360	Bacteria							0	0	0	0	0	0	0	0	0	0	0	0	0	0	0	0	2	0	0	0	0	0	0	0	2
OTU007362	Bacteria							0	0	0	0	0	0	0	0	0	0	0	0	0	0	0	0	0	0	0	0	0	2	0	0	2
OTU007364	Bacteria	Proteobacteria						0	0	0	0	0	0	0	0	0	0	0	0	0	0	0	0	0	0	0	0	0	0	0	2	2
OTU007365	Bacteria	Proteobacteria	Alphaproteobacteria					0	0	0	0	0	0	0	0	0	0	0	0	0	0	0	2	0	0	0	0	0	0	0	0	2
OTU007366	Bacteria							0	0	0	0	0	0	0	0	0	0	0	0	0	0	0	0	2	0	0	0	0	0	0	0	2
OTU007367	Bacteria	Proteobacteria	Alphaproteobacteria					0	0	0	0	0	0	0	0	0	0	0	0	0	0	0	2	0	0	0	0	0	0	0	0	2
OTU007368	Bacteria							0	0	0	0	0	0	0	0	0	0	0	0	0	0	0	0	0	0	0	2	0	0	0	0	2
OTU007370	Bacteria							0	0	0	0	0	0	0	0	0	0	0	0	0	0	0	0	0	0	0	0	0	0	0	2	2
OTU007371	Bacteria	Actinobacteriota	Actinobacteria					0	0	0	0	0	0	0	0	2	0	0	0	0	0	0	0	0	0	0	0	0	0	0	0	2
OTU007373	Bacteria							0	0	0	0	0	0	0	2	0	0	0	0	0	0	0	0	0	0	0	0	0	0	0	0	2
OTU007374	Bacteria							0	0	0	0	0	0	0	0	0	0	0	0	0	0	0	2	0	0	0	0	0	0	0	0	2
OTU007375	Bacteria	Proteobacteria						0	0	0	0	0	0	0	0	0	0	0	0	0	2	0	0	0	0	0	0	0	0	0	0	2
OTU007376	Bacteria	Bacteroidota	Bacteroidia	Flavobacteriales	Flavobacteriaceae			0	0	0	0	0	0	0	0	0	0	0	0	2	0	0	0	0	0	0	0	0	0	0	0	2
OTU007378	Bacteria							0	0	0	0	0	0	0	0	0	0	0	0	0	0	0	0	0	0	0	0	0	0	0	2	2
OTU007379	Bacteria							0	0	0	0	0	0	0	0	0	0	0	0	0	0	0	2	0	0	0	0	0	0	0	0	2
OTU007380	Bacteria							0	0	0	0	0	0	0	0	0	0	0	0	0	0	0	0	0	2	0	0	0	0	0	0	2
OTU007381	Bacteria	Dependentiae	Babeliae	Babeliales	Vermiphilaceae			0	0	0	0	0	0	0	0	0	0	0	0	0	0	2	0	0	0	0	0	0	0	0	0	2
OTU007382	Bacteria							0	0	0	0	0	0	0	0	0	0	0	0	0	0	0	0	0	2	0	0	0	0	0	0	2
OTU007386	Bacteria							0	0	0	0	0	0	0	0	0	0	0	0	0	0	2	0	0	0	0	0	0	0	0	0	2
OTU007387	Bacteria							0	0	0	0	0	0	0	0	0	0	0	0	0	0	2	0	0	0	0	0	0	0	0	0	2
OTU007388	Bacteria	Proteobacteria	Gammaproteobacteria	Xanthomonadales	Rhodanobacteraceae			0	0	0	0	0	0	0	0	0	0	0	0	0	0	0	0	0	0	2	0	0	0	0	0	2
OTU007389	Bacteria	Proteobacteria	Gammaproteobacteria	Burkholderiales	Comamonadaceae			0	0	0	0	0	0	0	0	0	0	0	2	0	0	0	0	0	0	0	0	0	0	0	0	2
OTU007391	Bacteria							0	0	0	0	0	0	0	0	0	0	0	0	0	0	0	0	0	0	0	0	0	0	0	2	2
OTU007393	Bacteria	Proteobacteria	Gammaproteobacteria	Burkholderiales	Alcaligenaceae			0	0	0	0	0	0	0	0	0	0	0	0	0	0	0	0	0	0	0	0	2	0	0	0	2
OTU007394	Bacteria							0	0	0	0	0	0	0	0	0	0	0	0	0	0	0	0	0	0	2	0	0	0	0	0	2
OTU007395	Bacteria	Bacteroidota	Bacteroidia					0	0	0	0	0	0	0	0	0	0	0	0	0	0	0	0	2	0	0	0	0	0	0	0	2
OTU007396	Bacteria	Proteobacteria	Gammaproteobacteria	Burkholderiales				0	0	0	0	0	0	2	0	0	0	0	0	0	0	0	0	0	0	0	0	0	0	0	0	2
OTU007397	Bacteria	Proteobacteria	Gammaproteobacteria	Xanthomonadales	Rhodanobacteraceae			0	0	0	0	0	0	0	0	0	0	0	0	0	0	0	0	0	0	0	0	0	0	2	0	2
OTU007398	Bacteria	Proteobacteria	Gammaproteobacteria	Xanthomonadales				0	0	0	0	0	0	0	0	0	0	0	0	0	0	0	0	0	0	0	2	0	0	0	0	2
OTU007399	Bacteria							0	0	0	0	0	0	0	0	0	0	0	0	0	0	0	0	0	2	0	0	0	0	0	0	2
OTU007400	Bacteria							0	0	0	0	0	0	0	0	0	0	0	0	0	0	0	2	0	0	0	0	0	0	0	0	2
OTU007401	Bacteria	Proteobacteria	Gammaproteobacteria	Xanthomonadales	Rhodanobacteraceae			0	0	0	0	0	0	0	0	0	0	0	0	0	0	0	0	0	0	0	0	2	0	0	0	2
OTU007402	Bacteria							0	0	0	0	0	0	0	0	0	0	0	0	0	0	0	0	0	0	0	2	0	0	0	0	2
OTU007403	Bacteria							0	0	0	0	0	0	0	0	0	0	0	0	0	0	0	0	0	0	0	0	2	0	0	0	2
OTU007404	Bacteria							0	0	0	0	0	0	0	0	0	0	0	0	0	0	0	0	0	0	2	0	0	0	0	0	2
OTU007405	Bacteria	Proteobacteria	Alphaproteobacteria					0	0	0	0	0	0	0	0	0	0	0	0	0	0	0	0	0	0	0	0	0	0	0	2	2
OTU007407	Bacteria							0	0	0	0	0	0	0	0	0	0	0	0	0	0	0	2	0	0	0	0	0	0	0	0	2
OTU007408	Bacteria							0	0	0	0	0	0	0	0	0	0	0	0	0	0	0	0	0	0	0	0	0	0	0	2	2
OTU007410	Bacteria	Proteobacteria	Alphaproteobacteria					0	0	0	0	0	0	0	0	0	0	0	0	0	0	0	0	0	0	0	2	0	0	0	0	2
OTU007411	Bacteria							0	0	0	0	0	2	0	0	0	0	0	0	0	0	0	0	0	0	0	0	0	0	0	0	2
OTU007414	Bacteria	Proteobacteria	Gammaproteobacteria	Xanthomonadales	Xanthomonadaceae	Pseudoxanthomonas		0	0	0	0	0	0	0	0	0	0	0	0	0	0	0	0	2	0	0	0	0	0	0	0	2
OTU007415	Bacteria	Proteobacteria						0	0	0	0	0	0	0	0	0	0	0	0	0	0	0	0	0	0	0	0	2	0	0	0	2
OTU007416	Bacteria	Proteobacteria	Gammaproteobacteria	Burkholderiales	Comamonadaceae			0	0	0	0	0	0	0	0	0	0	0	0	0	0	2	0	0	0	0	0	0	0	0	0	2
OTU007417	Bacteria							0	0	0	0	0	0	0	0	0	0	0	0	0	0	0	0	2	0	0	0	0	0	0	0	2
OTU007418	Bacteria	Proteobacteria	Gammaproteobacteria					0	0	0	0	1	0	0	0	0	0	0	0	0	0	0	1	0	0	0	0	0	0	0	0	2
OTU007419	Bacteria							0	0	0	0	0	0	0	0	0	0	0	0	0	0	0	0	0	0	0	0	0	0	2	0	2
OTU007420	Bacteria							0	0	0	0	0	0	0	0	0	0	0	0	0	0	0	0	0	0	0	0	0	2	0	0	2
OTU007422	Bacteria							0	0	0	0	0	0	0	0	0	0	0	0	0	0	0	0	2	0	0	0	0	0	0	0	2
OTU007425	Bacteria							0	0	0	0	0	0	0	0	0	0	0	0	0	0	0	0	0	0	2	0	0	0	0	0	2
OTU007427	Bacteria	Proteobacteria	Alphaproteobacteria	Rickettsiales	SM2D12			0	0	0	0	0	0	0	0	0	0	0	0	0	0	0	0	0	0	2	0	0	0	0	0	2
OTU007428	Bacteria	Proteobacteria						0	0	0	0	0	0	0	0	0	0	0	0	0	0	0	0	0	0	0	2	0	0	0	0	2
OTU007429	Bacteria	Proteobacteria	Gammaproteobacteria					0	0	0	0	0	0	0	0	0	0	0	0	0	0	0	0	0	2	0	0	0	0	0	0	2
OTU007430	Bacteria							0	0	0	0	0	0	0	0	0	0	0	0	0	0	0	0	0	0	2	0	0	0	0	0	2
OTU007432	Bacteria	Proteobacteria	Alphaproteobacteria					0	0	0	0	0	0	0	0	0	0	0	0	2	0	0	0	0	0	0	0	0	0	0	0	2
OTU007434	Bacteria							0	0	0	0	0	0	0	0	0	0	0	0	0	0	0	0	0	0	0	0	0	0	2	0	2
OTU007436	Bacteria							0	0	0	0	0	0	0	0	0	0	0	0	0	0	0	0	0	0	0	0	0	0	0	2	2
OTU007437	Bacteria	Bacteroidota	Bacteroidia					0	0	0	0	0	0	0	0	0	0	0	0	0	0	0	0	2	0	0	0	0	0	0	0	2
OTU007438	Bacteria	Proteobacteria	Gammaproteobacteria	Burkholderiales				0	0	0	0	0	0	0	0	0	0	0	0	0	0	0	2	0	0	0	0	0	0	0	0	2
OTU007439	Bacteria	Verrucomicrobiota	Verrucomicrobiae	Chthoniobacterales				0	0	0	0	0	0	0	0	0	0	0	2	0	0	0	0	0	0	0	0	0	0	0	0	2
OTU007440	Bacteria							0	0	0	0	0	0	0	0	0	0	0	0	0	0	0	2	0	0	0	0	0	0	0	0	2
OTU007442	Bacteria	Proteobacteria	Gammaproteobacteria	Burkholderiales				0	2	0	0	0	0	0	0	0	0	0	0	0	0	0	0	0	0	0	0	0	0	0	0	2
OTU007444	Bacteria	Proteobacteria	Gammaproteobacteria	Burkholderiales	Comamonadaceae			0	0	0	0	0	0	0	0	0	0	0	0	0	0	0	0	2	0	0	0	0	0	0	0	2
OTU007445	Bacteria							0	0	0	0	0	0	0	0	0	0	0	0	0	0	0	0	0	0	0	0	0	0	2	0	2
OTU007446	Bacteria	Proteobacteria	Gammaproteobacteria	Gammaproteobacteria_Incertae_Sedis	Unknown_Family	Acidibacter	Punica_granatum_pomegranate	0	0	0	0	2	0	0	0	0	0	0	0	0	0	0	0	0	0	0	0	0	0	0	0	2
OTU007447	Bacteria	Actinobacteriota						0	0	0	0	0	0	0	0	0	0	0	0	0	0	0	0	0	0	0	0	0	0	2	0	2
OTU007448	Bacteria	Proteobacteria	Alphaproteobacteria					0	0	0	0	0	0	0	0	0	0	0	0	0	0	0	0	2	0	0	0	0	0	0	0	2
OTU007451	Bacteria							0	0	0	0	0	0	0	0	0	0	0	0	0	0	0	0	0	0	0	0	0	0	2	0	2
OTU007455	Bacteria	Proteobacteria	Alphaproteobacteria					0	0	0	0	0	0	0	0	0	0	0	0	2	0	0	0	0	0	0	0	0	0	0	0	2
OTU007456	Bacteria	Proteobacteria						0	0	0	2	0	0	0	0	0	0	0	0	0	0	0	0	0	0	0	0	0	0	0	0	2
OTU007458	Bacteria	Proteobacteria	Alphaproteobacteria					0	2	0	0	0	0	0	0	0	0	0	0	0	0	0	0	0	0	0	0	0	0	0	0	2
OTU007459	Bacteria	Myxococcota	Polyangia	Polyangiales				0	0	0	0	0	0	0	0	0	0	0	0	0	0	0	0	0	0	0	2	0	0	0	0	2
OTU007460	Bacteria							0	0	0	0	0	0	0	0	0	0	0	0	0	0	0	0	0	0	0	2	0	0	0	0	2
OTU007461	Bacteria							0	0	0	0	0	0	0	0	0	0	0	2	0	0	0	0	0	0	0	0	0	0	0	0	2
OTU007462	Bacteria							0	0	0	0	0	0	0	0	0	0	0	0	0	0	0	0	0	0	0	0	0	0	2	0	2
OTU007463	Bacteria							0	2	0	0	0	0	0	0	0	0	0	0	0	0	0	0	0	0	0	0	0	0	0	0	2
OTU007464	Bacteria							0	0	0	0	0	0	0	0	0	0	0	2	0	0	0	0	0	0	0	0	0	0	0	0	2
OTU007465	Bacteria							0	0	0	0	0	2	0	0	0	0	0	0	0	0	0	0	0	0	0	0	0	0	0	0	2
OTU007468	Bacteria	Proteobacteria						0	0	0	0	0	0	0	0	0	0	0	0	0	0	0	0	0	0	0	0	0	0	0	2	2
OTU007469	Bacteria	Proteobacteria	Alphaproteobacteria	Rhizobiales	Rhizobiaceae			0	0	0	0	0	0	0	0	0	0	0	0	0	0	0	0	2	0	0	0	0	0	0	0	2
OTU007470	Bacteria	Proteobacteria	Alphaproteobacteria	Sphingomonadales	Sphingomonadaceae			0	0	0	0	0	0	0	0	0	0	0	0	0	0	0	0	0	0	0	0	0	0	2	0	2
OTU007472	Bacteria	Proteobacteria	Gammaproteobacteria					0	0	0	0	0	0	0	0	0	0	0	0	0	0	0	0	0	2	0	0	0	0	0	0	2
OTU007473	Bacteria							0	0	0	2	0	0	0	0	0	0	0	0	0	0	0	0	0	0	0	0	0	0	0	0	2
OTU007474	Bacteria	Proteobacteria						0	0	0	0	0	0	0	0	0	0	0	0	0	0	0	0	0	0	0	0	2	0	0	0	2
OTU007475	Bacteria							0	0	0	0	0	0	0	0	0	0	0	0	0	0	0	0	0	2	0	0	0	0	0	0	2
OTU007476	Bacteria	Proteobacteria						0	0	0	0	0	0	0	2	0	0	0	0	0	0	0	0	0	0	0	0	0	0	0	0	2
OTU007478	Bacteria	Proteobacteria	Gammaproteobacteria					0	0	0	0	0	0	0	0	0	0	0	0	0	0	0	0	2	0	0	0	0	0	0	0	2
OTU007479	Bacteria	Firmicutes						0	0	0	0	0	0	0	0	0	0	0	0	0	0	0	0	0	0	0	0	0	0	2	0	2
OTU007480	Bacteria							0	0	0	0	0	0	0	0	0	0	0	0	0	0	0	0	0	2	0	0	0	0	0	0	2
OTU007481	Bacteria							0	0	0	0	0	0	0	0	0	0	0	0	0	0	0	0	0	0	0	0	0	0	0	2	2
OTU007482	Bacteria							0	0	0	0	0	0	0	0	0	0	0	0	0	2	0	0	0	0	0	0	0	0	0	0	2
OTU007483	Bacteria	Proteobacteria	Gammaproteobacteria	Burkholderiales				0	0	0	0	0	0	0	0	0	0	0	0	0	2	0	0	0	0	0	0	0	0	0	0	2
OTU007484	Bacteria							0	0	0	0	0	0	0	0	0	0	0	0	0	0	0	0	0	0	0	0	2	0	0	0	2
OTU007486	Bacteria	Firmicutes	Clostridia	Clostridia_vadinBB60_group				0	0	0	0	0	0	0	0	0	0	0	2	0	0	0	0	0	0	0	0	0	0	0	0	2
OTU007487	Bacteria	Proteobacteria						0	0	0	0	0	0	0	0	0	0	0	0	0	0	0	0	0	2	0	0	0	0	0	0	2
OTU007488	Bacteria	Proteobacteria	Alphaproteobacteria					0	0	0	0	0	0	0	0	0	0	0	0	0	0	0	0	0	0	0	0	2	0	0	0	2
OTU007489	Bacteria							0	0	0	0	0	0	0	0	0	0	0	0	0	0	0	0	0	0	0	0	0	0	2	0	2
OTU007490	Bacteria	Actinobacteriota	Actinobacteria	Micrococcales				0	0	0	0	0	0	0	0	0	0	0	0	0	0	0	0	0	0	0	0	0	0	2	0	2
OTU007491	Bacteria							0	0	0	0	0	0	0	0	0	0	0	0	0	0	0	2	0	0	0	0	0	0	0	0	2
OTU007492	Bacteria	Firmicutes	Clostridia					0	0	0	0	0	0	0	0	0	0	0	0	0	0	0	0	0	0	0	0	0	0	0	2	2
OTU007493	Bacteria							0	0	0	0	0	0	0	0	0	0	0	0	0	0	0	0	0	2	0	0	0	0	0	0	2
OTU007494	Bacteria	Proteobacteria	Gammaproteobacteria					0	0	0	0	0	0	0	0	0	0	0	0	0	0	0	0	0	0	0	2	0	0	0	0	2
OTU007495	Bacteria							0	0	0	0	0	0	0	0	0	0	0	0	0	0	0	0	2	0	0	0	0	0	0	0	2
OTU007496	Bacteria	Proteobacteria	Gammaproteobacteria					0	0	0	0	0	0	0	0	0	0	0	0	0	0	0	0	0	0	0	2	0	0	0	0	2
OTU007498	Bacteria							0	0	0	0	0	0	0	0	0	0	0	0	0	0	0	0	0	0	0	0	0	0	0	2	2
OTU007499	Bacteria							0	0	0	0	0	0	0	0	0	0	0	2	0	0	0	0	0	0	0	0	0	0	0	0	2
OTU007500	Bacteria							0	0	0	0	0	0	0	0	0	0	0	0	0	0	0	0	0	0	0	2	0	0	0	0	2
OTU007501	Bacteria	Actinobacteriota	Actinobacteria					0	0	0	0	0	0	0	0	0	0	0	0	0	2	0	0	0	0	0	0	0	0	0	0	2
OTU007504	Bacteria							0	0	0	0	0	0	0	0	0	0	0	0	0	0	0	0	0	0	0	2	0	0	0	0	2
OTU007505	Bacteria							0	0	0	0	0	0	0	0	0	0	0	0	0	0	0	0	0	0	0	0	0	0	2	0	2
OTU007508	Bacteria	Proteobacteria	Gammaproteobacteria					0	0	0	0	0	0	0	0	0	0	0	0	0	0	2	0	0	0	0	0	0	0	0	0	2
OTU007509	Bacteria							0	0	0	0	0	0	0	0	0	0	0	0	2	0	0	0	0	0	0	0	0	0	0	0	2
OTU007510	Bacteria							0	0	0	0	0	0	0	0	0	0	0	0	0	0	2	0	0	0	0	0	0	0	0	0	2
OTU007511	Bacteria							0	0	0	0	0	0	0	0	0	2	0	0	0	0	0	0	0	0	0	0	0	0	0	0	2
OTU007512	Bacteria							0	0	0	0	0	0	0	0	0	0	0	0	0	0	0	0	2	0	0	0	0	0	0	0	2
OTU007513	Bacteria							0	0	0	0	0	0	0	0	0	0	0	0	0	0	0	0	0	0	0	0	0	0	2	0	2
OTU007514	Bacteria							0	0	0	0	0	0	0	0	0	0	0	0	0	0	2	0	0	0	0	0	0	0	0	0	2
OTU007515	Bacteria	Proteobacteria	Gammaproteobacteria	Gammaproteobacteria_Incertae_Sedis	Unknown_Family	Acidibacter		0	0	0	0	0	0	0	0	0	0	0	0	0	0	0	0	0	0	0	0	2	0	0	0	2
OTU007516	Bacteria	Proteobacteria						0	0	0	0	0	0	0	0	0	0	0	0	0	0	0	0	0	0	0	0	0	2	0	0	2
OTU007517	Bacteria							0	0	0	0	0	0	0	0	0	0	0	0	0	0	0	2	0	0	0	0	0	0	0	0	2
OTU007518	Bacteria							0	0	0	0	2	0	0	0	0	0	0	0	0	0	0	0	0	0	0	0	0	0	0	0	2
OTU007519	Bacteria							0	0	0	0	0	0	0	0	0	0	0	0	0	0	0	0	0	0	0	2	0	0	0	0	2
OTU007520	Bacteria							0	0	0	0	0	0	0	0	0	0	0	0	0	0	0	0	0	0	0	2	0	0	0	0	2
OTU007521	Bacteria							0	0	0	0	0	0	0	0	0	0	0	0	0	0	0	0	0	0	0	0	0	0	2	0	2
OTU007522	Bacteria	Proteobacteria	Alphaproteobacteria	Rhizobiales				0	0	0	0	0	0	0	0	0	0	0	0	0	0	0	2	0	0	0	0	0	0	0	0	2
OTU007523	Bacteria							0	0	0	0	0	0	0	0	0	0	0	0	0	0	0	0	2	0	0	0	0	0	0	0	2
OTU007525	Bacteria	Chloroflexi						0	0	0	0	0	0	0	0	0	0	0	0	0	0	0	2	0	0	0	0	0	0	0	0	2
OTU007526	Bacteria	Proteobacteria	Gammaproteobacteria					0	0	0	0	0	0	0	0	2	0	0	0	0	0	0	0	0	0	0	0	0	0	0	0	2
OTU007527	Bacteria							0	0	0	0	0	0	0	0	0	0	0	0	0	0	0	0	2	0	0	0	0	0	0	0	2
OTU007528	Bacteria							0	0	0	0	0	0	0	0	0	2	0	0	0	0	0	0	0	0	0	0	0	0	0	0	2
OTU007529	Bacteria							0	0	0	0	0	0	0	0	0	0	0	0	0	0	0	0	0	2	0	0	0	0	0	0	2
OTU007531	Bacteria							0	0	0	0	0	0	0	0	0	0	0	0	0	0	2	0	0	0	0	0	0	0	0	0	2
OTU007532	Bacteria	Actinobacteriota	Actinobacteria	Micromonosporales	Micromonosporaceae			0	0	0	0	0	0	0	0	0	0	0	0	0	0	0	0	0	0	0	2	0	0	0	0	2
OTU007533	Bacteria	Proteobacteria	Gammaproteobacteria					0	0	0	0	0	0	0	0	0	0	0	2	0	0	0	0	0	0	0	0	0	0	0	0	2
OTU007534	Bacteria	Proteobacteria						0	0	0	0	0	0	0	0	0	0	0	0	0	0	0	0	0	2	0	0	0	0	0	0	2
OTU007535	Bacteria							0	0	0	0	0	0	0	0	0	0	0	0	2	0	0	0	0	0	0	0	0	0	0	0	2
OTU007536	Bacteria	Actinobacteriota	Actinobacteria					0	0	0	0	0	0	2	0	0	0	0	0	0	0	0	0	0	0	0	0	0	0	0	0	2
OTU007537	Bacteria	Proteobacteria	Alphaproteobacteria					0	0	0	0	0	0	0	0	0	0	0	0	2	0	0	0	0	0	0	0	0	0	0	0	2
OTU007538	Bacteria	Fusobacteriota	Fusobacteriia	Fusobacteriales	Leptotrichiaceae	Leptotrichia	Leptotrichia_buccalis_C-1013-b	0	0	0	0	0	0	0	0	0	0	0	2	0	0	0	0	0	0	0	0	0	0	0	0	2
OTU007541	Bacteria	Proteobacteria	Gammaproteobacteria	Burkholderiales	Comamonadaceae			0	0	0	0	0	0	0	0	0	0	0	0	0	0	0	0	0	0	0	1	0	1	0	0	2
OTU007542	Bacteria	Proteobacteria	Alphaproteobacteria	Sphingomonadales	Sphingomonadaceae	Sphingobium		0	0	0	0	0	0	0	0	0	0	0	0	0	0	0	0	0	0	0	2	0	0	0	0	2
OTU007543	Bacteria							0	0	0	0	0	0	0	0	0	0	0	0	0	0	2	0	0	0	0	0	0	0	0	0	2
OTU007544	Bacteria							0	0	0	0	0	0	0	0	2	0	0	0	0	0	0	0	0	0	0	0	0	0	0	0	2
OTU007545	Bacteria	Verrucomicrobiota	Verrucomicrobiae	Verrucomicrobiales	Verrucomicrobiaceae	Brevifollis	Brevifollis_gellanilyticus	0	0	0	0	0	0	0	0	0	0	0	0	0	0	0	0	0	2	0	0	0	0	0	0	2
OTU007546	Bacteria							0	0	0	0	0	0	0	0	0	0	0	0	0	0	2	0	0	0	0	0	0	0	0	0	2
OTU007547	Bacteria							0	0	0	0	2	0	0	0	0	0	0	0	0	0	0	0	0	0	0	0	0	0	0	0	2
OTU007548	Bacteria	Proteobacteria	Alphaproteobacteria	Rickettsiales	SM2D12			0	0	0	0	0	0	0	0	0	0	0	0	0	0	0	0	2	0	0	0	0	0	0	0	2
OTU007549	Bacteria							0	0	0	0	0	0	0	0	0	0	0	0	0	0	0	0	0	0	0	0	0	0	0	2	2
OTU007550	Bacteria							0	0	0	0	0	0	0	0	0	0	0	0	0	0	0	0	0	0	0	0	0	0	0	2	2
OTU007551	Bacteria	Actinobacteriota	Actinobacteria	Micrococcales	Microbacteriaceae			0	0	0	0	0	0	0	0	0	0	0	0	0	0	0	2	0	0	0	0	0	0	0	0	2
OTU007552	Bacteria	Firmicutes	Bacilli					0	0	0	0	0	0	0	0	0	0	0	0	0	0	0	0	0	0	0	0	0	0	0	2	2
OTU007553	Bacteria							0	0	0	0	0	0	0	0	0	0	0	0	0	0	0	0	0	0	0	0	0	0	0	2	2
OTU007554	Bacteria	Bacteroidota	Bacteroidia	Bacteroidales				0	0	0	0	0	0	0	0	0	0	0	0	0	0	0	0	0	0	0	0	0	2	0	0	2
OTU007555	Bacteria	Proteobacteria	Alphaproteobacteria					0	0	0	0	0	0	0	2	0	0	0	0	0	0	0	0	0	0	0	0	0	0	0	0	2
OTU007556	Bacteria	Proteobacteria	Alphaproteobacteria					0	0	2	0	0	0	0	0	0	0	0	0	0	0	0	0	0	0	0	0	0	0	0	0	2
OTU007559	Bacteria	Proteobacteria						0	0	0	0	0	0	0	0	0	0	0	0	2	0	0	0	0	0	0	0	0	0	0	0	2
OTU007560	Bacteria	Proteobacteria	Alphaproteobacteria	Rhizobiales				0	0	0	0	0	0	0	0	0	0	0	0	2	0	0	0	0	0	0	0	0	0	0	0	2
OTU007561	Bacteria	Proteobacteria	Gammaproteobacteria	Burkholderiales				0	0	0	0	0	0	0	0	0	0	0	0	0	0	2	0	0	0	0	0	0	0	0	0	2
OTU007562	Bacteria							2	0	0	0	0	0	0	0	0	0	0	0	0	0	0	0	0	0	0	0	0	0	0	0	2
OTU007563	Bacteria							0	0	0	0	0	0	0	0	0	0	0	0	0	0	0	0	0	0	0	0	0	0	2	0	2
OTU007564	Bacteria	Proteobacteria	Gammaproteobacteria	Burkholderiales				0	0	0	0	0	0	0	0	0	0	0	0	0	0	0	0	0	0	0	2	0	0	0	0	2
OTU007565	Bacteria	Gemmatimonadota	Gemmatimonadetes	Gemmatimonadales	Gemmatimonadaceae			0	0	0	0	0	0	0	0	0	0	0	0	0	0	0	0	0	0	0	0	0	0	0	2	2
OTU007566	Bacteria							0	0	0	0	0	0	0	0	0	0	0	0	0	0	0	0	0	0	0	0	0	0	0	2	2
OTU007567	Bacteria	Proteobacteria						0	0	0	0	0	0	0	0	0	0	0	0	0	0	0	0	0	0	0	2	0	0	0	0	2
OTU007568	Bacteria							0	0	0	0	0	0	0	0	0	0	2	0	0	0	0	0	0	0	0	0	0	0	0	0	2
OTU007569	Bacteria	Actinobacteriota	Actinobacteria					0	0	0	0	0	0	0	0	0	0	0	0	0	0	0	0	0	0	0	0	0	0	2	0	2
OTU007570	Bacteria	Proteobacteria	Alphaproteobacteria	Rhizobiales	Rhizobiaceae			0	0	0	0	0	2	0	0	0	0	0	0	0	0	0	0	0	0	0	0	0	0	0	0	2
OTU007571	Bacteria	Proteobacteria	Gammaproteobacteria	Xanthomonadales				0	0	0	0	0	0	0	0	0	0	0	0	0	0	0	0	0	0	0	0	0	0	2	0	2
OTU007573	Bacteria	Verrucomicrobiota	Verrucomicrobiae	Opitutales	Opitutaceae			0	0	0	0	0	0	0	0	0	0	0	0	0	0	0	0	0	0	2	0	0	0	0	0	2
OTU007574	Bacteria							0	0	0	0	0	0	0	2	0	0	0	0	0	0	0	0	0	0	0	0	0	0	0	0	2
OTU007575	Bacteria	Bacteroidota	Bacteroidia	Flavobacteriales	Flavobacteriaceae			0	0	0	0	0	0	0	0	0	0	0	0	0	2	0	0	0	0	0	0	0	0	0	0	2
OTU007576	Bacteria							0	0	0	0	0	0	0	0	0	0	0	0	0	0	0	0	0	0	0	0	0	2	0	0	2
OTU007577	Bacteria							0	0	0	0	0	0	0	0	0	0	0	0	0	0	0	0	0	0	2	0	0	0	0	0	2
OTU007578	Bacteria							0	0	0	0	0	0	0	0	0	0	0	0	0	0	0	0	0	0	0	2	0	0	0	0	2
OTU007579	Bacteria	Proteobacteria						0	0	0	0	0	0	0	0	0	0	2	0	0	0	0	0	0	0	0	0	0	0	0	0	2
OTU007580	Bacteria							0	0	0	0	0	0	0	0	0	0	0	0	0	0	0	0	0	2	0	0	0	0	0	0	2
OTU007583	Bacteria	Proteobacteria	Alphaproteobacteria	Rickettsiales	Mitochondria			0	0	0	0	0	0	0	0	0	0	0	0	0	0	0	0	2	0	0	0	0	0	0	0	2
OTU007584	Bacteria							0	0	0	0	0	0	0	0	0	0	0	0	0	0	2	0	0	0	0	0	0	0	0	0	2
OTU007585	Bacteria							0	0	0	0	0	0	0	0	0	0	2	0	0	0	0	0	0	0	0	0	0	0	0	0	2
OTU007586	Bacteria	Proteobacteria	Gammaproteobacteria	Burkholderiales				0	0	0	0	0	0	0	0	0	0	0	0	0	0	0	0	0	0	0	2	0	0	0	0	2
OTU007587	Bacteria	Firmicutes						0	0	0	0	0	0	0	0	0	0	0	0	0	0	0	0	0	0	0	2	0	0	0	0	2
OTU007588	Bacteria	Proteobacteria	Alphaproteobacteria					0	0	0	0	0	0	0	0	0	0	0	0	0	0	0	0	0	2	0	0	0	0	0	0	2
OTU007589	Bacteria							0	0	0	0	0	0	0	0	0	0	0	0	0	0	0	0	0	0	0	0	2	0	0	0	2
OTU007590	Bacteria	Proteobacteria	Alphaproteobacteria					0	0	0	0	0	0	0	0	0	0	2	0	0	0	0	0	0	0	0	0	0	0	0	0	2
OTU007591	Bacteria	Proteobacteria						0	0	0	0	0	0	0	0	0	0	0	0	0	0	0	0	0	0	0	2	0	0	0	0	2
OTU007592	Bacteria							0	0	0	0	0	0	0	0	0	0	0	0	0	0	2	0	0	0	0	0	0	0	0	0	2
OTU007593	Bacteria	Proteobacteria						0	0	0	0	0	0	0	0	0	0	0	0	0	0	0	0	0	0	0	0	0	0	0	2	2
OTU007594	Bacteria							0	0	0	0	0	0	0	0	0	0	0	0	0	0	0	2	0	0	0	0	0	0	0	0	2
OTU007595	Bacteria	Proteobacteria	Gammaproteobacteria					0	0	0	0	0	0	0	0	0	0	0	0	0	0	0	0	0	2	0	0	0	0	0	0	2
OTU007596	Bacteria	Proteobacteria						0	0	2	0	0	0	0	0	0	0	0	0	0	0	0	0	0	0	0	0	0	0	0	0	2
OTU007597	Bacteria							0	0	0	0	0	0	0	0	0	0	2	0	0	0	0	0	0	0	0	0	0	0	0	0	2
OTU007598	Bacteria							0	0	0	0	0	0	0	0	0	0	0	0	0	2	0	0	0	0	0	0	0	0	0	0	2
OTU007599	Bacteria	Proteobacteria	Gammaproteobacteria					0	0	0	2	0	0	0	0	0	0	0	0	0	0	0	0	0	0	0	0	0	0	0	0	2
OTU007600	Bacteria	Proteobacteria						0	0	0	0	0	2	0	0	0	0	0	0	0	0	0	0	0	0	0	0	0	0	0	0	2
OTU007603	Bacteria	Proteobacteria	Gammaproteobacteria	Xanthomonadales	Rhodanobacteraceae			0	0	0	0	0	0	0	2	0	0	0	0	0	0	0	0	0	0	0	0	0	0	0	0	2
OTU007604	Bacteria							0	0	0	0	0	2	0	0	0	0	0	0	0	0	0	0	0	0	0	0	0	0	0	0	2
OTU007605	Bacteria							2	0	0	0	0	0	0	0	0	0	0	0	0	0	0	0	0	0	0	0	0	0	0	0	2
OTU007606	Bacteria							0	0	0	0	0	0	0	0	0	2	0	0	0	0	0	0	0	0	0	0	0	0	0	0	2
OTU007607	Bacteria							0	0	0	0	0	0	0	0	0	0	0	0	0	0	0	0	0	0	0	0	0	2	0	0	2
OTU007608	Bacteria	Proteobacteria	Gammaproteobacteria	Burkholderiales	Alcaligenaceae			0	0	0	0	0	0	0	0	0	0	0	0	2	0	0	0	0	0	0	0	0	0	0	0	2
OTU007609	Bacteria	Proteobacteria	Gammaproteobacteria					0	0	0	0	0	0	0	0	0	0	0	0	0	2	0	0	0	0	0	0	0	0	0	0	2
OTU007610	Bacteria							0	0	0	0	0	0	0	0	0	0	0	0	0	0	0	0	0	2	0	0	0	0	0	0	2
OTU007611	Bacteria							0	0	0	0	0	0	0	0	0	0	0	0	2	0	0	0	0	0	0	0	0	0	0	0	2
OTU007612	Bacteria	Proteobacteria	Alphaproteobacteria					0	0	0	0	0	0	0	0	0	0	0	0	0	0	0	0	0	0	0	2	0	0	0	0	2
OTU007613	Bacteria	Proteobacteria	Gammaproteobacteria	Xanthomonadales				0	0	0	0	0	0	0	0	0	2	0	0	0	0	0	0	0	0	0	0	0	0	0	0	2
OTU007614	Bacteria	Proteobacteria	Alphaproteobacteria	Sphingomonadales	Sphingomonadaceae			0	0	0	0	0	0	0	0	0	0	0	0	0	0	0	0	0	2	0	0	0	0	0	0	2
OTU007615	Bacteria	Proteobacteria	Alphaproteobacteria					0	0	0	0	0	0	0	0	0	0	0	0	0	2	0	0	0	0	0	0	0	0	0	0	2
OTU007617	Bacteria							0	0	0	0	0	0	0	0	0	0	0	0	0	0	0	0	0	0	2	0	0	0	0	0	2
OTU007618	Bacteria							0	2	0	0	0	0	0	0	0	0	0	0	0	0	0	0	0	0	0	0	0	0	0	0	2
OTU007619	Bacteria							0	0	0	0	0	0	0	0	0	0	0	0	0	0	0	0	0	0	2	0	0	0	0	0	2
OTU007621	Bacteria							0	0	0	0	0	0	2	0	0	0	0	0	0	0	0	0	0	0	0	0	0	0	0	0	2
OTU007622	Bacteria							0	0	0	0	2	0	0	0	0	0	0	0	0	0	0	0	0	0	0	0	0	0	0	0	2
OTU007623	Bacteria	Actinobacteriota	Actinobacteria					0	0	0	0	0	0	0	0	0	0	0	0	0	0	0	0	0	0	0	0	0	2	0	0	2
OTU007625	Bacteria	Bacteroidota	Bacteroidia	Flavobacteriales	Flavobacteriaceae			0	0	0	0	0	0	0	0	0	0	0	0	0	0	0	0	0	2	0	0	0	0	0	0	2
OTU007627	Bacteria	Proteobacteria	Alphaproteobacteria	Rhizobiales	Devosiaceae			0	0	0	0	0	0	0	0	0	0	0	0	0	0	0	0	2	0	0	0	0	0	0	0	2
OTU007628	Bacteria	Proteobacteria	Alphaproteobacteria	Sphingomonadales	Sphingomonadaceae			2	0	0	0	0	0	0	0	0	0	0	0	0	0	0	0	0	0	0	0	0	0	0	0	2
OTU007629	Bacteria							0	0	0	0	0	0	0	0	0	0	0	0	0	0	0	0	0	0	0	0	2	0	0	0	2
OTU007630	Bacteria							0	0	0	0	0	0	0	0	0	0	0	0	0	0	0	0	0	0	0	0	0	0	0	2	2
OTU007631	Bacteria							0	0	0	0	0	0	0	0	0	0	0	0	0	0	0	0	0	0	0	0	0	0	0	2	2
OTU007632	Bacteria							0	0	0	0	0	0	0	0	0	0	0	0	0	0	0	0	0	0	0	0	0	2	0	0	2
OTU007633	Bacteria							0	0	0	0	0	2	0	0	0	0	0	0	0	0	0	0	0	0	0	0	0	0	0	0	2
OTU007634	Bacteria							0	0	0	0	0	0	0	0	0	0	0	2	0	0	0	0	0	0	0	0	0	0	0	0	2
OTU007636	Bacteria							0	0	0	0	0	0	0	0	0	0	0	2	0	0	0	0	0	0	0	0	0	0	0	0	2
OTU007637	Bacteria	Proteobacteria						0	0	0	0	0	0	2	0	0	0	0	0	0	0	0	0	0	0	0	0	0	0	0	0	2
OTU007638	Bacteria	Actinobacteriota	Actinobacteria	Micrococcales	Microbacteriaceae			0	0	0	0	0	0	0	0	0	0	0	0	0	2	0	0	0	0	0	0	0	0	0	0	2
OTU007639	Bacteria							0	0	0	0	0	0	0	0	0	2	0	0	0	0	0	0	0	0	0	0	0	0	0	0	2
OTU007640	Bacteria	Proteobacteria						0	0	0	0	0	0	0	0	0	0	0	0	0	0	0	0	0	0	0	0	0	0	2	0	2
OTU007641	Bacteria	Proteobacteria	Gammaproteobacteria	Steroidobacterales	Steroidobacteraceae			0	0	0	0	0	0	0	0	0	0	0	0	2	0	0	0	0	0	0	0	0	0	0	0	2
OTU007644	Bacteria							0	0	0	0	0	0	0	0	0	0	0	0	0	0	0	0	0	0	0	2	0	0	0	0	2
OTU007646	Bacteria							0	0	0	0	0	0	0	0	0	0	0	0	0	0	0	0	0	0	0	2	0	0	0	0	2
OTU007647	Bacteria	Proteobacteria	Alphaproteobacteria	Rickettsiales	Mitochondria			0	0	0	0	0	2	0	0	0	0	0	0	0	0	0	0	0	0	0	0	0	0	0	0	2
OTU007648	Bacteria							0	0	0	0	0	0	2	0	0	0	0	0	0	0	0	0	0	0	0	0	0	0	0	0	2
OTU007650	Bacteria	Proteobacteria						0	0	0	0	0	0	0	0	0	0	0	0	2	0	0	0	0	0	0	0	0	0	0	0	2
OTU007652	Bacteria	Myxococcota	Myxococcia	Myxococcales	Myxococcaceae	P3OB-42		0	0	0	0	0	0	0	0	0	0	0	0	0	0	0	0	0	0	2	0	0	0	0	0	2
OTU007653	Bacteria							0	0	0	0	0	0	0	0	0	0	0	0	0	0	0	0	0	0	0	0	0	0	2	0	2
OTU007654	Bacteria							0	0	0	0	0	0	0	0	0	0	0	0	0	0	0	2	0	0	0	0	0	0	0	0	2
OTU007655	Bacteria							0	0	0	0	0	0	0	0	0	0	0	0	0	0	2	0	0	0	0	0	0	0	0	0	2
OTU007657	Bacteria							0	0	0	0	0	0	0	0	0	0	0	0	0	0	0	2	0	0	0	0	0	0	0	0	2
OTU007658	Bacteria	Proteobacteria	Alphaproteobacteria					0	0	0	0	0	0	0	0	0	0	0	0	0	0	0	0	0	0	2	0	0	0	0	0	2
OTU007659	Bacteria	Bacteroidota	Bacteroidia	Flavobacteriales	Flavobacteriaceae			0	0	0	0	0	0	0	0	0	0	0	0	0	0	2	0	0	0	0	0	0	0	0	0	2
OTU007660	Bacteria							0	0	0	0	0	0	0	0	0	0	0	0	0	0	0	0	0	0	2	0	0	0	0	0	2
OTU007662	Bacteria							0	0	0	0	0	0	0	0	0	0	0	0	0	2	0	0	0	0	0	0	0	0	0	0	2
OTU007663	Bacteria	Proteobacteria	Gammaproteobacteria					0	0	0	0	0	0	0	2	0	0	0	0	0	0	0	0	0	0	0	0	0	0	0	0	2
OTU007664	Bacteria							0	0	0	0	0	0	0	0	0	0	0	0	0	0	0	0	0	0	0	0	2	0	0	0	2
OTU007665	Bacteria	Proteobacteria	Gammaproteobacteria	Xanthomonadales				0	0	0	0	0	0	0	0	0	0	0	0	0	0	2	0	0	0	0	0	0	0	0	0	2
OTU007667	Bacteria	Proteobacteria	Gammaproteobacteria	Xanthomonadales				0	2	0	0	0	0	0	0	0	0	0	0	0	0	0	0	0	0	0	0	0	0	0	0	2
OTU007669	Bacteria	Proteobacteria	Gammaproteobacteria	Gammaproteobacteria_Incertae_Sedis	Unknown_Family	Acidibacter		0	0	0	0	0	0	0	0	0	0	0	0	0	2	0	0	0	0	0	0	0	0	0	0	2
OTU007670	Bacteria	Proteobacteria	Alphaproteobacteria					0	0	0	0	0	0	0	0	0	0	0	2	0	0	0	0	0	0	0	0	0	0	0	0	2
OTU007671	Bacteria	Proteobacteria						0	0	0	0	0	0	0	0	0	0	0	0	0	0	0	0	0	0	0	0	0	2	0	0	2
OTU007672	Bacteria							0	0	0	0	0	0	0	0	0	0	0	0	0	2	0	0	0	0	0	0	0	0	0	0	2
OTU007673	Bacteria	Bacteroidota	Bacteroidia	Bacteroidales	Rikenellaceae	Anaerocella		0	0	0	0	0	0	0	0	0	0	0	0	0	0	0	0	0	0	2	0	0	0	0	0	2
OTU007676	Bacteria							0	0	0	0	0	0	0	0	0	0	0	0	0	0	0	0	0	0	0	0	0	2	0	0	2
OTU007677	Bacteria							0	2	0	0	0	0	0	0	0	0	0	0	0	0	0	0	0	0	0	0	0	0	0	0	2
OTU007679	Bacteria							0	0	0	0	0	0	0	0	0	0	0	0	0	0	0	2	0	0	0	0	0	0	0	0	2
OTU007680	Bacteria	Proteobacteria	Gammaproteobacteria	Enterobacterales				0	0	0	0	0	0	0	0	0	0	0	0	0	0	0	0	0	0	0	0	0	0	2	0	2
OTU007681	Bacteria	Proteobacteria	Gammaproteobacteria					0	0	0	0	0	0	0	0	0	0	0	0	2	0	0	0	0	0	0	0	0	0	0	0	2
OTU007682	Bacteria							0	0	0	0	0	0	0	0	0	0	0	0	0	0	0	0	0	0	0	2	0	0	0	0	2
OTU007683	Bacteria							0	0	0	0	0	0	0	0	0	0	0	0	0	0	0	0	2	0	0	0	0	0	0	0	2
OTU007684	Bacteria							0	0	0	0	0	2	0	0	0	0	0	0	0	0	0	0	0	0	0	0	0	0	0	0	2
OTU007686	Bacteria	Proteobacteria						0	0	0	0	0	0	0	2	0	0	0	0	0	0	0	0	0	0	0	0	0	0	0	0	2
OTU007687	Bacteria	Proteobacteria	Gammaproteobacteria	Burkholderiales				0	0	0	0	0	0	0	0	0	0	0	0	0	2	0	0	0	0	0	0	0	0	0	0	2
OTU007688	Bacteria	Proteobacteria	Gammaproteobacteria	Xanthomonadales				0	0	0	0	0	0	0	0	0	0	0	0	0	2	0	0	0	0	0	0	0	0	0	0	2
OTU007689	Bacteria	Gemmatimonadota	Gemmatimonadetes	Gemmatimonadales	Gemmatimonadaceae			0	0	0	0	0	0	0	0	0	0	0	0	0	0	2	0	0	0	0	0	0	0	0	0	2
OTU007690	Bacteria	Proteobacteria	Gammaproteobacteria	Xanthomonadales				0	0	0	0	0	0	0	0	0	0	0	0	0	0	0	0	0	0	0	0	2	0	0	0	2
OTU007691	Bacteria	Proteobacteria	Alphaproteobacteria	Sphingomonadales	Sphingomonadaceae			0	0	0	0	0	0	0	0	0	0	0	0	0	0	0	0	0	0	2	0	0	0	0	0	2
OTU007692	Bacteria							0	0	0	0	0	0	0	0	0	0	0	0	0	0	0	0	0	0	0	0	0	2	0	0	2
OTU007693	Bacteria	Proteobacteria						0	0	0	0	0	0	0	0	0	2	0	0	0	0	0	0	0	0	0	0	0	0	0	0	2
OTU007695	Bacteria							0	0	0	0	0	0	0	0	0	0	0	0	0	0	0	0	0	0	0	0	0	0	2	0	2
OTU007696	Bacteria	Proteobacteria	Gammaproteobacteria	Burkholderiales				0	0	0	0	0	0	0	0	0	0	0	0	0	2	0	0	0	0	0	0	0	0	0	0	2
OTU007697	Bacteria	Bacteroidota	Bacteroidia	Flavobacteriales	Flavobacteriaceae			0	0	0	0	2	0	0	0	0	0	0	0	0	0	0	0	0	0	0	0	0	0	0	0	2
OTU007698	Bacteria	Proteobacteria	Alphaproteobacteria	Sphingomonadales	Sphingomonadaceae			0	0	0	0	0	0	0	0	0	0	0	0	0	0	0	2	0	0	0	0	0	0	0	0	2
OTU007699	Bacteria							0	0	0	0	0	0	0	0	0	0	0	0	0	0	0	2	0	0	0	0	0	0	0	0	2
OTU007701	Bacteria							0	0	0	2	0	0	0	0	0	0	0	0	0	0	0	0	0	0	0	0	0	0	0	0	2
OTU007702	Bacteria	Proteobacteria	Gammaproteobacteria	Xanthomonadales	Xanthomonadaceae			0	0	0	0	0	0	0	0	0	0	0	0	0	0	0	0	0	0	0	2	0	0	0	0	2
OTU007703	Bacteria							0	0	0	0	0	0	0	0	0	0	0	0	0	0	0	0	0	0	0	0	0	0	0	2	2
OTU007704	Bacteria	Proteobacteria	Alphaproteobacteria	Sphingomonadales	Sphingomonadaceae			0	0	0	0	0	0	0	0	0	0	0	0	0	0	2	0	0	0	0	0	0	0	0	0	2
OTU007705	Bacteria							0	0	0	0	0	0	0	0	0	0	0	0	0	0	0	0	2	0	0	0	0	0	0	0	2
OTU007707	Bacteria							0	0	0	0	0	0	0	0	0	0	0	0	0	0	0	0	0	0	2	0	0	0	0	0	2
OTU007708	Bacteria	Proteobacteria	Alphaproteobacteria					0	0	0	0	0	0	0	0	0	0	0	0	0	0	0	0	2	0	0	0	0	0	0	0	2
OTU007709	Bacteria	Proteobacteria						0	0	0	0	0	0	0	0	0	0	0	0	0	0	0	0	0	0	2	0	0	0	0	0	2
OTU007710	Bacteria							0	0	0	0	0	0	0	0	0	2	0	0	0	0	0	0	0	0	0	0	0	0	0	0	2
OTU007711	Bacteria							0	0	0	0	0	0	0	0	0	0	0	0	0	0	0	0	0	0	0	0	0	0	2	0	2
OTU007712	Bacteria	Chloroflexi						0	0	0	0	0	0	0	0	0	0	0	0	2	0	0	0	0	0	0	0	0	0	0	0	2
OTU007714	Bacteria							0	0	0	0	0	0	0	0	0	0	0	0	2	0	0	0	0	0	0	0	0	0	0	0	2
OTU007715	Bacteria	Proteobacteria	Gammaproteobacteria	Burkholderiales	Oxalobacteraceae	Massilia		0	0	0	0	0	0	0	0	0	0	0	0	0	2	0	0	0	0	0	0	0	0	0	0	2
OTU007716	Bacteria	Firmicutes	Clostridia	Lachnospirales	Lachnospiraceae			0	0	0	0	0	0	2	0	0	0	0	0	0	0	0	0	0	0	0	0	0	0	0	0	2
OTU007717	Bacteria							0	0	0	0	0	0	0	0	0	0	0	0	0	0	0	0	0	0	2	0	0	0	0	0	2
OTU007718	Bacteria	Firmicutes	Bacilli	Bacillales				0	0	0	0	0	0	0	0	0	0	0	0	2	0	0	0	0	0	0	0	0	0	0	0	2
OTU007719	Bacteria	Deinococcota	Deinococci	Deinococcales	Deinococcaceae	Deinococcus		0	0	0	0	0	0	0	0	0	0	0	0	0	0	0	0	0	0	0	0	0	0	0	2	2
OTU007720	Bacteria							0	0	0	0	0	2	0	0	0	0	0	0	0	0	0	0	0	0	0	0	0	0	0	0	2
OTU007721	Bacteria	Bacteroidota	Bacteroidia	Flavobacteriales	Flavobacteriaceae			0	0	0	0	0	0	0	0	0	0	0	0	0	0	0	0	0	2	0	0	0	0	0	0	2
OTU007722	Bacteria	Proteobacteria	Alphaproteobacteria					0	0	0	0	0	0	0	0	0	0	0	0	0	0	0	0	0	0	0	0	0	2	0	0	2
OTU007724	Bacteria	Actinobacteriota	Thermoleophilia	Solirubrobacterales				0	0	0	0	0	0	0	0	0	0	0	0	0	0	0	0	0	0	0	0	0	0	0	2	2
OTU007725	Bacteria							0	0	0	0	0	0	0	0	0	0	0	0	0	0	0	2	0	0	0	0	0	0	0	0	2
OTU007726	Bacteria	Proteobacteria	Gammaproteobacteria	Xanthomonadales				0	0	2	0	0	0	0	0	0	0	0	0	0	0	0	0	0	0	0	0	0	0	0	0	2
OTU007727	Bacteria							0	0	0	0	0	0	0	0	0	0	0	0	0	2	0	0	0	0	0	0	0	0	0	0	2
OTU007728	Bacteria	Proteobacteria	Gammaproteobacteria	Xanthomonadales	Rhodanobacteraceae			0	0	0	0	0	0	0	0	0	0	0	0	0	0	0	0	0	0	2	0	0	0	0	0	2
OTU007729	Bacteria							0	0	0	0	0	0	0	0	0	0	2	0	0	0	0	0	0	0	0	0	0	0	0	0	2
OTU007730	Bacteria							0	0	0	0	0	0	0	0	2	0	0	0	0	0	0	0	0	0	0	0	0	0	0	0	2
OTU007731	Bacteria	Actinobacteriota	Actinobacteria					0	0	0	0	0	0	0	0	0	2	0	0	0	0	0	0	0	0	0	0	0	0	0	0	2
OTU007733	Bacteria							0	0	0	0	0	0	0	0	0	0	0	0	0	0	0	0	0	0	0	0	0	0	0	2	2
OTU007734	Bacteria							0	0	2	0	0	0	0	0	0	0	0	0	0	0	0	0	0	0	0	0	0	0	0	0	2
OTU007735	Bacteria	Proteobacteria						0	0	0	0	0	0	0	0	0	0	0	0	0	0	0	0	0	0	0	0	0	2	0	0	2
OTU007737	Bacteria							0	0	0	0	0	0	0	0	0	0	0	0	0	0	2	0	0	0	0	0	0	0	0	0	2
OTU007740	Bacteria							0	0	0	0	0	2	0	0	0	0	0	0	0	0	0	0	0	0	0	0	0	0	0	0	2
OTU007741	Bacteria							0	0	0	0	0	0	0	0	0	0	0	0	2	0	0	0	0	0	0	0	0	0	0	0	2
OTU007742	Bacteria	Proteobacteria	Gammaproteobacteria	Xanthomonadales				0	0	0	0	0	0	0	0	0	0	0	0	0	0	0	0	0	0	0	2	0	0	0	0	2
OTU007744	Bacteria							0	0	0	0	0	0	0	0	0	0	0	0	0	0	0	0	0	2	0	0	0	0	0	0	2
OTU007745	Bacteria							0	0	0	0	0	0	0	0	0	0	0	0	0	0	0	0	2	0	0	0	0	0	0	0	2
OTU007746	Bacteria	Proteobacteria	Gammaproteobacteria	Burkholderiales				2	0	0	0	0	0	0	0	0	0	0	0	0	0	0	0	0	0	0	0	0	0	0	0	2
OTU007747	Bacteria							0	0	0	0	0	0	0	0	0	0	0	0	2	0	0	0	0	0	0	0	0	0	0	0	2
OTU007748	Bacteria							0	0	0	0	0	0	0	0	0	0	0	0	0	0	0	0	0	0	0	2	0	0	0	0	2
OTU007751	Bacteria	Proteobacteria	Gammaproteobacteria					0	0	0	0	0	0	0	0	0	0	0	0	0	0	0	0	0	2	0	0	0	0	0	0	2
OTU007752	Bacteria							0	0	0	0	0	0	0	0	0	0	0	0	0	2	0	0	0	0	0	0	0	0	0	0	2
OTU007754	Bacteria							0	0	0	0	0	0	0	0	0	0	0	0	0	2	0	0	0	0	0	0	0	0	0	0	2
OTU007756	Bacteria	Proteobacteria	Gammaproteobacteria	Xanthomonadales	Xanthomonadaceae			0	0	2	0	0	0	0	0	0	0	0	0	0	0	0	0	0	0	0	0	0	0	0	0	2
OTU007757	Bacteria	Bacteroidota	Bacteroidia	Bacteroidales				0	0	0	0	0	0	0	0	0	0	0	0	0	0	0	0	0	0	0	0	0	0	2	0	2
OTU007758	Bacteria	Proteobacteria						0	0	0	0	0	0	0	0	0	0	0	0	0	0	0	0	0	0	0	0	0	2	0	0	2
OTU007760	Bacteria							0	0	0	0	0	0	0	0	0	0	0	0	0	0	0	0	0	0	2	0	0	0	0	0	2
OTU007763	Bacteria	Firmicutes	Clostridia	Lachnospirales	Lachnospiraceae			0	0	0	0	0	0	0	0	0	0	0	0	0	0	0	0	0	0	0	0	0	2	0	0	2
OTU007764	Bacteria	Proteobacteria	Alphaproteobacteria					0	0	0	0	0	0	0	0	0	0	0	0	0	0	0	0	2	0	0	0	0	0	0	0	2
OTU007765	Bacteria	Bdellovibrionota	Bdellovibrionia	Bacteriovoracales	Bacteriovoracaceae	Peredibacter		0	0	0	0	0	0	0	0	0	0	0	0	0	0	0	0	2	0	0	0	0	0	0	0	2
OTU007766	Bacteria							0	0	0	0	0	0	0	0	0	0	0	0	0	0	0	0	2	0	0	0	0	0	0	0	2
OTU007767	Bacteria	Bacteroidota	Bacteroidia	Chitinophagales	37-13			0	0	0	0	0	0	0	0	0	0	0	0	2	0	0	0	0	0	0	0	0	0	0	0	2
OTU007768	Bacteria							0	0	0	0	0	0	0	0	0	0	0	0	0	0	0	0	0	0	0	0	0	0	0	2	2
OTU007770	Bacteria							0	0	0	0	0	0	0	0	0	0	0	0	0	0	0	0	0	0	0	2	0	0	0	0	2
OTU007771	Bacteria							0	0	0	0	0	0	0	0	0	0	0	0	0	0	0	2	0	0	0	0	0	0	0	0	2
OTU007772	Bacteria	Bacteroidota						0	0	0	0	0	0	0	0	0	0	0	0	0	0	0	0	0	0	0	0	0	0	2	0	2
OTU007773	Bacteria							0	0	0	0	0	0	0	0	0	0	0	0	0	0	0	0	2	0	0	0	0	0	0	0	2
OTU007774	Bacteria							0	0	0	0	0	0	0	0	0	0	0	0	0	0	0	0	0	2	0	0	0	0	0	0	2
OTU007775	Bacteria	Proteobacteria	Alphaproteobacteria	Rhizobiales				0	0	0	0	0	0	0	0	0	0	0	0	0	0	0	0	0	0	0	2	0	0	0	0	2
OTU007776	Bacteria							0	0	0	0	0	0	0	0	2	0	0	0	0	0	0	0	0	0	0	0	0	0	0	0	2
OTU007777	Bacteria							0	0	0	0	0	0	0	0	0	0	0	0	0	0	0	0	0	0	0	0	0	0	2	0	2
OTU007778	Bacteria							0	0	0	0	0	0	0	0	0	0	0	0	2	0	0	0	0	0	0	0	0	0	0	0	2
OTU007779	Bacteria							0	0	0	0	0	0	0	0	0	0	0	0	2	0	0	0	0	0	0	0	0	0	0	0	2
OTU007781	Bacteria							0	0	0	0	0	0	0	0	2	0	0	0	0	0	0	0	0	0	0	0	0	0	0	0	2
OTU007782	Bacteria	Proteobacteria						0	2	0	0	0	0	0	0	0	0	0	0	0	0	0	0	0	0	0	0	0	0	0	0	2
OTU007784	Bacteria							0	0	0	0	0	0	0	0	0	0	0	0	0	0	2	0	0	0	0	0	0	0	0	0	2
OTU007785	Bacteria	Planctomycetota	Phycisphaerae	Phycisphaerales	Phycisphaeraceae	SM1A02		0	0	0	0	0	0	0	0	0	0	0	0	0	0	0	0	0	0	2	0	0	0	0	0	2
OTU007786	Bacteria							0	0	0	0	0	0	0	0	0	0	0	0	0	0	0	0	0	0	0	0	0	2	0	0	2
OTU007787	Bacteria	Proteobacteria	Gammaproteobacteria	Xanthomonadales				0	0	0	0	0	0	0	0	0	0	0	0	0	0	0	0	0	0	0	0	2	0	0	0	2
OTU007788	Bacteria							0	0	0	0	0	0	0	0	0	0	0	0	0	0	0	0	0	0	0	0	0	2	0	0	2
OTU007789	Bacteria	Proteobacteria	Alphaproteobacteria					0	0	0	0	0	0	0	0	0	0	0	0	0	0	0	0	0	2	0	0	0	0	0	0	2
OTU007790	Bacteria							0	0	0	0	0	0	0	0	0	0	0	0	0	0	0	0	0	0	0	0	0	0	0	2	2
OTU007791	Bacteria							0	0	0	0	0	0	0	0	0	0	0	0	0	0	2	0	0	0	0	0	0	0	0	0	2
OTU007792	Bacteria							0	0	0	0	0	0	0	2	0	0	0	0	0	0	0	0	0	0	0	0	0	0	0	0	2
OTU007793	Bacteria							0	0	0	0	0	0	0	0	0	0	0	0	0	0	0	0	0	0	0	0	0	2	0	0	2
OTU007794	Bacteria							0	0	0	0	2	0	0	0	0	0	0	0	0	0	0	0	0	0	0	0	0	0	0	0	2
OTU007795	Bacteria	Bacteroidota						0	0	0	0	0	0	2	0	0	0	0	0	0	0	0	0	0	0	0	0	0	0	0	0	2
OTU007796	Bacteria							0	0	0	0	0	0	0	0	0	0	0	0	0	0	0	0	0	0	0	0	0	0	2	0	2
OTU007797	Bacteria	Proteobacteria	Alphaproteobacteria	Rhizobiales	Rhizobiaceae			0	0	0	0	0	0	0	0	2	0	0	0	0	0	0	0	0	0	0	0	0	0	0	0	2
OTU007798	Bacteria							0	0	0	0	0	0	0	0	0	0	0	0	0	0	0	0	0	0	0	2	0	0	0	0	2
OTU007799	Bacteria							0	0	0	0	0	0	0	0	0	0	0	0	2	0	0	0	0	0	0	0	0	0	0	0	2
OTU007800	Bacteria	Proteobacteria	Alphaproteobacteria	Sphingomonadales	Sphingomonadaceae			0	0	0	0	0	0	0	0	0	0	0	0	0	0	2	0	0	0	0	0	0	0	0	0	2
OTU007801	Bacteria							0	0	0	0	0	0	0	0	0	0	0	0	0	2	0	0	0	0	0	0	0	0	0	0	2
OTU007802	Bacteria							0	0	0	0	0	0	0	0	0	0	0	0	0	0	0	0	0	0	0	0	0	0	2	0	2
OTU007803	Bacteria							0	0	0	0	0	0	0	0	0	2	0	0	0	0	0	0	0	0	0	0	0	0	0	0	2
OTU007804	Bacteria	Proteobacteria						0	0	0	0	0	0	0	0	0	0	0	0	0	0	0	0	0	0	2	0	0	0	0	0	2
OTU007805	Bacteria	Firmicutes	Clostridia					0	0	0	0	0	0	0	0	0	0	0	0	0	2	0	0	0	0	0	0	0	0	0	0	2
OTU007806	Bacteria	Firmicutes						0	0	0	0	0	0	0	0	0	0	0	0	0	0	0	0	0	0	0	0	0	0	0	2	2
OTU007807	Bacteria							0	0	0	0	0	0	0	0	0	0	0	0	0	0	0	0	2	0	0	0	0	0	0	0	2
OTU007808	Bacteria							0	0	0	0	0	0	0	0	0	0	0	0	0	0	0	0	0	0	0	0	0	2	0	0	2
OTU007810	Bacteria	Firmicutes	Bacilli	Bacillales	Bacillaceae			0	0	0	0	0	0	0	0	0	0	0	0	0	0	0	2	0	0	0	0	0	0	0	0	2
OTU007811	Bacteria	Proteobacteria	Gammaproteobacteria	Burkholderiales				0	0	0	0	0	0	2	0	0	0	0	0	0	0	0	0	0	0	0	0	0	0	0	0	2
OTU007812	Bacteria							0	0	0	0	0	0	0	0	0	0	0	0	0	0	0	0	0	0	0	2	0	0	0	0	2
OTU007813	Bacteria	Proteobacteria	Alphaproteobacteria					0	0	0	0	0	0	0	0	0	0	0	0	0	0	2	0	0	0	0	0	0	0	0	0	2
OTU007814	Bacteria	Proteobacteria	Gammaproteobacteria	Gammaproteobacteria_Incertae_Sedis	Unknown_Family	Acidibacter		0	0	0	0	0	0	0	0	0	0	0	0	0	0	0	2	0	0	0	0	0	0	0	0	2
OTU007818	Bacteria							0	0	0	0	0	0	0	0	0	0	0	0	0	0	0	0	0	0	0	0	0	0	0	2	2
OTU007819	Bacteria							0	0	0	0	0	0	0	0	0	0	0	0	0	0	0	0	0	0	0	2	0	0	0	0	2
OTU007820	Bacteria	Proteobacteria	Alphaproteobacteria	Rhizobiales				0	0	0	0	0	0	0	0	0	0	0	0	0	0	0	0	0	2	0	0	0	0	0	0	2
OTU007821	Bacteria	Proteobacteria	Gammaproteobacteria					0	0	0	0	0	0	0	0	0	0	0	0	0	0	2	0	0	0	0	0	0	0	0	0	2
OTU007822	Bacteria	Bacteroidota	Bacteroidia	Flavobacteriales	Flavobacteriaceae			0	0	0	0	0	0	0	0	0	0	0	0	0	0	0	0	0	0	0	0	0	0	0	2	2
OTU007823	Bacteria	Proteobacteria						0	0	0	0	0	0	0	0	0	0	0	0	0	0	0	0	0	0	0	0	0	2	0	0	2
OTU007824	Bacteria	Bacteroidota	Bacteroidia					0	0	0	0	0	0	2	0	0	0	0	0	0	0	0	0	0	0	0	0	0	0	0	0	2
OTU007825	Bacteria							0	0	0	0	0	0	0	0	0	0	0	0	0	0	2	0	0	0	0	0	0	0	0	0	2
OTU007826	Bacteria	Proteobacteria						0	0	0	0	0	0	0	0	0	0	0	2	0	0	0	0	0	0	0	0	0	0	0	0	2
OTU007827	Bacteria							0	0	0	0	0	0	0	0	0	0	0	0	2	0	0	0	0	0	0	0	0	0	0	0	2
OTU007828	Bacteria	Firmicutes	Clostridia	Peptostreptococcales-Tissierellales	Parvimonas			0	0	0	0	2	0	0	0	0	0	0	0	0	0	0	0	0	0	0	0	0	0	0	0	2
OTU007829	Bacteria	Proteobacteria	Gammaproteobacteria					0	0	0	0	0	0	0	0	0	0	0	0	0	0	0	0	0	2	0	0	0	0	0	0	2
OTU007831	Bacteria							0	0	0	0	0	0	0	0	0	0	0	0	0	0	0	0	0	0	0	0	0	0	2	0	2
OTU007832	Bacteria	Proteobacteria						0	0	0	0	0	0	0	0	0	0	0	0	0	0	0	2	0	0	0	0	0	0	0	0	2
OTU007833	Bacteria							0	0	0	0	0	0	0	0	0	0	0	0	0	0	0	0	0	0	0	0	2	0	0	0	2
OTU007834	Bacteria							0	0	0	0	0	0	0	0	0	0	0	0	0	2	0	0	0	0	0	0	0	0	0	0	2
OTU007835	Bacteria	Proteobacteria	Alphaproteobacteria					2	0	0	0	0	0	0	0	0	0	0	0	0	0	0	0	0	0	0	0	0	0	0	0	2
OTU007836	Bacteria							0	0	0	0	0	0	0	0	0	0	0	0	0	0	0	0	2	0	0	0	0	0	0	0	2
OTU007837	Bacteria							0	0	0	0	0	0	0	0	2	0	0	0	0	0	0	0	0	0	0	0	0	0	0	0	2
OTU007838	Bacteria							0	0	0	0	0	0	0	0	0	0	0	0	0	0	0	0	2	0	0	0	0	0	0	0	2
OTU007842	Bacteria							0	0	0	0	0	0	0	0	2	0	0	0	0	0	0	0	0	0	0	0	0	0	0	0	2
OTU007843	Bacteria	Patescibacteria	Saccharimonadia	Saccharimonadales				0	0	0	0	0	0	0	0	0	0	0	0	0	0	0	0	0	2	0	0	0	0	0	0	2
OTU007844	Bacteria	Proteobacteria	Alphaproteobacteria	Rhizobiales				0	0	0	0	0	2	0	0	0	0	0	0	0	0	0	0	0	0	0	0	0	0	0	0	2
OTU007845	Bacteria							0	0	0	0	0	0	0	0	0	0	0	0	0	0	0	0	0	0	0	0	2	0	0	0	2
OTU007847	Bacteria	Nitrospirota	Nitrospiria	Nitrospirales	Nitrospiraceae	Nitrospira		0	0	0	0	0	0	0	0	0	2	0	0	0	0	0	0	0	0	0	0	0	0	0	0	2
OTU007848	Bacteria							0	0	0	0	0	0	0	0	0	0	0	0	0	0	0	0	0	0	0	0	2	0	0	0	2
OTU007852	Bacteria							0	0	0	0	0	0	0	0	0	0	0	0	0	0	0	0	0	0	2	0	0	0	0	0	2
[truncated: 6,616 more rows]

## Sheet: Table S6
Table S6 Bacterial and fungal communities in plant microbial niches Bacterial microbiota on genera level
[truncated: 408 more rows]

[truncated: 5 more sheets: Table S7, Table S8, Table S9, Table S10, Table S11]
